# Supplementary material for: Distribution and biogeography of Sanguina snow algae: Fine‐scale sequence analyses reveal previously unknown population structure
Source: Ecol Evol. 2020 Sep 14;10(20):11352–61. doi: 10.1002/ece3.6772 (PMC7593155; doi:10.1002/ece3.6772)
Supplement: Supplementary file 1 — Appendix S1 [file ECE3-10-11352-s001.xlsx]

## Sheet: Seq Info
Sequence ID	Sequences	Location/Date Information	Data Acquired From
OTU1 (S. aurantia) Representative Sequence	TAATTCTCGCCCATCATCTTCCTTGTGTTGATGATTTGGGCGGAGCTGGCTTTCTCAGCTGTTCCTCACGGAAGAGCTGGGTTTGCTGAAGTACAGAGGTTAATGCATGGACCCGTTAAGGGCTGCAGCTGGTTAGGCAGTGATGCTATCGATTAGCTGTTGGTCTGGGAACTGCGTTTGACCCTCCACAAGGAAACTTAATTATTT	This Study	This Study
OTU2 (S. nivaloides) Representative Sequence	GCTGGAGGCTTCGGCCAACAGCATGTCTGCCTCAGCGTCGGGTTAATTCTCGCCCATCATCTTCCCTGTGTTGATGATTTGGGCGGATCTGGCTTTCTCAGCTCTCACGAGCTGGGTTTGCTGAAGTACAGAGGTTAATGCATGGACCCGTTAAGGGCTGCAGCTGGTTAGGCAGTGATGCTATCGATTAGCTGTTGGTCTGGGAACTGCGTTTGACCCTCCACAAGGAAACTTAATTATTTGGTTAGGCAGTGATGCTATCGATTAGCTGTTGGTCTGGGAACT	This Study	This Study
MED Node S. aurantia_033|size:21645	TAATTCTCGCCCATCATCTTCCTTGTGTTGATGATTTGGGCGGAGCTGGCTTTCTCAGCTGTTCCTCACGGAAGAGCTGGGTTTGCTGAAGTACAGAGGTTAATGCATGGACCCGTTAAGGGCTGCAGCTGGTTAGGCAGTGATGCTATCGATTAGCTGTTGGTCTGGGAACTGCGTTTGACCCTCCACAAGGAAACTTAATTATTT	This Study	This Study
MED Node S. aurantia_003|size:6702	TAATTCTCGCCCATCATCTTCCCTGTGTTGATGATCTGGGCGGATCTGGCTTTCTCAGTTGTTCCTCACGGAAGAACTGGGTTTGCTGAAGTACAGAGGTTAATGCATGGACCCGTTAAGGGCTGCAGCTGGTTAGGCAGTGATGCTATCGATTAGCTGTTGGTCTGGGAACTGCGTTTGACCCTCCACAAGGAAACTTAATTATTT	This Study	This Study
MED Node S. aurantia_036|size:3209	TAATTCTCGCCCATCATCTTCCTTGTGTTGATGATTTGGGCGGAGCTGGCTTTCTCAGCTGTTCCTCACGGAAAAGCTGGGTTTGCTGAAGTACAGAGGTTAATCCATGGACCCGTTAAGGGCTGCAGCTGGTTAGGCAGTGATGCTATCGATTAGCTGTTGGTCTGGGAACTGCGTTTGACCCTCCACAAGGAAACTTAATTATTT	This Study	This Study
MED Node S. aurantia_086|size:3168	TAATTCTCGCCCATCATCTTCATTGTGTTGATGATTTGGGCGGATCTGGCTTTCTCAGCTGTTCCTCACAGAAGAGCTGGGTTTGCTGAAGTACAGAGGTTAATGCATGGACCCGTTAAGGGCTGCAGCTGGTTAGGCAGTGATGCTATCGATTAGCTGTTGGTCTGGGAACTGCGTTTGACCCTCCACAAGGAAACTTAATTATTT	This Study	This Study
MED Node S. aurantia_088|size:645	TAATTCTCGCCCATCATCTTCCTTGTGTTGATGATTTGGGCGGATCTGGCTTTCTCAGCTGTTCCTCACGGAAGAGCTGGGTTTGCTGAAGTACAGAGGTTAATGCATGGACCCGTTAAGGGCTGCAGCTGGTTAGGCAGTGATGCTATCGATTAGCTGTTGGTCTGGGAACTGCGTTTGACCCTCCACAAGGAAACTTAATTATTT	This Study	This Study
MED Node S. aurantia_041|size:494	TAATTCTCGCCCATCATCTTCCTTGTGTTGATGATTTGGGCGGAGCTGGCTTTCTCAGCTGTTCCTCACGGAAGAGCTGGGTTTGCTGAAGTACAGAGGTTAATGCATGGACCCGTTAAGGGCTGCAGCTGGTTAGGCAGTGATGCTATCGATTAGCTGTTGGTCTGGGAACTGCGGTTGACCCTCCACAAGGAAACTTAATTATTT	This Study	This Study
MED Node S. aurantia_034|size:404	TAATTCTCGCCCATCATCTTCCTTGTGTTGATGATTTGGGCGGAGCTGGCTTTCTCAGCTGTTCCTCACGGAAAAGCTGGGTTTGCTGAAGTACAGAGGTTAATGCATGGACCCGTTAAGGGCTGCAGCTGGTTAGGCAGTGATGCTATCGATTAGCTGTTGGTCTGGGAACTGCGTTTGACCCTCCACAAGGAAACTTAATTATTT	This Study	This Study
MED Node S. aurantia_066|size:103	TAATTCTCGTCCATCATCTTCATTGTGTTGATGATTTGGGCGGATCTGGCTTTCTCAGCTGTTCCTCACAGAAGAGCTGGGTTTGCTGAAGTACAGAGGTTAATGCATGGACCCGTTAAGGGCTGCAGCTGGTTAGGCAGTGATGCTATCGATTAGCTGTTGGTCTGGGAACTGCGTTTGACCCTCCACAAGGAAACTTAATTATTT	This Study	This Study
MED Node S. aurantia_026|size:101	TAATTCTCGCCCATCATCTTCCCTGTGTTGATGATTTGGGCGGAGCTGGCTTTCTCAGCTGTTCCTCACGGAAGAGCTGGGTTTGCTGAAGTACAGAGGTTAATGCATGGACCCGTTAAGGGCTGCAGCTGGTTAGGCAGTGATGCTATCGATTAGCTGTTGGTCTGGGAACTGCGTTTGACCCTCCACAAGGAAACTTAATTATTT	This Study	This Study
MED Node S. aurantia_084|size:98	TAATTCTCGCCCATCATCTTCATTGTGTTGATGATTTGGGCGGATCTGGCTTTCTCAGCTGTTCCTCACAGAAGAGCTGGGTTTGCTGAAGTACAGAGGTTAATGCATGGACTCGTTAAGGGCTGCAGCTGGTTAGGCAGTGATGCTATCGATTAGCTGTTGGTCTGGGAACTGCGTTTGACCCTCCACAAGGAAACTTAATTATTT	This Study	This Study
MED Node S. aurantia_035|size:95	TAATTCTCGCCCATCATCTTCCTTGTGTTGATGATTTGGGCGGAGCTGGCTTTCTCAGCTGTTCCTCACGGAAGAGCTGGGTTTGCTGAAGTACAGAGGTTAATCCATGGACCCGTTAAGGGCTGCAGCTGGTTAGGCAGTGATGCTATCGATTAGCTGTTGGTCTGGGAACTGCGTTTGACCCTCCACAAGGAAACTTAATTATTT	This Study	This Study
MED Node S. aurantia_032|size:91	TAATTCTCGCCCATCATCTTCCTTGCGTTGATGATTTGGGCGGAGCTGGCTTTCTCAGCTGTTCCTCACGGAAGAGCTGGGTTTGCTGAAGTACAGAGGTTAATGCATGGACCCGTTAAGGGCTGCAGCTGGTTAGGCAGTGATGCTATCGATTAGCTGTTGGTCTGGGAACTGCGTTTGACCCTCCACAAGGAAACTTAATTATTT	This Study	This Study
MED Node S. aurantia_012|size:90	TAATTCTCGCCCATCATCTTCCTTGTGTTGATGATCTGGGCGGATCTGGCTTTCTCAGTTGTTCCTCACGGAAGAACTGGGTTTGCTGAAGTACAGAGGTTAATGCATGGACCCGTTAAGGGCTGCAGCTGGTTAGGCAGTGATGCTATCGATTAGCTGTTGGTCTGGGAACTGCGTTTGACCCTCCACAAGGAAACTTAATTATTT	This Study	This Study
MED Node S. aurantia_039|size:85	TAATTCTCGCCCATCATCTTCCTTGTGTTGATGATTTGGGCGGAGCTGGCTTTCTCAGCTGTTCCTCACGGAAAAGCTGGGTTTGCTGAAGTACAGAGGTTAATCCATGGACCCGTTAAGGGCTGCAGCTGGTTAGGCAGTGATGCTATCGATTAGCTGTTGGTCTGGGAACTGCGGTTGACCCTCCACAAGGAAACTTAATTATTT	This Study	This Study
MED Node S. aurantia_062|size:75	TAATTCTCGCCCATCATCTTCATTGTGTTGATGATTTGGGCGGATCTGGCTTTCTCAGCTGTTCCTCACAGAAGAGCTGGGTTTGCTGAAGTACAGAGGTTAATGCATGGACCCGTTAAGGGCTGCAGCTGGTTAGGCAGTGATGCTATCGATTAGCTGTTGGTCTGGGAACTGCGGTTGACCCTCCACAAGGAAACTTAATTATTT	This Study	This Study
MED Node S. aurantia_049|size:56	TAATTCTCGCCCATCATCTTCCTTGTGTTGATGATTTGGGCGGAGCTGGCTTTCTCAGCTGTTCCTCACGGAAGAGCTGGGTTTGCTGAAGTACAGAGGTTAATGCATGGACCCGTTAAGGGCTGCAGCTGGTTAGGCAGTGATGCTATCGATTAGCTGTTGGTCTGGGAACTGCGCTTGACCCTCCACAAGGAAACTTAATTATTT	This Study	This Study
MED Node S. aurantia_043|size:44	TAATTCTCGCCCATCATCTTCCTTGGGTTGATGATTTGGGCGGAGCTGGCTTTCTCAGCTGTTCCTCACGGAAGAGCTGGGTTTGCTGAAGTACAGAGGTTAATGCATGGACCCGTTAAGGGCTGCAGCTGGTTAGGCAGTGATGCTATCGATTAGCTGTTGGTCTGGGAACTGCGTTTGACCCTCCACAAGGAAACTTAATTATTT	This Study	This Study
MED Node S. aurantia_095|size:40	TAATTCTCGCCCATCATCTTCCTTGTGTTGATGATTTGGGCGGAGCTGGCTTTCTCAGCTGTTCCTCACGGAAGAGCTGGGTTTGCTGAAGTACAGAGGTTAATGCATGGACCCGTTAAGGGCTGCAGCTGGTTAGGCAGTGATGCTATCGATTAGCTGTTGGTCTGGGAACTGCGTTTGACCCTCCACAAGGAAACTTAATTACTT	This Study	This Study
MED Node S. aurantia_065|size:40	TAATTCTCGCCCATCATCTTCATTGTGTTGATGATTTGGGCGGATCTGGCTTTCTCAGCTGTTCCTCACGGAAGAGCTGGGTTTGCTGAAGTACAGAGGTTAATGCATGGACCCGTTAAGGGCTGCAGCTGGTTAGGCAGTGATGCTATCGATTAGCTGTTGGTCTGGGAACTGCGTTTGACCCTCCACAAGGAAACTTAATTATTT	This Study	This Study
MED Node S. aurantia_008|size:40	TAATTCTCGCCCATCATCTTCCTTGTGTTGATGATCTGGGCGGAGCTGGCTTTCTCAGCTGTTCCTCACGGAAGAGCTGGGTTTGCTGAAGTACAGAGGTTAATGCATGGACCCGTTAAGGGCTGCAGCTGGTTAGGCAGTGATGCTATCGATTAGCTGTTGGTCTGGGAACTGCGTTTGACCCTCCACAAGGAAACTTAATTATTT	This Study	This Study
MED Node S. aurantia_011|size:37	TAATTCTCGCCCATCATCTTCCTTGTGTTGATGATTTGGGCGGAGCTGGCTTTCTCAGCTGTTCCTCACGGAAGAACTGGGTTTGCTGAAGTACAGAGGTTAATGCATGGACCCGTTAAGGGCTGCAGCTGGTTAGGCAGTGATGCTATCGATTAGCTGTTGGTCTGGGAACTGCGTTTGACCCTCCACAAGGAAACTTAATTATTT	This Study	This Study
MED Node S. aurantia_045|size:35	TAATTCTCGCCCATCATCTTCCTTGTGTTGATGATTTGGGCGGAGCTGGCTTTCTCAGCTGTTCCTCACGGAATAGCTGGGTTTGCTGAAGTACAGAGGTTAATGCATGGACCCGTTAAGGGCTGCAGCTGGTTAGGCAGTGATGCTATCGATTAGCTGTTGGTCTGGGAACTGCGTTTGACCCTCCACAAGGAAACTTAATTATTT	This Study	This Study
MED Node S. aurantia_078|size:34	TAATTCTCGCCCATCATCTTCCCTGTGTTGATGATCTGGGCGGATCTGGCTTTCTCAGCTGTTCCTCACGGAAGAGCTGGGTTTGCTGAAGTACAGAGGTTAATGCATGGACCCGTTAAGGGCTGCAGCTGGTTAGGCAGTGATGCTATCGATTAGCTGTTGGTCTGGGAACTGCGTTTGACCCTCCACAAGGAAACTTAATTATTT	This Study	This Study
MED Node S. aurantia_096|size:29	TAGTTCTCGCCCATCATCTTCCTTGTGTTGATGATTTGGGCGGAGCTGGCTTTCTCAGCTGTTCCTCACGGAAGAGCTGGGTTTGCTGAAGTACAGAGGTTAATGCATGGACCCGTTAAGGGCTGCAGCTGGTTAGGCAGTGATGCTATCGATTAGCTGTTGGTCTGGGAACTGCGTTTGACCCTCCACAAGGAAACTTAATTATTT	This Study	This Study
MED Node S. aurantia_085|size:29	TAATTCTCGCCCATCATCTTCATTGTGTTGATGATTTGGGCGGATCTGGCTTTCTCAGCTGTTCCTCACAGAAGAGCTGGGTTTGCTGAAGTACAGAGGTTAATGCATGGACCCGTTAAGGGCTGCAGCTGGTTAGGCAGTGATGCTATCGATTAGCTGTTGGTCTGGGAACTGCGTTTGACCCACCACAAGGAAACTTAATTATTT	This Study	This Study
MED Node S. aurantia_069|size:25	TAATTCTCGCCCATCATCTTCCTTGTGTTGATGATTTGGGCGGATCTGGCTTTCTCAGCTGTTCCTCACAGAAGAGCTGGGTTTGCTGAAGTACAGAGGTTAATGCATGGACCCGTTAAGGGCTGCAGCTGGTTAGGCAGTGATGCTATCGATTAGCTGTTGGTCTGGGAACTGCGTTTGACCCTCCACAAGGAAACTTAATTATTT	This Study	This Study
MED Node S. aurantia_092|size:24	TAATTCTCGCCCATCATCTTCCTTGTGTTGATGATTTGGGCGGATCTGGCTTTCTCAGCTGTTCCTCACGGAAGAGCTGGGTTTGCTGAAGTACAGAGGTTAATGTATGGACCCGTTAAGGGCTGCAGCTGGTTAGGCAGTGATGCTATCGATTAGCTGTTGGTCTGGGAACTGCGTTTGACCCTCCACAAGGAAACTTAATTATTT	This Study	This Study
MED Node S. aurantia_007|size:22	TAATTCTCGCCCATCATCTTCCCTGTGTTGATGATTTGGGCGGATCTGGCTTTCTCAGCTGTTCCTCACAGAAGAGCTGGGTTTGCTGAAGTACAGAGGTTAATGCATGGACCCGTTAAGGGCTGCAGCTGGTTAGGCAGTGATGCTATCGATTAGCTGTTGGTCTGGGAACTGCGTTTGACCCTCCACAAGGAAACTTAATTATTT	This Study	This Study
MED Node S. aurantia_064|size:19	TAATTCTCGCCCATCATCTTCCTTGTGTTGATGATTTGGGCGGATCTGGCTTTCTCAGCTGTTCCTCACGGAAGAGCTGGGTTTGCTGAAGTACAGAGGTTAATGCATGGACCCGTTAAGGGCTGCAGCTGGTTAGGCAGTGATGCTATCGATTAGCTGTTGGTCTGGGAACTGCGGTTGACCCTCCACAAGGAAACTTAATTATTT	This Study	This Study
MED Node S. aurantia_090|size:16	TAATTCTCGCCCATCATCTTCCTTGTGTTGATGTTTTGGGCGGATCTGGCTTTCTCAGCTGTTCCTCACGGAAGAGCTAGGTTTGCTGAAGTACAGAGGTTAATGCATGGACCCGTTAAGGGCTGCAGCTGGTTAGGCAGTGATGCTATCGATTAGCTGTTGGTCTGGGAACTGCGTTTGACCCTCCACAAGGAAACTTAATTATTT	This Study	This Study
MED Node S. aurantia_010|size:16	TAATTCTCGCCCATCATCTTCCTTGTGTTGATGATTTGGGCGGAACTGGCTTTCTCAGCTGTTCCTCACGGAAGAGCTGGGTTTGCTGAAGTACAGAGGTTAATGCATGGACCCGTTAAGGGCTGCAGCTGGTTAGGCAGTGATGCTATCGATTAGCTGTTGGTCTGGGAACTGCGTTTGACCCTCCACAAGGAAACTTAATTATTT	This Study	This Study
MED Node S. aurantia_027|size:14	TAATTCTCGCCCATCATCTTCCCTGTGTTGATGATTTGGGCGGAGCTGGCTTTCTCAGCTGTTCCTCACGGAAAAGCTGGGTTTGCTGAAGTACAGAGGTTAATCCATGGACCCGTTAAGGGCTGCAGCTGGTTAGGCAGTGATGCTATCGATTAGCTGTTGGTCTGGGAACTGCGTTTGACCCTCCACAAGGAAACTTAATTATTT	This Study	This Study
MED Node S. aurantia_009|size:13	TAATTCTCGCCCATCATCTTCCCTGTGTTGATGATCTGGGCGGAGCTGGCTTTCTCAGCTGTTCCTCACGGAAGAGCTGGGTTTGCTGAAGTACAGAGGTTAATGCATGGACCCGTTAAGGGCTGCAGCTGGTTAGGCAGTGATGCTATCGATTAGCTGTTGGTCTGGGAACTGCGTTTGACCCTCCACAAGGAAACTTAATTATTT	This Study	This Study
MED Node S. aurantia_079|size:10	TAATTCTCGCCCATCATCTTCCCTGTGTTGATGATCTGGGCGGATCTGGCTTTCTCAGCTGTTCCTCACAGAAGAGCTGGGTTTGCTGAAGTACAGAGGTTAATGCATGGACCCGTTAAGGGCTGCAGCTGGTTAGGCAGTGATGCTATCGATTAGCTGTTGGTCTGGGAACTGCGTTTGACCCTCCACAAGGAAACTTAATTATTT	This Study	This Study
MED Node S. aurantia_054|size:10	TAATTCTCGCCCATCATCTTCCTTGTGTTGATGATTTGGGCGGAGCTGGCTTTCTCAGCTGTTCCTCACGGAAGAGCTGGGTTTGCTGAAGTACAGAGGTTAATACATGGACCCGTTAAGGGCTGCAGCTGGTTAGGCAGTGATGCTATCGATTAGCTGTTGGTCTGGGAACTGCGTTTGACCCTCCACAAGGAAACTTAATTATTT	This Study	This Study
MED Node S. aurantia_051|size:10	TAATTCTCGCCCATCATCTTCCTTGGGTTGATGATTTGGGCGGAGCTGGCTTTCTCAGCTGTTCCTCACGGAAAAGCTGGGTTTGCTGAAGTACAGAGGTTAATCCATGGACCCGTTAAGGGCTGCAGCTGGTTAGGCAGTGATGCTATCGATTAGCTGTTGGTCTGGGAACTGCGTTTGACCCTCCACAAGGAAACTTAATTATTT	This Study	This Study
MED Node S. nivaloides_008|size:15670	TAATTCTCGCCCATCATCTTCCCTGTGTTGATGATTTGGGCGGATCTGGCTTTCTCAGCTCTCACGAGCTGGGTTTGCTGAAGTACAGAGGTTAATGCATGGACCCGTTAAGGGCTGCAGCTGGTTAGGCAGTGATGCTATCGATTAGCTGTTGGTCTGGGAACTGCGTTTGACCCTCCACAAGGAAACTTAATTATTT	This Study	This Study
MED Node S. nivaloides_017|size:2959	TAATTCTCGCCCATCATCTTCCCTGTGTTGATGATCTGGGCGGATCTGGCTTTCTCAGCTCTCACGAGCTGGGTTTGCTGAAGTACAGAGGTTAATGCATGAACCCGTTAAGGGCTGCAGCTGGTTAGGCAGTGATGCTATCGATTAGCTGTTGGTCTGGGAACTGCGTTTGACCCTCCACAAGGAAACTTAATTATTT	This Study	This Study
MED Node S. nivaloides_062|size:1554	TAATTCTCGCCCATCATCTTCCCTGTGTTGATGATCTGGGCGGATCTGGCTTTCTCAGCTCTCACGAGCTGGGTTTGCTGAAGTACAGAGGTTAATGCATGGACCCGTTAAGGGCTGCAGCTGGTTAGGCAGTGATGCTATCGATTAGCTGTTGGTCTGGGAACTGCGTTTGACCCTCCACAAGGAAACTTAATTATTT	This Study	This Study
MED Node S. nivaloides_033|size:403	TAATTCTCGCCCATCATCTTCCCTGTGTTGATGATCTGGGCGGATCTGGCTTTCTCAGCTCTCACGAGCTGGGTCTGCTGAAGTACAGAGGTTAATGCATGGACCCGTTAAGGGCTGCAGCTGGTTAGGCAGTGATGCTATCGATTAGCTGTTGGTCTGGGAACTGCGTTTGACCCTCCACAAGGAAACTTAATTATTT	This Study	This Study
MED Node S. nivaloides_064|size:309	TAATTCTCGCCCATCATCTTCCCTGTGTTGATGATCTGGGCGGATCTGGCTTTCTCAGCTCTCACGAGCTGGGTTTGCTGAAGTACAGAGGTTGATGCATGGACCCGTTAAGGGCTGCAGCTGGTTAGGCAGTGATGCTATCGATTAGCTGTTGGTCTGGGAACTGCGTTTGACCCTCCACAAGGAAACTTAATTATTT	This Study	This Study
MED Node S. nivaloides_026|size:268	TAATTCTCGCCCATCATCTTCCCTGTGTTGATGATTTGGGCGGATCTGGCCTTCTCAGTTCTAACGAGCTGGGTTTGCTGAAGTACAGAGGTTAATGCATGGACCCGTTAAGGGCTGCAGCTGGTTAGGCAGTGATGCTATCGATTAGCTGTTGGTCTGGGAACTGCGTTTGACCCTCCACAAGGAAACTTAATTATTT	This Study	This Study
MED Node S. nivaloides_059|size:197	TAATTCTCGCCCATCATCTTCCCTGTGTTGATGATCTGGGCGGATCTGGCTTTCTCAGCTCTCACGAACTGGGTTTGCTGAAGTACAGAGGTTAATGCATGAACCCGTTAAGGGCTGCAGCTGGTTAGGCAGTGATGCTATCGATTAGCTGTTGGTCTGGGAACTGCGTTTGACCCTCCACAAGGAAACTTAATTATTT	This Study	This Study
MED Node S. nivaloides_027|size:123	TAATTCTCGCCCATCATCTTCCCTGTGTTGATGATTTGGGCGGATCTGGCCTTCTCAGTTCTAACGAGCTGGGGTTGCTGAAGTACAGAGGTTAATGCATGGACCCGTTAAGGGCTGCAGCTGGTTAGGCAGTGATGCTATCGATTAGCTGTTGGTCTGGGAACTGCGTTTGACCCTCCACAAGGAAACTTAATTATTT	This Study	This Study
MED Node S. nivaloides_035|size:93	TAATTCTCGCCCATCATCTTCCCTGTGATGATGATCTGGGCGGATCTGGCTTTCTCAGCTCTCACGAGCTGGGTTTGCTGAAGTACAGAGGTTAATGCATGGACCCGTTAAGGGCTGCAGCTGGTTAGGCAGTGATGCTATCGATTAGCTGTTGGTCTGGGAACTGCGTTTGACCCTCCACAAGGAAACTTAATTATTT	This Study	This Study
MED Node S. nivaloides_053|size:89	TAATTCTCGCCCATCATCTTCCCTGTGTTGATGAATTGGGCGGATCTGGCTTTCTCAGTTCTCACGAGCTGGGTTTGCTGAAGTACAGAGGTTAATGCATGGACCCGTTAAGGGCTGCAGCTGGTTAGGCAGTGATGCTATCGATTAGCTGTTGGTCTGGGAACTGCGTTTGACCCTCCACAAGGAAACTTAATTATTT	This Study	This Study
MED Node S. nivaloides_011|size:71	TAATTCTCGCCCATCATCTTCCCTGTGTTGATGACCTGGGCGGATCTGGCCTTCTCAGTTCTAACCGACTGGGTTTGCTGAAGTACAGAGGTTAATGCATGGACCCGTTAAGGGCTGCAGCTGGTTAGGCAGTGATGCTATCGATTAGCTGTTGGTCTGGGAACTGCGTTTGACCCTCCACAAGGAAACTTAATTATTT	This Study	This Study
MED Node S. nivaloides_021|size:30	TAATTCTCGCCCATCATCTTCCCTGTGTTGATGATCTGGGCGGATGTGGCTTTCTCAGCTCTCACGAGCTGGGTTTGCTGAAGTACAGAGGTTAATGCATGAACCCGTTAAGGGCTGCAGCTGGTTAGGCAGTGATGCTATCGATTAGCTGTTGGTCTGGGAACTGCGTTTGACCCTCCACAAGGAAACTTAATTATTT	This Study	This Study
MED Node S. nivaloides_013|size:25	TAATTCTCGCCCATCATCTTCCCTGTGTTGATGATCTGGGCGGATCTGGCCTTCTCAGCTCTCACGAGCTGGGTTTGCTGAAGTACAGAGGTTAATGCATGGACCCGTTAAGGGCTGCAGCTGGTTAGGCAGTGATGCTATCGATTAGCTGTTGGTCTGGGAACTGCGTTTGACCCTCCACAAGGAAACTTAATTATTT	This Study	This Study
MED Node S. nivaloides_022|size:23	TAATTCTCGCCCATCATCTTCCTTGTGTTGATGATCTGGGCGGATCTGGCTTTCTCAGCTCTCACGAGCTGGGTTTGCTGAAGTACAGAGGTTAATGCATGAACCCGTTAAGGGCTGCAGCTGGTTAGGCAGTGATGCTATCGATTAGCTGTTGGTCTGGGAACTGCGTTTGACCCTCCACAAGGAAACTTAATTATTT	This Study	This Study
MED Node S. nivaloides_020|size:21	TAATTCTCGCCCATCATCTTCCCTGTGTTGATGATCTGGGCGGATCTGGCTTTCTCAGCTCTCACGAGCTGGGTTTGCTGAAGTACAGAGGTTAATGCATGAACCCGTTAAGGGCTGCAGCTGGTTAGGCAGTGATGCTATCGATTAGCTGTTGGTCTGGGAACTGCGTTTGACCCTCCACAAGGGAACTTAATTATTT	This Study	This Study
MED Node S. nivaloides_054|size:20	TAATTCTCGCCCATCATCTTCCCTGTGTTGATGATTTGGGCGGATCTGGCTTTCTCAGTTCTCACGAGCTGGGTTTGCTGAAGTACAGAGGTTAATGCATGGACCCGTTAAGGGCTGCAGCTGGTTAGGCAGTGATGCTATCGATTAGCTGTTGGTCTGGGAACTGCGTTTGACCCTCCACAAGGAAACTTAATTATTT	This Study	This Study
MED Node S. nivaloides_063|size:19	TAATTCTCGCCCATCATCTTCCCTGTGTTGATGATCTGGGCGGATCTGGCTTTCTCAGCTCTCACGAACTGGGTTTGCTGAAGTACAGAGGTTAATGCATGGACCCGTTAAGGGCTGCAGCTGGTTAGGCAGTGATGCTATCGATTAGCTGTTGGTCTGGGAACTGCGTTTGACCCTCCACAAGGAAACTTAATTATTT	This Study	This Study
MED Node S. nivaloides_046|size:18	TAATTCTCGCCCATCATCTTCCTTGTGTTGATGATTTGGGCGGAGCTGGCTTTCTCAGCTCTCACGAGCTGGGTTTGCTGAAGTACAGAGGTTAATGCATGAACCCGTTAAGGGCTGCAGCTGGTTAGGCAGTGATGCTATCGATTAGCTGTTGGTCTGGGAACTGCGTTTGACCCTCCACAAGGAAACTTAATTATTT	This Study	This Study
MED Node S. nivaloides_065|size:12	TAATTCTCGCCCATCATCTTCCCTGTGTTGATGATCTGGGCGGATGTGGCTTTCTCAGCTCTCACGAGCTGGGTTTGCTGAAGTACAGAGGTTGATGCATGGACCCGTTAAGGGCTGCAGCTGGTTAGGCAGTGATGCTATCGATTAGCTGTTGGTCTGGGAACTGCGTTTGACCCTCCACAAGGAAACTTAATTATTT	This Study	This Study
MED Node S. nivaloides_047|size:12	TAATTCTCGCCCATCATCTTCCCTGTGTTGATGATTTGGGCGGATCTGGCTTTCTCAGCTCTCACGAGCTGGGTTTGCTGAAGTACAGAGGTTAATGCATGAACCCGTTAAGGGCTGCAGCTGGTTAGGCAGTGATGCTATCGATTAGCTGTTGGTCTGGGAACTGCGTTTGACCCTCCACAAGGAAACTTAATTATTT	This Study	This Study
MED Node S. nivaloides_014|size:10	TAATTCTCGCCCATCATCTTCCCTGTGTTGATGATCTGGGCGGATCTGGCCTTCTCAGCTCTCACGAGCTGGGTTTGCTGAAGTACAGAGGTTAATGCATGAACCCGTTAAGGGCTGCAGCTGGTTAGGCAGTGATGCTATCGATTAGCTGTTGGTCTGGGAACTGCGTTTGACCCTCCACAAGGAAACTTAATTATTT	This Study	This Study
MED Node S. nivaloides_066|size:8	TAATTCTCGCCCATCATCTTCCCTGTGTTGATGATCTGGGCGGATCTGGCTTTCTCAGCTCTCACGAGCTGGGTTTGCTGAAGTACAGAGGTTAATGCATGAACCCGTTAAGGGCTGCAGCTGGTTAGGCAGTGATGCTATCGATTAGCTGTTGGTCTGGGAACTGCGTTTGACCCTCCACAAGGAAACTTAATTACTT	This Study	This Study
MED Node S. nivaloides_036|size:8	TAATTCTCGCCCATCATCTTCCCTGTGTTGATGATCTGGGCGGATCTGGCTTTCTCAGCTCTCACGAGCTGGGTTCGCTGAAGTACAGAGGTTAATGCATGGACCCGTTAAGGGCTGCAGCTGGTTAGGCAGTGATGCTATCGATTAGCTGTTGGTCTGGGAACTGCGTTTGACCCTCCACAAGGAAACTTAATTATTT	This Study	This Study
MED Node S. nivaloides_045|size:6	TAATTCTCGCCCATCATCTTCCTTGTGTTGATGATTTGGGCGGATCTGGCTTTCTCAGCTCTCACGAGCTGGGTTTGCTGAAGTACAGAGGTTAATGCATGAACCCGTTAAGGGCTGCAGCTGGTTAGGCAGTGATGCTATCGATTAGCTGTTGGTCTGGGAACTGCGTTTGACCCTCCACAAGGAAACTTAATTATTT	This Study	This Study
MED Node S. nivaloides_061|size:5	TAATTCTCGCCCATCATCTGCCCTGTGTTGATGATCTGGGCGGATCTGGCTTTCTCAGCTCTCACGAACTGGGTTTGCTGAAGTACAGAGGTTAATGCATGAACCCGTTAAGGGCTGCAGCTGGTTAGGCAGTGATGCTATCGATTAGCTGTTGGTCTGGGAACTGCGTTTGACCCTCCACAAGGAAACTTAATTATTT	This Study	This Study
M00161_98_000000000-C9DW2_1_1101_10241_11469	GCTGGAGGCTTCGGCCAACAGCATGTCTGCCTCAGCGTCGGGTTAATTCTCGCCCATCATCTTCCCTGTGTTGATGATTTGGGCGGATCTGGCTTTCTCAGCTCTCACGAGCTGGGTTTGCTGAAGTACAGAGGTTAATGCATGGACCCGTTAAGGGCTGCAGCTGGTTAGGCAGTGATGCTATCGATTAGCTGTTGGTCTGGGAACTGCGTTTGACCCTCCACAAGGAAACTTAATTATTTGGTTAGGCAGTGATGCTATCGATTAGCTGTTGGTCTGGGAACT	USA_Wyoming_2018	Brown
M00161_98_000000000-C9DW2_1_1101_10250_4797	GCTGGAGGCTTCGGCCAACAGCATGTCTGCCTCAGCGTCGGGTTAATTCTCGCCCATCATCTTCCCTGTGTTGATGATTTGGGCGGATCTGGCTTTCTCAGCTCTCACGAGCTGGGTTTGCTGAAGTACAGAGGTTAATGCATGGACCCGTTAAGGGCTGCAGCTGGTTAGGCAGTGATGCTATCGATTAGCTGTTGGTCTGGGAACTGCGTTTGACCCTCCACAAGGAAACTTAATTATTTGGTTAGGCAGTGATGCTATCGATTAGCTGTTGGTCTGGGAACT	USA_Wyoming_2018	Brown
M00161_98_000000000-C9DW2_1_1101_10318_19427	GCTGGAGGCTTCGGCCAACAGCATGTCTGCCTCAGCGTCGGGTTAATTCTCGCCCATCATCTTCCCTGTGTTGATGATTTGGGCGGATCTGGCTTTCTCAGCTCTCACGAGCTGGGTTTGCTGAAGTACAGAGGTTAATGCATGGACCCGTTAAGGGCTGCAGCTGGTTAGGCAGTGATGCTATCGATTAGCTGTTGGTCTGGGAACTGCGTTTGACCCTCCACAAGGAAACTTAATTATTTGGTTAGGCAGTGATGCTATCGATTAGCTGTTGGTCTGGGAACT	USA_Wyoming_2018	Brown
M00161_98_000000000-C9DW2_1_1101_10319_24119	GCTGGAGGCTTCGGCCAACAGCATGTCTGCCTCAGCGTCGGGTTAATTCTCGCCCATCATCTTCCCTGTGTTGATGATTTGGGCGGATCTGGCTTTCTCAGCTCTCACGAGCTGGGTTTGCTGAAGTACAGAGGTTAATGCATGGACCCGTTAAGGGCTGCAGCTGGTTAGGCAGTGATGCTATCGATTAGCTGTTGGTCTGGGAACTGCGTTTGACCCTCCACAAGGAAACTTAATTATTTGGTTAGGCAGTGATGCTATCGATTAGCTGTTGGTCTGGGAACT	USA_Wyoming_2018	Brown
M00161_98_000000000-C9DW2_1_1101_10456_13445	GCTGGAGGCTTCGGCCAACAGCATGTCTGCCTCAGCGTCGGGTTAATTCTCGCCCATCATCTTCCCTGTGTTGATGATTTGGGCGGATCTGGCTTTCTCAGCTCTCACGAGCTGGGTTTGCTGAAGTACAGAGGTTAATGCATGGACCCGTTAAGGGCTGCAGCTGGTTAGGCAGTGATGCTATCGATTAGCTGTTGGTCTGGGAACTGCGTTTGACCCTCCACAAGGAAACTTAATTATTTGGTTAGGCAGTGATGCTATCGATTAGCTGTTGGTCTGGGAACT	USA_Wyoming_2018	Brown
M00161_98_000000000-C9DW2_1_1101_10490_5390	GCTCGAGGCTTCGGCCAAGAGCATGTCTGCCTCAGCGTCGGGTTAACCCTCACCCTCTCTCCAGCACACTCACGTGTAATGGGGATGTGGGTGGATCTGACAGTCCCAGCTTCTGTGTGAGATGTGTCGGCCCCTTAAAAGGTCGGCATGTTGAGCACTGATGGAGGTGGGTCTGTTGAAGCACATAGGCGAACGTGGGTCCCGTTAAGGGCCGCATCCGGGTATGCATGCTTCGTGCTGCTACTTTGCTTGCCGGCCTGGGTTGCCTATTGTTCTCCTCAAACCAGGAAATTTTGCACTTGTACTCGTGATCACTCGTGGTCAAGTTTGCTTGTGCATCTAACTTCTATTCTCCTCAAACCAGGAAATTTTGCACTTGTACTCGTGATCAC	USA_Wyoming_2018	Brown
M00161_98_000000000-C9DW2_1_1101_10776_12144	GCTGGAGGCTTCGGCCAACAGCATGTCTGCCTCAGCGTCGGGTTAATTCTCGCCCATCATCTTCCCTGTGTTGATGATTTGGGCGGATCTGGCTTTCTCAGCTCTCACGAGCTGGGTTTGCTGAAGTACAGAGGTTAATGCATGGACCCGTTAAGGGCTGCAGCTGGTTAGGCAGTGATGCTATCGATTAGCTGTTGGTCTGGGAACTGCGTTTGACCCTCCACAAGGAAACTTAATTATTTGGTTAGGCAGTGATGCTATCGATTAGCTGTTGGTCTGGGAACT	USA_Wyoming_2018	Brown
M00161_98_000000000-C9DW2_1_1101_10874_8300	GCTGGAGGCTTCGGCCAACAGCATGTCTGCCTCAGCGTCGGGTTAATTCTCGCCCATCATCTTCCCTGTGTTGATGATTTGGGCGGATCTGGCTTTCTCAGCTCTCACGAGCTGGGTTTGCTGAAGTACAGAGGTTAATGCATGGACCCGTTAAGGGCTGCAGCTGGTTAGGCAGTGATGCTATCGATTAGCTGTTGGTCTGGGAACTGCGTTTGACCCTCCACAAGGAAACTTAATTATTTGGTTAGGCAGTGATGCTATCGATTAGCTGTTGGTCTGGGAACT	USA_Wyoming_2018	Brown
M00161_98_000000000-C9DW2_1_1101_10962_22149	GCTGGAGGCTTCGGCCAACAGCATGTCTGCCTCAGCGTCGGGTTAATTCTCGCCCATCATCTTCCCTGTGTTGATGATTTGGGCGGATCTGGCTTTCTCAGCTCTCACGAGCTGGGTTTGCTGAAGTACAGAGGTTAATGCATGGACCCGTTAAGGGCTGCAGCTGGTTAGGCAGTGATGCTATCGATTAGCTGTTGGTCTGGGAACTGCGTTTGACCCTCCACAAGGAAACTTAATTATTTGGTTAGGCAGTGATGCTATCGATTAGCTGTTGGTCTGGGAACT	USA_Wyoming_2018	Brown
M00161_98_000000000-C9DW2_1_1101_11519_16452	GCTGGAGGCTTCGGCCAACAGCATGTCTGCCTCAGCGTCGGGTTAATTCTCGCCCATCATCTTCCCTGTGTTGATGATTTGGGCGGATCTGGCTTTCTCAGCTCTCACGAGCTGGGTTTGCTGAAGTACAGAGGTTAATGCATGGACCCGTTAAGGGCTGCAGCTGGTTAGGCAGTGATGCTATCGATTAGCTGTTGGTCTGGGAACTGCGTTTGACCCTCCACAAGGAAACTTAATTATTTGGTTAGGCAGTGATGCTATCGATTAGCTGTTGGTCTGGGAACT	USA_Wyoming_2018	Brown
M00161_98_000000000-C9DW2_1_1101_11799_6484	GCTGGAGGCTTCGGCCAACAGCATGTCTGCCTCAGCGTCGGGTTAATTCTCGCCCATCATCTTCCCTGTGTTGATGATTTGGGCGGATCTGGCTTTCTCAGCTCTCACGAGCTGGGTTTGCTGAAGTACAGAGGTTAATGCATGGACCCGTTAAGGGCTGCAGCTGGTTAGGCAGTGATGCTATCGATTAGCTGTTGGTCTGGGAACTGCGTTTGACCCTCCACAAGGAAACTTAATTATTTGGTTAGGCAGTGATGCTATCGATTAGCTGTTGGTCTGGGAACT	USA_Wyoming_2018	Brown
M00161_98_000000000-C9DW2_1_1101_11841_17855	GCTGGAGGCTTCGGCCAACAGCATGTCTGCCTCAGCGTCGGGTTAATTCTCGCCCATCATCTTCCCTGTGTTGATGATTTGGGCGGATCTGGCTTTCTCAGCTCTCACGAGCTGGGTTTGCTGAAGTACAGAGGTTAATGCATGGACCCGTTAAGGGCTGCAGCTGGTTAGGCAGTGATGCTATCGATTAGCTGTTGGTCTGGGAACTGCGTTTGACCCTCCACAAGGAAACTTAATTATTTGGTTAGGCAGTGATGCTATCGATTAGCTGTTGGTCTGGGAACT	USA_Wyoming_2018	Brown
M00161_98_000000000-C9DW2_1_1101_12197_2268	GCTGGAGGCTTCGGCCAACAGCATGTCTGCCTCAGCGTCGGGTTAATTCTCGCCCATCATCTTCCCTGTGTTGATGATTTGGGCGGATCTGGCTTTCTCAGCTCTCACGAGCTGGGTTTGCTGAAGTACAGAGGTTAATGCATGGACCCGTTAAGGGCTGCAGCTGGTTAGGCAGTGATGCTATCGATTAGCTGTTGGTCTGGGAACTGCGTTTGACCCTCCACAAGGAAACTTAATTATTTGGTTAGGCAGTGATGCTATCGATTAGCTGTTGGTCTGGGAACT	USA_Wyoming_2018	Brown
M00161_98_000000000-C9DW2_1_1101_12297_12459	GCTGGAGGCTTCGGCCAACAGCATGTCTGCCTCAGCGTCGGGTTAATTCTCGCCCATCATCTTCCCTGTGTTGATGATTTGGGCGGATCTGGCTTTCTCAGCTCTCACGAGCTGGGTTTGCTGAAGTACAGAGGTTAATGCATGGACCCGTTAAGGGCTGCAGCTGGTTAGGCAGTGATGCTATCGATTAGCTGTTGGTCTGGGAACTGCGTTTGACCCTCCACAAGGAAACTTAATTATTTGGTTAGGCAGTGATGCTATCGATTAGCTGTTGGTCTGGGAACT	USA_Wyoming_2018	Brown
M00161_98_000000000-C9DW2_1_1101_12336_7796	GCTGGAGGCTTCGGCCAACAGCATGTCTGCCTCAGCGTCGGGTTAATTCTCGCCCATCATCTTCCCTGTGTTGATGATTTGGGCGGATCTGGCTTTCTCAGCTCTCACGAGCTGGGTTTGCTGAAGTACAGAGGTTAATGCATGGACCCGTTAAGGGCTGCAGCTGGTTAGGCAGTGATGCTATCGATTAGCTGTTGGTCTGGGAACTGCGTTTGACCCTCCACAAGGAAACTTAATTATTTGGTTAGGCAGTGATGCTATCGATTAGCTGTTGGTCTGGGAACT	USA_Wyoming_2018	Brown
M00161_98_000000000-C9DW2_1_1101_12453_12531	GCTGGAGGCTTCGGCCAACAGCATGTCTGCCTCAGCGTCGGGTTAATTCTCGCCCATCATCTTCCCTGTGTTGATGATTTGGGCGGATCTGGCTTTCTCAGCTCTCACGAGCTGGGTTTGCTGAAGTACAGAGGTTAATGCATGGACCCGTTAAGGGCTGCAGCTGGTTAGGCAGTGATGCTATCGATTAGCTGTTGGTCTGGGAACTGCGTTTGACCCTCCACAAGGAAACTTAATTATTTGGTTAGGCAGTGATGCTATCGATTAGCTGTTGGTCTGGGAACT	USA_Wyoming_2018	Brown
M00161_98_000000000-C9DW2_1_1101_12458_18534	GCTGGAGGCTTCGGCCAACAGCATGTCTGCCTCAGCGTCGGGTTAATTCTCGCCCATCATCTTCCCTGTGTTGATGATTTGGGCGGATCTGGCTTTCTCAGCTCTCACGAGCTGGGTTTGCTGAAGTACAGAGGTTAATGCATGGACCCGTTAAGGGCTGCAGCTGGTTAGGCAGTGATGCTATCGATTAGCTGTTGGTCTGGGAACTGCGTTTGACCCTCCACAAGGAAACTTAATTATTTGGTTAGGCAGTGATGCTATCGATTAGCTGTTGGTCTGGGAACT	USA_Wyoming_2018	Brown
M00161_98_000000000-C9DW2_1_1101_12461_5802	GCTGGAGGCTTCGGCCAACAGCATGTCTGCCTCAGCGTCGGGTTAATTCTCGCCCATCATCTTCCCTGTGTTGATGATTTGGGCGGATCTGGCTTTCTCAGCTCTCACGAGCTGGGTTTGCTGAAGTACAGAGGTTAATGCATGGACCCGTTAAGGGCTGCAGCTGGTTAGGCAGTGATGCTATCGATTAGCTGTTGGTCTGGGAACTGCGTTTGACCCTCCACAAGGAAACTTAATTATTTGGTTAGGCAGTGATGCTATCGATTAGCTGTTGGTCTGGGAACT	USA_Wyoming_2018	Brown
M00161_98_000000000-C9DW2_1_1101_12655_19751	GCTCGAGGCTTCGGCCAAGAGCATGTCTGCCTCAGCGTCGGGTTAATCCTCACCAAACTCACACACATTCACTTGTGTTGGGAGACCTTGGTGGACATGGCTTTCCCAGCGCCACTGCATACGTTCCCGTCAAACGGAATGTGTGCAATTCATGTGGAACTGGGTCTGCTGAAGTCGATAGGCGTCTGCGGAGTCCGTTAAGGGCCGCATCTGGGTATGCTAGCTTCGTGCTGCTATCTAAGTTGTTGGTCTGGACATCTTGTACGGCGCCTCTAACCAGGAACCCTTGTACATGTATCACTTCACTGTGGTGCGTGTGCACGACCTACTAACATCTTGTACGGCGCCTCTAACCAGGAACCCTTGTACATGTA	USA_Wyoming_2018	Brown
M00161_98_000000000-C9DW2_1_1101_12812_5592	GCTGGAGGCTTCGGCCAACAGCATGTCTGCCTCAGCGTCGGGTTAATTCTCGCCCATCATCTTCCCTGTGTTGATGATTTGGGCGGATCTGGCTTTCTCAGCTCTCACGAGCTGGGTTTGCTGAAGTACAGAGGTTAATGCATGGACCCGTTAAGGGCTGCAGCTGGTTAGGCAGTGATGCTATCGATTAGCTGTTGGTCTGGGAACTGCGTTTGACCCTCCACAAGGAAACTTAATTATTTGGTTAGGCAGTGATGCTATCGATTAGCTGTTGGTCTGGGAACT	USA_Wyoming_2018	Brown
M00161_98_000000000-C9DW2_1_1101_12973_20538	GCTGGAGGCTTCGGCCAACAGCATGTCTGCCTCAGCGTCGGGTTAATTCTCGCCCATCATCTTCCCTGTGTTGATGATTTGGGCGGATCTGGCTTTCTCAGCTCTCACGAGCTGGGTTTGCTGAAGTACAGAGGTTAATGCATGGACCCGTTAAGGGCTGCAGCTGGTTAGGCAGTGATGCTATCGATTAGCTGTTGGTCTGGGAACTGCGTTTGACCCTCCACAAGGAAACTTAATTATTTGGTTAGGCAGTGATGCTATCGATTAGCTGTTGGTCTGGGAACT	USA_Wyoming_2018	Brown
M00161_98_000000000-C9DW2_1_1101_13182_15006	GCTGGAGGCTTCGGCCAACAGCATGTCTGCCTCAGCGTCGGGTTAATTCTCGCCCATCATCTTCCCTGTGTTGATGATTTGGGCGGATCTGGCTTTCTCAGCTCTCACGAGCTGGGTTTGCTGAAGTACAGAGGTTAATGCATGGACCCGTTAAGGGCTGCAGCTGGTTAGGCAGTGATGCTATCGATTAGCTGTTGGTCTGGGAACTGCGTTTGACCCTCCACAAGGAAACTTAATTATTTGGTTAGGCAGTGATGCTATCGATTAGCTGTTGGTCTGGGAACT	USA_Wyoming_2018	Brown
M00161_98_000000000-C9DW2_1_1101_13512_18124	GCTGGAGGCTTCGGCCAACAGCATGTCTGCCTCAGCGTCGGGTTAATTCTCGCCCATCATCTTCCCTGTGTTGATGATTTGGGCGGATCTGGCTTTCTCAGCTCTCACGAGCTGGGTTTGCTGAAGTACAGAGGTTAATGCATGGACCCGTTAAGGGCTGCAGCTGGTTAGGCAGTGATGCTATCGATTAGCTGTTGGTCTGGGAACTGCGTTTGACCCTCCACAAGGAAACTTAATTATTTGGTTAGGCAGTGATGCTATCGATTAGCTGTTGGTCTGGGAACT	USA_Wyoming_2018	Brown
M00161_98_000000000-C9DW2_1_1101_13573_17022	GCTGGAGGCTTCGGCCAACAGCATGTCTGCCTCAGCGTCGGGTTAATTCTCGCCCATCATCTTCCCTGTGTTGATGATTTGGGCGGATCTGGCTTTCTCAGCTCTCACGAGCTGGGTTTGCTGAAGTACAGAGGTTAATGCATGGACCCGTTAAGGGCTGCAGCTGGTTAGGCAGTGATGCTATCGATTAGCTGTTGGTCTGGGAACTGCGTTTGACCCTCCACAAGGAAACTTAATTATTTGGTTAGGCAGTGATGCTATCGATTAGCTGTTGGTCTGGGAACT	USA_Wyoming_2018	Brown
M00161_98_000000000-C9DW2_1_1101_13609_17384	GCTCGAGGCTTCGGCCAAGAGCATGTCTGCCTCAGCGTCGGGTTAACCCTCACCCTCTCTCCAGCACACTCACGTGTAATGGGGATGTGGGTGGATCTGACAGTCCCAGCTTCTGTGTGAGATGTGTCGGCCCCTTAAAAGGTCGGCATGTTGAGCACTGATGGAGGTGGGTCTGTTGAAGCACATAGGCGAACGTGGGTCCCGTTAAGGGCCGCATCCGGGTATGCATGCTTCGTGCTGCTACTTTGCTTGCCGGCCTGGGTTGCCTATTGTTCTCCTCAAACCAGGAAATTTTGCACTTGTACTCGTGATCACTCGTGGTCAAGTTTGCTTGTGCATCTAACTTCTATTCTCCTCAAACCAGGAAATTTTGCACTTGTACTCGTGATCAC	USA_Wyoming_2018	Brown
M00161_98_000000000-C9DW2_1_1101_13647_12951	GCTGGAGGCTTCGGCCAACAGCATGTCTGCCTCAGCGTCGGGTTAATTCTCGCCCATCATCTTCCCTGTGTTGATGATTTGGGCGGATCTGGCTTTCTCAGCTCTCACGAGCTGGGTTTGCTGAAGTACAGAGGTTAATGCATGGACCCGTTAAGGGCTGCAGCTGGTTAGGCAGTGATGCTATCGATTAGCTGTTGGTCTGGGAACTGCGTTTGACCCTCCACAAGGAAACTTAATTATTTGGTTAGGCAGTGATGCTATCGATTAGCTGTTGGTCTGGGAACT	USA_Wyoming_2018	Brown
M00161_98_000000000-C9DW2_1_1101_13803_23265	GCTGGAGGCTTCGGCCAACAGCATGTCTGCCTCAGCGTCGGGTTAATTCTCGCCCATCATCTTCCCTGTGTTGATGATTTGGGCGGATCTGGCTTTCTCAGCTCTCACGAGCTGGGTTTGCTGAAGTACAGAGGTTAATGCATGGACCCGTTAAGGGCTGCAGCTGGTTAGGCAGTGATGCTATCGATTAGCTGTTGGTCTGGGAACTGCGTTTGACCCTCCACAAGGAAACTTAATTATTTGGTTAGGCAGTGATGCTATCGATTAGCTGTTGGTCTGGGAACT	USA_Wyoming_2018	Brown
M00161_98_000000000-C9DW2_1_1101_13809_14639	GCTGGAGGCTTCGGCCAACAGCATGTCTGCCTCAGCGTCGGGTTAATTCTCGCCCATCATCTTCCCTGTGTTGATGATTTGGGCGGATCTGGCTTTCTCAGCTCTCACGAGCTGGGTTTGCTGAAGTACAGAGGTTAATGCATGGACCCGTTAAGGGCTGCAGCTGGTTAGGCAGTGATGCTATCGATTAGCTGTTGGTCTGGGAACTGCGTTTGACCCTCCACAAGGAAACTTAATTATTTGGTTAGGCAGTGATGCTATCGATTAGCTGTTGGTCTGGGAACT	USA_Wyoming_2018	Brown
M00161_98_000000000-C9DW2_1_1101_13882_13607	GCTGGAGGCTTCGGCCAACAGCATGTCTGCCTCAGCGTCGGGTTAATTCTCGCCCATCATCTTCCCTGTGTTGATGATTTGGGCGGATCTGGCTTTCTCAGCTCTCACGAGCTGGGTTTGCTGAAGTACAGAGGTTAATGCATGGACCCGTTAAGGGCTGCAGCTGGTTAGGCAGTGATGCTATCGATTAGCTGTTGGTCTGGGAACTGCGTTTGACCCTCCACAAGGAAACTTAATTATTTGGTTAGGCAGTGATGCTATCGATTAGCTGTTGGTCTGGGAACT	USA_Wyoming_2018	Brown
M00161_98_000000000-C9DW2_1_1101_13911_13343	GCTGGAGGCTTCGGCCAACAGCATGTCTGCCTCAGCGTCGGGTTAATTCTCGCCCATCATCTTCCCTGTGTTGATGATTTGGGCGGATCTGGCTTTCTCAGCTCTCACGAGCTGGGTTTGCTGAAGTACAGAGGTTAATGCATGGACCCGTTAAGGGCTGCAGCTGGTTAGGCAGTGATGCTATCGATTAGCTGTTGGTCTGGGAACTGCGTTTGACCCTCCACAAGGAAACTTAATTATTTGGTTAGGCAGTGATGCTATCGATTAGCTGTTGGTCTGGGAACT	USA_Wyoming_2018	Brown
M00161_98_000000000-C9DW2_1_1101_14105_19397	GCTCGAGGCTTCGGCCAAGAGCATGTCTGCCTCAGCGTCGGGTTAACCCTCACCCTCTCTCCAGCACACTCACGTGTAATGGGGATGTGGGTGGATCTGACAGTCCCAGCTTCTGTGTGAGATGTGTCGGCCCCTTAAAAGGTCGGCATGTTGAGCACTGATGGAGGTGGGTCTGTTGAAGCACATAGGCGAACGTGGGTCCCGTTAAGGGCCGCATCCGGGTATGCATGCTTCGTGCTGCTACTTTGCTTGCCGGCCTGGGTTGCCTATTGTTCTCCTCAAACCAGGAAATTTTGCACTTGTACTCGTGATCACTCGTGGTCAAGTTTGCTTGTGCATCTAACTTCTATTCTCCTCAAACCAGGAAATTTTGCACTTGTACTCGTGATCAC	USA_Wyoming_2018	Brown
M00161_98_000000000-C9DW2_1_1101_14167_11447	GCTGGAGGCTTCGGCCAACAGCATGTCTGCCTCAGCGTCGGGTTAATTCTCGCCCATCATCTTCCCTGTGTTGATGATTTGGGCGGATCTGGCTTTCTCAGCTCTCACGAGCTGGGTTTGCTGAAGTACAGAGGTTAATGCATGGACCCGTTAAGGGCTGCAGCTGGTTAGGCAGTGATGCTATCGATTAGCTGTTGGTCTGGGAACTGCGTTTGACCCTCCACAAGGAAACTTAATTATTTGGTTAGGCAGTGATGCTATCGATTAGCTGTTGGTCTGGGAACT	USA_Wyoming_2018	Brown
M00161_98_000000000-C9DW2_1_1101_14559_6897	GCTCGAGGCTTCGGCCAAGAGCATGTCTGCCTCAGCGTCGGGTTAACCCTCACCCTCTCTCCAGCACACTCACGTGTAATGGGGATGTGGGTGGATCTGACAGTCCCAGCTTCTGTGTGAGATGTGTCGGCCCCTTAAAAGGTCGGCATGTTGAGCACTGATGGAGGTGGGTCTGTTGAAGCACATAGGCGAACGTGGGTCCCGTTAAGGGCCGCATCCGGGTATGCATGCTTCGTGCTGCTACTTTGCTTGCCGGCCTGGGTTGCCTATTGTTCTCCTCAAACCAGGAAATTTTGCACTTGTACTCGTGATCACTCGTGGTCAAGTTTGCTTGTGCATCTAACTTCTATTCTCCTCAAACCAGGAAATTTTGCACTTGTACTCGTGATCAC	USA_Wyoming_2018	Brown
M00161_98_000000000-C9DW2_1_1101_14864_12004	GCTCGAGGCTTCGGCCAAGAGCATGTCTGCCTCAGCGTCGGGTTAATCCTCACCAAACTCACACACATTCACTTGTGTTGGGAGACCTTGGTGGACATGGCTTTCCCAGCGCCACTGCATACGTTCCCGTCAAACGGAATGTGTGCAATTCATGTGGAACTGGGTCTGCTGAAGTCGATAGGCGTCTGCGGAGTCCGTTAAGGGCCGCATCTGGGTATGCTAGCTTCGTGCTGCTATCTAAGTTGTTGGTCTGGACATCTTGTACGGCGCCTCTAACCAGGAACCCTTGTACATGTATCACTTCACTGTGGTGCGTGTGCACGACCTACTAACATCTTGTACGGCGCCTCTAACCAGGAACCCTTGTACATGTA	USA_Wyoming_2018	Brown
M00161_98_000000000-C9DW2_1_1101_15692_7708	GCTCGAGGCTTCGGCCAAGAGCATGTCTGCCTCAGCGTCGGGTTAACCCTCACCCTCTCTCCAGCACACTCACGTGTAATGGGGATGTGGGTGGATCTGACAGTCCCAGCTTCTGTGTGAGATGTGTCGGCCCCTTAAAAGGTCGGCATGTTGAGCACTGATGGAGGTGGGTCTGTTGAAGCACATAGGCGAACGTGGGTCCCGTTAAGGGCCGCATCCGGGTATGCATGCTTCGTGCTGCTACTTTGCTTGCCGGCCTGGGTTGCCTATTGTTCTCCTCAAACCAGGAAATTTTGCACTTGTACTCGTGATCACTCGTGGTCAAGTTTGCTTGTGCATCTAACTTCTATTCTCCTCAAACCAGGAAATTTTGCACTTGTACTCGTGATCAC	USA_Wyoming_2018	Brown
M00161_98_000000000-C9DW2_1_1101_15731_1305	GCTGGAGGCTTCGGCCAACAGCATGTCTGCCTCAGCGTCGGGTTAATTCTCGCCCATCATCTTCCCTGTGTTGATGATTTGGGCGGATCTGGCTTTCTCAGCTCTCACGAGCTGGGTTTGCTGAAGTACAGAGGTTAATGCATGGACCCGTTAAGGGCTGCAGCTGGTTAGGCAGTGATGCTATCGATTAGCTGTTGGTCTGGGAACTGCGTTTGACCCTCCACAAGGAAACTTAATTATTTGGTTAGGCAGTGATGCTATCGATTAGCTGTTGGTCTGGGAACT	USA_Wyoming_2018	Brown
M00161_98_000000000-C9DW2_1_1101_15791_17496	GCTCGAGGCTTCGGCCAAGAGCATGTCTGCCTCAGCGTCGGGTTAACCCTCACCCTCTCTCCAGCACACTCACGTGTAATGGGGATGTGGGTGGATCTGACAGTCCCAGCTTCTGTGTGAGATGTGTCGGCCCCTTAAAAGGTCGGCATGTTGAGCACTGATGGAGGTGGGTCTGTTGAAGCACATAGGCGAACGTGGGTCCCGTTAAGGGCCGCATCCGGGTATGCATGCTTCGTGCTGCTACTTTGCTTGCCGGCCTGGGTTGCCTATTGTTCTCCTCAAACCAGGAAATTTTGCACTTGTACTCGTGATCACTCGTGGTCAAGTTTGCTTGTGCATCTAACTTCTATTCTCCTCAAACCAGGAAATTTTGCACTTGTACTCGTGATCAC	USA_Wyoming_2018	Brown
M00161_98_000000000-C9DW2_1_1101_15838_3237	GCTCGAGGCTTCGGCCAAGAGCATGTCTGCCTCAGCGTCGGGTTAACCCTCACCCTCTCTCCAGCACACTCACGTGTAATGGGGATGTGGGTGGATCTGACAGTCCCAGCTTCTGTGTGAGATGTGTCGGCCCCTTAAAAGGTCGGCATGTTGAGCACTGATGGAGGTGGGTCTGTTGAAGCACATAGGCGAACGTGGGTCCCGTTAAGGGCCGCATCCGGGTATGCATGCTTCGTGCTGCTACTTTGCTTGCCGGCCTGGGTTGCCTATTGTTCTCCTCAAACCAGGAAATTTTGCACTTGTACTCGTGATCACTCGTGGTCAAGTTTGCTTGTGCATCTAACTTCTATTCTCCTCAAACCAGGAAATTTTGCACTTGTACTCGTGATCAC	USA_Wyoming_2018	Brown
M00161_98_000000000-C9DW2_1_1101_16248_13644	GCTGGAGGCTTCGGCCAACAGCATGTCTGCCTCAGCGTCGGGTTAATTCTCGCCCATCATCTTCCCTGTGTTGATGATTTGGGCGGATCTGGCTTTCTCAGCTCTCACGAGCTGGGTTTGCTGAAGTACAGAGGTTAATGCATGGACCCGTTAAGGGCTGCAGCTGGTTAGGCAGTGATGCTATCGATTAGCTGTTGGTCTGGGAACTGCGTTTGACCCTCCACAAGGAAACTTAATTATTTGGTTAGGCAGTGATGCTATCGATTAGCTGTTGGTCTGGGAACT	USA_Wyoming_2018	Brown
M00161_98_000000000-C9DW2_1_1101_16267_11322	GCTGGAGGCTTCGGCCAACAGCATGTCTGCCTCAGCGTCGGGTTAATTCTCGCCCATCATCTTCCCTGTGTTGATGATTTGGGCGGATCTGGCTTTCTCAGCTCTCACGAGCTGGGTTTGCTGAAGTACAGAGGTTAATGCATGGACCCGTTAAGGGCTGCAGCTGGTTAGGCAGTGATGCTATCGATTAGCTGTTGGTCTGGGAACTGCGTTTGACCCTCCACAAGGAAACTTAATTATTTGGTTAGGCAGTGATGCTATCGATTAGCTGTTGGTCTGGGAACT	USA_Wyoming_2018	Brown
M00161_98_000000000-C9DW2_1_1101_16507_15970	GCTGGAGGCTTCGGCCAACAGCATGTCTGCCTCAGCGTCGGGTTAATTCTCGCCCATCATCTTCCCTGTGTTGATGATTTGGGCGGATCTGGCTTTCTCAGCTCTCACGAGCTGGGTTTGCTGAAGTACAGAGGTTAATGCATGGACCCGTTAAGGGCTGCAGCTGGTTAGGCAGTGATGCTATCGATTAGCTGTTGGTCTGGGAACTGCGTTTGACCCTCCACAAGGAAACTTAATTATTTGGTTAGGCAGTGATGCTATCGATTAGCTGTTGGTCTGGGAACT	USA_Wyoming_2018	Brown
M00161_98_000000000-C9DW2_1_1101_16533_14472	GCTGGAGGCTTCGGCCAACAGCATGTCTGCCTCAGCGTCGGGTTAATTCTCGCCCATCATCTTCCCTGTGTTGATGATTTGGGCGGATCTGGCTTTCTCAGCTCTCACGAGCTGGGTTTGCTGAAGTACAGAGGTTAATGCATGGACCCGTTAAGGGCTGCAGCTGGTTAGGCAGTGATGCTATCGATTAGCTGTTGGTCTGGGAACTGCGTTTGACCCTCCACAAGGAAACTTAATTATTTGGTTAGGCAGTGATGCTATCGATTAGCTGTTGGTCTGGGAACT	USA_Wyoming_2018	Brown
M00161_98_000000000-C9DW2_1_1101_16840_9008	GCTGGAGGCTTCGGCCAACAGCATGTCTGCCTCAGCGTCGGGTTAATTCTCGCCCATCATCTTCCCTGTGTTGATGATTTGGGCGGATCTGGCTTTCTCAGCTCTCACGAGCTGGGTTTGCTGAAGTACAGAGGTTAATGCATGGACCCGTTAAGGGCTGCAGCTGGTTAGGCAGTGATGCTATCGATTAGCTGTTGGTCTGGGAACTGCGTTTGACCCTCCACAAGGAAACTTAATTATTTGGTTAGGCAGTGATGCTATCGATTAGCTGTTGGTCTGGGAACT	USA_Wyoming_2018	Brown
M00161_98_000000000-C9DW2_1_1101_17183_3046	GCTGGAGGCTTCGGCCAACAGCATGTCTGCCTCAGCGTCGGGTTAATTCTCGCCCATCATCTTCCCTGTGTTGATGATTTGGGCGGATCTGGCTTTCTCAGCTCTCACGAGCTGGGTTTGCTGAAGTACAGAGGTTAATGCATGGACCCGTTAAGGGCTGCAGCTGGTTAGGCAGTGATGCTATCGATTAGCTGTTGGTCTGGGAACTGCGTTTGACCCTCCACAAGGAAACTTAATTATTTGGTTAGGCAGTGATGCTATCGATTAGCTGTTGGTCTGGGAACT	USA_Wyoming_2018	Brown
M00161_98_000000000-C9DW2_1_1101_17637_11943	GCTGGAGGCTTCGGCCAACAGCATGTCTGCCTCAGCGTCGGGTTAATTCTCGCCCATCATCTTCCCTGTGTTGATGATTTGGGCGGATCTGGCTTTCTCAGCTCTCACGAGCTGGGTTTGCTGAAGTACAGAGGTTAATGCATGGACCCGTTAAGGGCTGCAGCTGGTTAGGCAGTGATGCTATCGATTAGCTGTTGGTCTGGGAACTGCGTTTGACCCTCCACAAGGAAACTTAATTATTTGGTTAGGCAGTGATGCTATCGATTAGCTGTTGGTCTGGGAACT	USA_Wyoming_2018	Brown
M00161_98_000000000-C9DW2_1_1101_17689_3619	GCTGGAGGCTTCGGCCAACAGCATGTCTGCCTCAGCGTCGGGTTAATTCTCGCCCATCATCTTCCCTGTGTTGATGATTTGGGCGGATCTGGCTTTCTCAGCTCTCACGAGCTGGGTTTGCTGAAGTACAGAGGTTAATGCATGGACCCGTTAAGGGCTGCAGCTGGTTAGGCAGTGATGCTATCGATTAGCTGTTGGTCTGGGAACTGCGTTTGACCCTCCACAAGGAAACTTAATTATTTGGTTAGGCAGTGATGCTATCGATTAGCTGTTGGTCTGGGAACT	USA_Wyoming_2018	Brown
M00161_98_000000000-C9DW2_1_1101_17761_13833	GCTGGAGGCTTCGGCCAACAGCATGTCTGCCTCAGCGTCGGGTTAATTCTCGCCCATCATCTTCCCTGTGTTGATGATTTGGGCGGATCTGGCTTTCTCAGCTCTCACGAGCTGGGTTTGCTGAAGTACAGAGGTTAATGCATGGACCCGTTAAGGGCTGCAGCTGGTTAGGCAGTGATGCTATCGATTAGCTGTTGGTCTGGGAACTGCGTTTGACCCTCCACAAGGAAACTTAATTATTTGGTTAGGCAGTGATGCTATCGATTAGCTGTTGGTCTGGGAACT	USA_Wyoming_2018	Brown
M00161_98_000000000-C9DW2_1_1101_17784_13044	GCTGGAGGCTTCGGCCAACAGCATGTCTGCCTCAGCGTCGGGTTAATTCTCGCCCATCATCTTCCCTGTGTTGATGATTTGGGCGGATCTGGCTTTCTCAGCTCTCACGAGCTGGGTTTGCTGAAGTACAGAGGTTAATGCATGGACCCGTTAAGGGCTGCAGCTGGTTAGGCAGTGATGCTATCGATTAGCTGTTGGTCTGGGAACTGCGTTTGACCCTCCACAAGGAAACTTAATTATTTGGTTAGGCAGTGATGCTATCGATTAGCTGTTGGTCTGGGAACT	USA_Wyoming_2018	Brown
M00161_98_000000000-C9DW2_1_1101_18209_5091	GCTGGAGGCTTCGGCCAACAGCATGTCTGCCTCAGCGTCGGGTTAATTCTCGCCCATCATCTTCCCTGTGTTGATGATTTGGGCGGATCTGGCTTTCTCAGCTCTCACGAGCTGGGTTTGCTGAAGTACAGAGGTTAATGCATGGACCCGTTAAGGGCTGCAGCTGGTTAGGCAGTGATGCTATCGATTAGCTGTTGGTCTGGGAACTGCGTTTGACCCTCCACAAGGAAACTTAATTATTTGGTTAGGCAGTGATGCTATCGATTAGCTGTTGGTCTGGGAACT	USA_Wyoming_2018	Brown
M00161_98_000000000-C9DW2_1_1101_18433_4412	GCTGGAGGCTTCGGCCAACAGCATGTCTGCCTCAGCGTCGGGTTAATTCTCGCCCATCATCTTCCCTGTGTTGATGATTTGGGCGGATCTGGCTTTCTCAGCTCTCACGAGCTGGGTTTGCTGAAGTACAGAGGTTAATGCATGGACCCGTTAAGGGCTGCAGCTGGTTAGGCAGTGATGCTATCGATTAGCTGTTGGTCTGGGAACTGCGTTTGACCCTCCACAAGGAAACTTAATTATTTGGTTAGGCAGTGATGCTATCGATTAGCTGTTGGTCTGGGAACT	USA_Wyoming_2018	Brown
M00161_98_000000000-C9DW2_1_1101_18662_4904	GCTCGAGGCTTCGGCCAAGAGCATGTCTGCCTCAGCGTCGGGTTAATCCTCACCAAACTCACACACATTCACTTGTGTTGGGAGACCTTGGTGGACATGGCTTTCCCAGCGCCACTGCATACGTTCCCGTCAAACGGAATGTGTGCAATTCATGTGGAACTGGGTCTGCTGAAGTCGATAGGCGTCTGCGGAGTCCGTTAAGGGCCGCATCTGGGTATGCTAGCTTCGTGCTGCTATCTAAGTTGTTGGTCTGGACATCTTGTACGGCGCCTCTAACCAGGAACCCTTGTACATGTATCACTTCACTGTGGTGCGTGTGCACGACCTACTAACATCTTGTACGGCGCCTCTAACCAGGAACCCTTGTACATGTA	USA_Wyoming_2018	Brown
M00161_98_000000000-C9DW2_1_1101_18946_6447	GCTCGAGGCTTCGGCCAAGAGCATGTCTGCCTCAGCGTCGGGTTAACCCTCACCCTCTCTCCAGCACACTCACGTGTAATGGGGATGTGGGTGGATCTGACAGTCCCAGCTTCTGTGTGAGATGTGTCGGCCCCTTAAAAGGTCGGCATGTTGAGCACTGATGGAGGTGGGTCTGTTGAAGCACATAGGCGAACGTGGGTCCCGTTAAGGGCCGCATCCGGGTATGCATGCTTCGTGCTGCTACTTTGCTTGCCGGCCTGGGTTGCCTATTGTTCTCCTCAAACCAGGAAATTTTGCACTTGTACTCGTGATCACTCGTGGTCAAGTTTGCTTGTGCATCTAACTTCTATTCTCCTCAAACCAGGAAATTTTGCACTTGTACTCGTGATCAC	USA_Wyoming_2018	Brown
M00161_98_000000000-C9DW2_1_1101_19140_11780	GCTCGAGGCTTCGGCCAAGAGCATGTCTGCCTCAGCGTCGGGTTAACCCTCACCCTCTCTCCAGCACACTCACGTGTAATGGGGATGTGGGTGGATCTGACAGTCCCAGCTTCTGTGTGAGATGTGTCGGCCCCTTAAAAGGTCGGCATGTTGAGCACTGATGGAGGTGGGTCTGTTGAAGCACATAGGCGAACGTGGGTCCCGTTAAGGGCCGCATCCGGGTATGCATGCTTCGTGCTGCTACTTTGCTTGCCGGCCTGGGTTGCCTATTGTTCTCCTCAAACCAGGAAATTTTGCACTTGTACTCGTGATCACTCGTGGTCAAGTTTGCTTGTGCATCTAACTTCTATTCTCCTCAAACCAGGAAATTTTGCACTTGTACTCGTGATCAC	USA_Wyoming_2018	Brown
M00161_98_000000000-C9DW2_1_1101_19272_12107	GCTGGAGGCTTCGGCCAACAGCATGTCTGCCTCAGCGTCGGGTTAATTCTCGCCCATCATCTTCCCTGTGTTGATGATTTGGGCGGATCTGGCTTTCTCAGCTCTCACGAGCTGGGTTTGCTGAAGTACAGAGGTTAATGCATGGACCCGTTAAGGGCTGCAGCTGGTTAGGCAGTGATGCTATCGATTAGCTGTTGGTCTGGGAACTGCGTTTGACCCTCCACAAGGAAACTTAATTATTTGGTTAGGCAGTGATGCTATCGATTAGCTGTTGGTCTGGGAACT	USA_Wyoming_2018	Brown
M00161_98_000000000-C9DW2_1_1101_19368_8045	GCTGGAGGCTTCGGCCAACAGCATGTCTGCCTCAGCGTCGGGTTAATTCTCGCCCATCATCTTCCCTGTGTTGATGATTTGGGCGGATCTGGCTTTCTCAGCTCTCACGAGCTGGGTTTGCTGAAGTACAGAGGTTAATGCATGGACCCGTTAAGGGCTGCAGCTGGTTAGGCAGTGATGCTATCGATTAGCTGTTGGTCTGGGAACTGCGTTTGACCCTCCACAAGGAAACTTAATTATTTGGTTAGGCAGTGATGCTATCGATTAGCTGTTGGTCTGGGAACT	USA_Wyoming_2018	Brown
M00161_98_000000000-C9DW2_1_1101_19377_12734	GCTGGAGGCTTCGGCCAACAGCATGTCTGCCTCAGCGTCGGGTTAATTCTCGCCCATCATCTTCCCTGTGTTGATGATTTGGGCGGATCTGGCTTTCTCAGCTCTCACGAGCTGGGTTTGCTGAAGTACAGAGGTTAATGCATGGACCCGTTAAGGGCTGCAGCTGGTTAGGCAGTGATGCTATCGATTAGCTGTTGGTCTGGGAACTGCGTTTGACCCTCCACAAGGAAACTTAATTATTTGGTTAGGCAGTGATGCTATCGATTAGCTGTTGGTCTGGGAACT	USA_Wyoming_2018	Brown
M00161_98_000000000-C9DW2_1_1101_19400_11541	GCTGGAGGCTTCGGCCAACAGCATGTCTGCCTCAGCGTCGGGTTAATTCTCGCCCATCATCTTCCCTGTGTTGATGATTTGGGCGGATCTGGCTTTCTCAGCTCTCACGAGCTGGGTTTGCTGAAGTACAGAGGTTAATGCATGGACCCGTTAAGGGCTGCAGCTGGTTAGGCAGTGATGCTATCGATTAGCTGTTGGTCTGGGAACTGCGTTTGACCCTCCACAAGGAAACTTAATTATTTGGTTAGGCAGTGATGCTATCGATTAGCTGTTGGTCTGGGAACT	USA_Wyoming_2018	Brown
M00161_98_000000000-C9DW2_1_1101_19586_21415	GCTGGAGGCTTCGGCCAACAGCATGTCTGCCTCAGCGTCGGGTTAATTCTCGCCCATCATCTTCCCTGTGTTGATGATTTGGGCGGATCTGGCTTTCTCAGCTCTCACGAGCTGGGTTTGCTGAAGTACAGAGGTTAATGCATGGACCCGTTAAGGGCTGCAGCTGGTTAGGCAGTGATGCTATCGATTAGCTGTTGGTCTGGGAACTGCGTTTGACCCTCCACAAGGAAACTTAATTATTTGGTTAGGCAGTGATGCTATCGATTAGCTGTTGGTCTGGGAACT	USA_Wyoming_2018	Brown
M00161_98_000000000-C9DW2_1_1101_19658_20018	GCTGGAGGCTTCGGCCAACAGCATGTCTGCCTCAGCGTCGGGTTAATTCTCGCCCATCATCTTCCCTGTGTTGATGATTTGGGCGGATCTGGCTTTCTCAGCTCTCACGAGCTGGGTTTGCTGAAGTACAGAGGTTAATGCATGGACCCGTTAAGGGCTGCAGCTGGTTAGGCAGTGATGCTATCGATTAGCTGTTGGTCTGGGAACTGCGTTTGACCCTCCACAAGGAAACTTAATTATTTGGTTAGGCAGTGATGCTATCGATTAGCTGTTGGTCTGGGAACT	USA_Wyoming_2018	Brown
M00161_98_000000000-C9DW2_1_1101_20127_7618	GCTGGAGGCTTCGGCCAACAGCATGTCTGCCTCAGCGTCGGGTTAATTCTCGCCCATCATCTTCCCTGTGTTGATGATTTGGGCGGATCTGGCTTTCTCAGCTCTCACGAGCTGGGTTTGCTGAAGTACAGAGGTTAATGCATGGACCCGTTAAGGGCTGCAGCTGGTTAGGCAGTGATGCTATCGATTAGCTGTTGGTCTGGGAACTGCGTTTGACCCTCCACAAGGAAACTTAATTATTTGGTTAGGCAGTGATGCTATCGATTAGCTGTTGGTCTGGGAACT	USA_Wyoming_2018	Brown
M00161_98_000000000-C9DW2_1_1101_20376_9314	GCTCGAGGCTTCGGCCAAGAGCATGTCTGCCTCAGCGTCGGGTTAATCCTCACCAAACTCACACACATTCACTTGTGTTGGGAGACCTTGGTGGACATGGCTTTCCCAGCGCCACTGCATACGTTCCCGTCAAACGGAATGTGTGCAATTCATGTGGAACTGGGTCTGCTGAAGTCGATAGGCGTCTGCGGAGTCCGTTAAGGGCCGCATCTGGGTATGCTAGCTTCGTGCTGCTATCTAAGTTGTTGGTCTGGACATCTTGTACGGCGCCTCTAACCAGGAACCCTTGTACATGTATCACTTCACTGTGGTGCGTGTGCACGACCTACTAACATCTTGTACGGCGCCTCTAACCAGGAACCCTTGTACATGTA	USA_Wyoming_2018	Brown
M00161_98_000000000-C9DW2_1_1101_20408_2022	GCTGGAGGCTTCGGCCAACAGCATGTCTGCCTCAGCGTCGGGTTAATTCTCGCCCATCATCTTCCCTGTGTTGATGATTTGGGCGGATCTGGCTTTCTCAGCTCTCACGAGCTGGGTTTGCTGAAGTACAGAGGTTAATGCATGGACCCGTTAAGGGCTGCAGCTGGTTAGGCAGTGATGCTATCGATTAGCTGTTGGTCTGGGAACTGCGTTTGACCCTCCACAAGGAAACTTAATTATTTGGTTAGGCAGTGATGCTATCGATTAGCTGTTGGTCTGGGAACT	USA_Wyoming_2018	Brown
M00161_98_000000000-C9DW2_1_1101_20556_9600	GCTCGAGGCTTCGGCCAAGAGCATGTCTGCCTCAGCGTCGGGTTAATCCTCACCAAACTCACACACATTCACTTGTGTTGGGAGACCTTGGTGGACATGGCTTTCCCAGCGCCACTGCATACGTTCCCGTCAAACGGAATGTGTGCAATTCATGTGGAACTGGGTCTGCTGAAGTCGATAGGCGTCTGCGGAGTCCGTTAAGGGCCGCATCTGGGTATGCTAGCTTCGTGCTGCTATCTAAGTTGTTGGTCTGGACATCTTGTACGGCGCCTCTAACCAGGAACCCTTGTACATGTATCACTTCACTGTGGTGCGTGTGCACGACCTACTAACATCTTGTACGGCGCCTCTAACCAGGAACCCTTGTACATGTA	USA_Wyoming_2018	Brown
M00161_98_000000000-C9DW2_1_1101_20689_4769	GCTGGAGGCTTCGGCCAACAGCATGTCTGCCTCAGCGTCGGGTTAATTCTCGCCCATCATCTTCCCTGTGTTGATGATTTGGGCGGATCTGGCTTTCTCAGCTCTCACGAGCTGGGTTTGCTGAAGTACAGAGGTTAATGCATGGACCCGTTAAGGGCTGCAGCTGGTTAGGCAGTGATGCTATCGATTAGCTGTTGGTCTGGGAACTGCGTTTGACCCTCCACAAGGAAACTTAATTATTTGGTTAGGCAGTGATGCTATCGATTAGCTGTTGGTCTGGGAACT	USA_Wyoming_2018	Brown
M00161_98_000000000-C9DW2_1_1101_21027_9573	GCTGGAGGCTTCGGCCAACAGCATGTCTGCCTCAGCGTCGGGTTAATTCTCGCCCATCATCTTCCCTGTGTTGATGATTTGGGCGGATCTGGCTTTCTCAGCTCTCACGAGCTGGGTTTGCTGAAGTACAGAGGTTAATGCATGGACCCGTTAAGGGCTGCAGCTGGTTAGGCAGTGATGCTATCGATTAGCTGTTGGTCTGGGAACTGCGTTTGACCCTCCACAAGGAAACTTAATTATTTGGTTAGGCAGTGATGCTATCGATTAGCTGTTGGTCTGGGAACT	USA_Wyoming_2018	Brown
M00161_98_000000000-C9DW2_1_1101_21103_5231	GCTGGAGGCTTCGGCCAACAGCATGTCTGCCTCAGCGTCGGGTTAATTCTCGCCCATCATCTTCCCTGTGTTGATGATTTGGGCGGATCTGGCTTTCTCAGCTCTCACGAGCTGGGTTTGCTGAAGTACAGAGGTTAATGCATGGACCCGTTAAGGGCTGCAGCTGGTTAGGCAGTGATGCTATCGATTAGCTGTTGGTCTGGGAACTGCGTTTGACCCTCCACAAGGAAACTTAATTATTTGGTTAGGCAGTGATGCTATCGATTAGCTGTTGGTCTGGGAACT	USA_Wyoming_2018	Brown
M00161_98_000000000-C9DW2_1_1101_21455_1885	GCTGGAGGCTTCGGCCAACAGCATGTCTGCCTCAGCGTCGGGTTAATTCTCGCCCATCATCTTCCCTGTGTTGATGATTTGGGCGGATCTGGCTTTCTCAGCTCTCACGAGCTGGGTTTGCTGAAGTACAGAGGTTAATGCATGGACCCGTTAAGGGCTGCAGCTGGTTAGGCAGTGATGCTATCGATTAGCTGTTGGTCTGGGAACTGCGTTTGACCCTCCACAAGGAAACTTAATTATTTGGTTAGGCAGTGATGCTATCGATTAGCTGTTGGTCTGGGAACT	USA_Wyoming_2018	Brown
M00161_98_000000000-C9DW2_1_1101_21825_15452	GCTCGAGGCTTCGGCCAAGAGCATGTCTGCCTCAGCGTCGGGTTAACCCTCACCCTCTCTCCAGCACACTCACGTGTAATGGGGATGTGGGTGGATCTGACAGTCCCAGCTTCTGTGTGAGATGTGTCGGCCCCTTAAAAGGTCGGCATGTTGAGCACTGATGGAGGTGGGTCTGTTGAAGCACATAGGCGAACGTGGGTCCCGTTAAGGGCCGCATCCGGGTATGCATGCTTCGTGCTGCTACTTTGCTTGCCGGCCTGGGTTGCCTATTGTTCTCCTCAAACCAGGAAATTTTGCACTTGTACTCGTGATCACTCGTGGTCAAGTTTGCTTGTGCATCTAACTTCTATTCTCCTCAAACCAGGAAATTTTGCACTTGTACTCGTGATCAC	USA_Wyoming_2018	Brown
M00161_98_000000000-C9DW2_1_1101_22063_2425	GCTGGAGGCTTCGGCCAACAGCATGTCTGCCTCAGCGTCGGGTTAATTCTCGCCCATCATCTTCCCTGTGTTGATGATTTGGGCGGATCTGGCTTTCTCAGCTCTCACGAGCTGGGTTTGCTGAAGTACAGAGGTTAATGCATGGACCCGTTAAGGGCTGCAGCTGGTTAGGCAGTGATGCTATCGATTAGCTGTTGGTCTGGGAACTGCGTTTGACCCTCCACAAGGAAACTTAATTATTTGGTTAGGCAGTGATGCTATCGATTAGCTGTTGGTCTGGGAACT	USA_Wyoming_2018	Brown
M00161_98_000000000-C9DW2_1_1101_22094_7381	GCTGGAGGCTTCGGCCAACAGCATGTCTGCCTCAGCGTCGGGTTAATTCTCGCCCATCATCTTCCCTGTGTTGATGATTTGGGCGGATCTGGCTTTCTCAGCTCTCACGAGCTGGGTTTGCTGAAGTACAGAGGTTAATGCATGGACCCGTTAAGGGCTGCAGCTGGTTAGGCAGTGATGCTATCGATTAGCTGTTGGTCTGGGAACTGCGTTTGACCCTCCACAAGGAAACTTAATTATTTGGTTAGGCAGTGATGCTATCGATTAGCTGTTGGTCTGGGAACT	USA_Wyoming_2018	Brown
M00161_98_000000000-C9DW2_1_1101_22424_17190	GCTGGAGGCTTCGGCCAACAGCATGTCTGCCTCAGCGTCGGGTTAATTCTCGCCCATCATCTTCCCTGTGTTGATGATTTGGGCGGATCTGGCTTTCTCAGCTCTCACGAGCTGGGTTTGCTGAAGTACAGAGGTTAATGCATGGACCCGTTAAGGGCTGCAGCTGGTTAGGCAGTGATGCTATCGATTAGCTGTTGGTCTGGGAACTGCGTTTGACCCTCCACAAGGAAACTTAATTATTTGGTTAGGCAGTGATGCTATCGATTAGCTGTTGGTCTGGGAACT	USA_Wyoming_2018	Brown
M00161_98_000000000-C9DW2_1_1101_22430_3578	GCTGGAGGCTTCGGCCAACAGCATGTCTGCCTCAGCGTCGGGTTAATTCTCGCCCATCATCTTCCCTGTGTTGATGATTTGGGCGGATCTGGCTTTCTCAGCTCTCACGAGCTGGGTTTGCTGAAGTACAGAGGTTAATGCATGGACCCGTTAAGGGCTGCAGCTGGTTAGGCAGTGATGCTATCGATTAGCTGTTGGTCTGGGAACTGCGTTTGACCCTCCACAAGGAAACTTAATTATTTGGTTAGGCAGTGATGCTATCGATTAGCTGTTGGTCTGGGAACT	USA_Wyoming_2018	Brown
M00161_98_000000000-C9DW2_1_1101_22620_17606	GCTGGAGGCTTCGGCCAACAGCATGTCTGCCTCAGCGTCGGGTTAATTCTCGCCCATCATCTTCCCTGTGTTGATGATTTGGGCGGATCTGGCTTTCTCAGCTCTCACGAGCTGGGTTTGCTGAAGTACAGAGGTTAATGCATGGACCCGTTAAGGGCTGCAGCTGGTTAGGCAGTGATGCTATCGATTAGCTGTTGGTCTGGGAACTGCGTTTGACCCTCCACAAGGAAACTTAATTATTTGGTTAGGCAGTGATGCTATCGATTAGCTGTTGGTCTGGGAACT	USA_Wyoming_2018	Brown
M00161_98_000000000-C9DW2_1_1101_22641_4166	GCTGGAGGCTTCGGCCAACAGCATGTCTGCCTCAGCGTCGGGTTAATTCTCGCCCATCATCTTCCCTGTGTTGATGATTTGGGCGGATCTGGCTTTCTCAGCTCTCACGAGCTGGGTTTGCTGAAGTACAGAGGTTAATGCATGGACCCGTTAAGGGCTGCAGCTGGTTAGGCAGTGATGCTATCGATTAGCTGTTGGTCTGGGAACTGCGTTTGACCCTCCACAAGGAAACTTAATTATTTGGTTAGGCAGTGATGCTATCGATTAGCTGTTGGTCTGGGAACT	USA_Wyoming_2018	Brown
M00161_98_000000000-C9DW2_1_1101_23237_4920	GCTGGAGGCTTCGGCCAACAGCATGTCTGCCTCAGCGTCGGGTTAATTCTCGCCCATCATCTTCCCTGTGTTGATGATTTGGGCGGATCTGGCTTTCTCAGCTCTCACGAGCTGGGTTTGCTGAAGTACAGAGGTTAATGCATGGACCCGTTAAGGGCTGCAGCTGGTTAGGCAGTGATGCTATCGATTAGCTGTTGGTCTGGGAACTGCGTTTGACCCTCCACAAGGAAACTTAATTATTTGGTTAGGCAGTGATGCTATCGATTAGCTGTTGGTCTGGGAACT	USA_Wyoming_2018	Brown
M00161_98_000000000-C9DW2_1_1101_23263_19750	GCTGGAGGCTTCGGCCAACAGCATGTCTGCCTCAGCGTCGGGTTAATTCTCGCCCATCATCTTCCCTGTGTTGATGATTTGGGCGGATCTGGCTTTCTCAGCTCTCACGAGCTGGGTTTGCTGAAGTACAGAGGTTAATGCATGGACCCGTTAAGGGCTGCAGCTGGTTAGGCAGTGATGCTATCGATTAGCTGTTGGTCTGGGAACTGCGTTTGACCCTCCACAAGGAAACTTAATTATTTGGTTAGGCAGTGATGCTATCGATTAGCTGTTGGTCTGGGAACT	USA_Wyoming_2018	Brown
M00161_98_000000000-C9DW2_1_1101_23814_13461	GCTGGAGGCTTCGGCCAACAGCATGTCTGCCTCAGCGTCGGGTTAATTCTCGCCCATCATCTTCCCTGTGTTGATGATTTGGGCGGATCTGGCTTTCTCAGCTCTCACGAGCTGGGTTTGCTGAAGTACAGAGGTTAATGCATGGACCCGTTAAGGGCTGCAGCTGGTTAGGCAGTGATGCTATCGATTAGCTGTTGGTCTGGGAACTGCGTTTGACCCTCCACAAGGAAACTTAATTATTTGGTTAGGCAGTGATGCTATCGATTAGCTGTTGGTCTGGGAACT	USA_Wyoming_2018	Brown
M00161_98_000000000-C9DW2_1_1101_23959_11749	GCTGGAGGCTTCGGCCAACAGCATGTCTGCCTCAGCGTCGGGTTAATTCTCGCCCATCATCTTCCCTGTGTTGATGATTTGGGCGGATCTGGCTTTCTCAGCTCTCACGAGCTGGGTTTGCTGAAGTACAGAGGTTAATGCATGGACCCGTTAAGGGCTGCAGCTGGTTAGGCAGTGATGCTATCGATTAGCTGTTGGTCTGGGAACTGCGTTTGACCCTCCACAAGGAAACTTAATTATTTGGTTAGGCAGTGATGCTATCGATTAGCTGTTGGTCTGGGAACT	USA_Wyoming_2018	Brown
M00161_98_000000000-C9DW2_1_1101_24181_7582	GCTCGAGGCTTCGGCCAAGAGCATGTCTGCCTCAGCGTCGGGTTAACCCTCACCCTCTCTCCAGCACACTCACGTGTAATGGGGATGTGGGTGGATCTGACAGTCCCAGCTTCTGTGTGAGATGTGTCGGCCCCTTAAAAGGTCGGCATGTTGAGCACTGATGGAGGTGGGTCTGTTGAAGCACATAGGCGAACGTGGGTCCCGTTAAGGGCCGCATCCGGGTATGCATGCTTCGTGCTGCTACTTTGCTTGCCGGCCTGGGTTGCCTATTGTTCTCCTCAAACCAGGAAATTTTGCACTTGTACTCGTGATCACTCGTGGTCAAGTTTGCTTGTGCATCTAACTTCTATTCTCCTCAAACCAGGAAATTTTGCACTTGTACTCGTGATCAC	USA_Wyoming_2018	Brown
M00161_98_000000000-C9DW2_1_1101_24310_15005	GCTGGAGGCTTCGGCCAACAGCATGTCTGCCTCAGCGTCGGGTTAATTCTCGCCCATCATCTTCCCTGTGTTGATGATTTGGGCGGATCTGGCTTTCTCAGCTCTCACGAGCTGGGTTTGCTGAAGTACAGAGGTTAATGCATGGACCCGTTAAGGGCTGCAGCTGGTTAGGCAGTGATGCTATCGATTAGCTGTTGGTCTGGGAACTGCGTTTGACCCTCCACAAGGAAACTTAATTATTTGGTTAGGCAGTGATGCTATCGATTAGCTGTTGGTCTGGGAACT	USA_Wyoming_2018	Brown
M00161_98_000000000-C9DW2_1_1101_24334_13678	GCTCGAGGCTTCGGCCAAGAGCATGTCTGCCTCAGCGTCGGGTTAATCCTCACCAAACTCACACACATTCACTTGTGTTGGGAGACCTTGGTGGACATGGCTTTCCCAGCGCCACTGCATACGTTCCCGTCAAACGGAATGTGTGCAATTCATGTGGAACTGGGTCTGCTGAAGTCGATAGGCGTCTGCGGAGTCCGTTAAGGGCCGCATCTGGGTATGCTAGCTTCGTGCTGCTATCTAAGTTGTTGGTCTGGACATCTTGTACGGCGCCTCTAACCAGGAACCCTTGTACATGTATCACTTCACTGTGGTGCGTGTGCACGACCTACTAACATCTTGTACGGCGCCTCTAACCAGGAACCCTTGTACATGTA	USA_Wyoming_2018	Brown
M00161_98_000000000-C9DW2_1_1101_24433_18559	GCTGGAGGCTTCGGCCAACAGCATGTCTGCCTCAGCGTCGGGTTAATTCTCGCCCATCATCTTCCCTGTGTTGATGATTTGGGCGGATCTGGCTTTCTCAGCTCTCACGAGCTGGGTTTGCTGAAGTACAGAGGTTAATGCATGGACCCGTTAAGGGCTGCAGCTGGTTAGGCAGTGATGCTATCGATTAGCTGTTGGTCTGGGAACTGCGTTTGACCCTCCACAAGGAAACTTAATTATTTGGTTAGGCAGTGATGCTATCGATTAGCTGTTGGTCTGGGAACT	USA_Wyoming_2018	Brown
M00161_98_000000000-C9DW2_1_1101_24524_5788	GCTGGAGGCTTCGGCCAACAGCATGTCTGCCTCAGCGTCGGGTTAATTCTCGCCCATCATCTTCCCTGTGTTGATGATTTGGGCGGATCTGGCTTTCTCAGCTCTCACGAGCTGGGTTTGCTGAAGTACAGAGGTTAATGCATGGACCCGTTAAGGGCTGCAGCTGGTTAGGCAGTGATGCTATCGATTAGCTGTTGGTCTGGGAACTGCGTTTGACCCTCCACAAGGAAACTTAATTATTTGGTTAGGCAGTGATGCTATCGATTAGCTGTTGGTCTGGGAACT	USA_Wyoming_2018	Brown
M00161_98_000000000-C9DW2_1_1101_24543_15277	GCTCGAGGCTTCGGCCAAGAGCATGTCTGCCTCAGCGTCGGGTTAATCCTCACCAAACTCACACACATTCACTTGTGTTGGGAGACCTTGGTGGACATGGCTTTCCCAGCGCCACTGCATACGTTCCCGTCAAACGGAATGTGTGCAATTCATGTGGAACTGGGTCTGCTGAAGTCGATAGGCGTCTGCGGAGTCCGTTAAGGGCCGCATCTGGGTATGCTAGCTTCGTGCTGCTATCTAAGTTGTTGGTCTGGACATCTTGTACGGCGCCTCTAACCAGGAACCCTTGTACATGTATCACTTCACTGTGGTGCGTGTGCACGACCTACTAACATCTTGTACGGCGCCTCTAACCAGGAACCCTTGTACATGTA	USA_Wyoming_2018	Brown
M00161_98_000000000-C9DW2_1_1101_24565_10342	GCTGGAGGCTTCGGCCAACAGCATGTCTGCCTCAGCGTCGGGTTAATTCTCGCCCATCATCTTCCCTGTGTTGATGATTTGGGCGGATCTGGCTTTCTCAGCTCTCACGAGCTGGGTTTGCTGAAGTACAGAGGTTAATGCATGGACCCGTTAAGGGCTGCAGCTGGTTAGGCAGTGATGCTATCGATTAGCTGTTGGTCTGGGAACTGCGTTTGACCCTCCACAAGGAAACTTAATTATTTGGTTAGGCAGTGATGCTATCGATTAGCTGTTGGTCTGGGAACT	USA_Wyoming_2018	Brown
M00161_98_000000000-C9DW2_1_1101_25078_8218	GCTGGAGGCTTCGGCCAACAGCATGTCTGCCTCAGCGTCGGGTTAATTCTCGCCCATCATCTTCCCTGTGTTGATGATTTGGGCGGATCTGGCTTTCTCAGCTCTCACGAGCTGGGTTTGCTGAAGTACAGAGGTTAATGCATGGACCCGTTAAGGGCTGCAGCTGGTTAGGCAGTGATGCTATCGATTAGCTGTTGGTCTGGGAACTGCGTTTGACCCTCCACAAGGAAACTTAATTATTTGGTTAGGCAGTGATGCTATCGATTAGCTGTTGGTCTGGGAACT	USA_Wyoming_2018	Brown
M00161_98_000000000-C9DW2_1_1101_25238_7167	GCTGGAGGCTTCGGCCAACAGCATGTCTGCCTCAGCGTCGGGTTAATTCTCGCCCATCATCTTCCCTGTGTTGATGATTTGGGCGGATCTGGCTTTCTCAGCTCTCACGAGCTGGGTTTGCTGAAGTACAGAGGTTAATGCATGGACCCGTTAAGGGCTGCAGCTGGTTAGGCAGTGATGCTATCGATTAGCTGTTGGTCTGGGAACTGCGTTTGACCCTCCACAAGGAAACTTAATTATTTGGTTAGGCAGTGATGCTATCGATTAGCTGTTGGTCTGGGAACT	USA_Wyoming_2018	Brown
M00161_98_000000000-C9DW2_1_1101_25351_4195	GCTGGAGGCTTCGGCCAACAGCATGTCTGCCTCAGCGTCGGGTTAATTCTCGCCCATCATCTTCCCTGTGTTGATGATTTGGGCGGATCTGGCTTTCTCAGCTCTCACGAGCTGGGTTTGCTGAAGTACAGAGGTTAATGCATGGACCCGTTAAGGGCTGCAGCTGGTTAGGCAGTGATGCTATCGATTAGCTGTTGGTCTGGGAACTGCGTTTGACCCTCCACAAGGAAACTTAATTATTTGGTTAGGCAGTGATGCTATCGATTAGCTGTTGGTCTGGGAACT	USA_Wyoming_2018	Brown
M00161_98_000000000-C9DW2_1_1101_25369_18349	GCTGGAGGCTTCGGCCAACAGCATGTCTGCCTCAGCGTCGGGTTAATTCTCGCCCATCATCTTCCCTGTGTTGATGATTTGGGCGGATCTGGCTTTCTCAGCTCTCACGAGCTGGGTTTGCTGAAGTACAGAGGTTAATGCATGGACCCGTTAAGGGCTGCAGCTGGTTAGGCAGTGATGCTATCGATTAGCTGTTGGTCTGGGAACTGCGTTTGACCCTCCACAAGGAAACTTAATTATTTGGTTAGGCAGTGATGCTATCGATTAGCTGTTGGTCTGGGAACT	USA_Wyoming_2018	Brown
M00161_98_000000000-C9DW2_1_1101_25614_13877	GCTGGAGGCTTCGGCCAACAGCATGTCTGCCTCAGCGTCGGGTTAATTCTCGCCCATCATCTTCCCTGTGTTGATGATTTGGGCGGATCTGGCTTTCTCAGCTCTCACGAGCTGGGTTTGCTGAAGTACAGAGGTTAATGCATGGACCCGTTAAGGGCTGCAGCTGGTTAGGCAGTGATGCTATCGATTAGCTGTTGGTCTGGGAACTGCGTTTGACCCTCCACAAGGAAACTTAATTATTTGGTTAGGCAGTGATGCTATCGATTAGCTGTTGGTCTGGGAACT	USA_Wyoming_2018	Brown
M00161_98_000000000-C9DW2_1_1101_25645_20793	GCTGGAGGCTTCGGCCAACAGCATGTCTGCCTCAGCGTCGGGTTAATTCTCGCCCATCATCTTCCCTGTGTTGATGATTTGGGCGGATCTGGCTTTCTCAGCTCTCACGAGCTGGGTTTGCTGAAGTACAGAGGTTAATGCATGGACCCGTTAAGGGCTGCAGCTGGTTAGGCAGTGATGCTATCGATTAGCTGTTGGTCTGGGAACTGCGTTTGACCCTCCACAAGGAAACTTAATTATTTGGTTAGGCAGTGATGCTATCGATTAGCTGTTGGTCTGGGAACT	USA_Wyoming_2018	Brown
M00161_98_000000000-C9DW2_1_1101_25843_14766	GCTGGAGGCTTCGGCCAACAGCATGTCTGCCTCAGCGTCGGGTTAATTCTCGCCCATCATCTTCCCTGTGTTGATGATTTGGGCGGATCTGGCTTTCTCAGCTCTCACGAGCTGGGTTTGCTGAAGTACAGAGGTTAATGCATGGACCCGTTAAGGGCTGCAGCTGGTTAGGCAGTGATGCTATCGATTAGCTGTTGGTCTGGGAACTGCGTTTGACCCTCCACAAGGAAACTTAATTATTTGGTTAGGCAGTGATGCTATCGATTAGCTGTTGGTCTGGGAACT	USA_Wyoming_2018	Brown
M00161_98_000000000-C9DW2_1_1101_26002_16090	GCTGGAGGCTTCGGCCAACAGCATGTCTGCCTCAGCGTCGGGTTAATTCTCGCCCATCATCTTCCCTGTGTTGATGATTTGGGCGGATCTGGCTTTCTCAGCTCTCACGAGCTGGGTTTGCTGAAGTACAGAGGTTAATGCATGGACCCGTTAAGGGCTGCAGCTGGTTAGGCAGTGATGCTATCGATTAGCTGTTGGTCTGGGAACTGCGTTTGACCCTCCACAAGGAAACTTAATTATTTGGTTAGGCAGTGATGCTATCGATTAGCTGTTGGTCTGGGAACT	USA_Wyoming_2018	Brown
M00161_98_000000000-C9DW2_1_1101_26278_5563	GCTCGAGGCTTCGGCCAAGAGCATGTCTGCCTCAGCGTCGGGTTAACCCTCACCCTCTCTCCAGCACACTCACGTGTAATGGGGATGTGGGTGGATCTGACAGTCCCAGCTTCTGTGTGAGATGTGTCGGCCCCTTAAAAGGTCGGCATGTTGAGCACTGATGGAGGTGGGTCTGTTGAAGCACATAGGCGAACGTGGGTCCCGTTAAGGGCCGCATCCGGGTATGCATGCTTCGTGCTGCTACTTTGCTTGCCGGCCTGGGTTGCCTATTGTTCTCCTCAAACCAGGAAATTTTGCACTTGTACTCGTGATCACTCGTGGTCAAGTTTGCTTGTGCATCTAACTTCTATTCTCCTCAAACCAGGAAATTTTGCACTTGTACTCGTGATCAC	USA_Wyoming_2018	Brown
M00161_98_000000000-C9DW2_1_1101_26351_9082	GCTCGAGGCTTCGGCCAAGAGCATGTCTGCCTCAGCGTCGGGTTAACCCTCACCCTCTCTCCAGCACACTCACGTGTAATGGGGATGTGGGTGGATCTGACAGTCCCAGCTTCTGTGTGAGATGTGTCGGCCCCTTAAAAGGTCGGCATGTTGAGCACTGATGGAGGTGGGTCTGTTGAAGCACATAGGCGAACGTGGGTCCCGTTAAGGGCCGCATCCGGGTATGCATGCTTCGTGCTGCTACTTTGCTTGCCGGCCTGGGTTGCCTATTGTTCTCCTCAAACCAGGAAATTTTGCACTTGTACTCGTGATCACTCGTGGTCAAGTTTGCTTGTGCATCTAACTTCTATTCTCCTCAAACCAGGAAATTTTGCACTTGTACTCGTGATCAC	USA_Wyoming_2018	Brown
M00161_98_000000000-C9DW2_1_1101_26375_19128	GCTGGAGGCTTCGGCCAACAGCATGTCTGCCTCAGCGTCGGGTTAATTCTCGCCCATCATCTTCCCTGTGTTGATGATTTGGGCGGATCTGGCTTTCTCAGCTCTCACGAGCTGGGTTTGCTGAAGTACAGAGGTTAATGCATGGACCCGTTAAGGGCTGCAGCTGGTTAGGCAGTGATGCTATCGATTAGCTGTTGGTCTGGGAACTGCGTTTGACCCTCCACAAGGAAACTTAATTATTTGGTTAGGCAGTGATGCTATCGATTAGCTGTTGGTCTGGGAACT	USA_Wyoming_2018	Brown
M00161_98_000000000-C9DW2_1_1101_26614_21993	GCTGGAGGCTTCGGCCAACAGCATGTCTGCCTCAGCGTCGGGTTAATTCTCGCCCATCATCTTCCCTGTGTTGATGATTTGGGCGGATCTGGCTTTCTCAGCTCTCACGAGCTGGGTTTGCTGAAGTACAGAGGTTAATGCATGGACCCGTTAAGGGCTGCAGCTGGTTAGGCAGTGATGCTATCGATTAGCTGTTGGTCTGGGAACTGCGTTTGACCCTCCACAAGGAAACTTAATTATTTGGTTAGGCAGTGATGCTATCGATTAGCTGTTGGTCTGGGAACT	USA_Wyoming_2018	Brown
M00161_98_000000000-C9DW2_1_1101_26717_6460	GCTGGAGGCTTCGGCCAACAGCATGTCTGCCTCAGCGTCGGGTTAATTCTCGCCCATCATCTTCCCTGTGTTGATGATTTGGGCGGATCTGGCTTTCTCAGCTCTCACGAGCTGGGTTTGCTGAAGTACAGAGGTTAATGCATGGACCCGTTAAGGGCTGCAGCTGGTTAGGCAGTGATGCTATCGATTAGCTGTTGGTCTGGGAACTGCGTTTGACCCTCCACAAGGAAACTTAATTATTTGGTTAGGCAGTGATGCTATCGATTAGCTGTTGGTCTGGGAACT	USA_Wyoming_2018	Brown
M00161_98_000000000-C9DW2_1_1101_2699_14024	GCTGGAGGCTTCGGCCAACAGCATGTCTGCCTCAGCGTCGGGTTAATTCTCGCCCATCATCTTCCCTGTGTTGATGATTTGGGCGGATCTGGCTTTCTCAGCTCTCACGAGCTGGGTTTGCTGAAGTACAGAGGTTAATGCATGGACCCGTTAAGGGCTGCAGCTGGTTAGGCAGTGATGCTATCGATTAGCTGTTGGTCTGGGAACTGCGTTTGACCCTCCACAAGGAAACTTAATTATTTGGTTAGGCAGTGATGCTATCGATTAGCTGTTGGTCTGGGAACT	USA_Wyoming_2018	Brown
M00161_98_000000000-C9DW2_1_1101_27001_7610	GCTGGAGGCTTCGGCCAACAGCATGTCTGCCTCAGCGTCGGGTTAATTCTCGCCCATCATCTTCCCTGTGTTGATGATTTGGGCGGATCTGGCTTTCTCAGCTCTCACGAGCTGGGTTTGCTGAAGTACAGAGGTTAATGCATGGACCCGTTAAGGGCTGCAGCTGGTTAGGCAGTGATGCTATCGATTAGCTGTTGGTCTGGGAACTGCGTTTGACCCTCCACAAGGAAACTTAATTATTTGGTTAGGCAGTGATGCTATCGATTAGCTGTTGGTCTGGGAACT	USA_Wyoming_2018	Brown
M00161_98_000000000-C9DW2_1_1101_27522_9474	GCTCGAGGCTTCGGCCAAGAGCATGTCTGCCTCAGCGTCGGGTTAATCCTCACCAAACTCACACACATTCACTTGTGTTGGGAGACCTTGGTGGACATGGCTTTCCCAGCGCCACTGCATACGTTCCCGTCAAACGGAATGTGTGCAATTCATGTGGAACTGGGTCTGCTGAAGTCGATAGGCGTCTGCGGAGTCCGTTAAGGGCCGCATCTGGGTATGCTAGCTTCGTGCTGCTATCTAAGTTGTTGGTCTGGACATCTTGTACGGCGCCTCTAACCAGGAACCCTTGTACATGTATCACTTCACTGTGGTGCGTGTGCACGACCTACTAACATCTTGTACGGCGCCTCTAACCAGGAACCCTTGTACATGTA	USA_Wyoming_2018	Brown
M00161_98_000000000-C9DW2_1_1101_27825_9336	GCTGGAGGCTTCGGCCAACAGCATGTCTGCCTCAGCGTCGGGTTAATTCTCGCCCATCATCTTCCCTGTGTTGATGATTTGGGCGGATCTGGCTTTCTCAGCTCTCACGAGCTGGGTTTGCTGAAGTACAGAGGTTAATGCATGGACCCGTTAAGGGCTGCAGCTGGTTAGGCAGTGATGCTATCGATTAGCTGTTGGTCTGGGAACTGCGTTTGACCCTCCACAAGGAAACTTAATTATTTGGTTAGGCAGTGATGCTATCGATTAGCTGTTGGTCTGGGAACT	USA_Wyoming_2018	Brown
M00161_98_000000000-C9DW2_1_1101_2793_16165	GCTGGAGGCTTCGGCCAACAGCATGTCTGCCTCAGCGTCGGGTTAATTCTCGCCCATCATCTTCCCTGTGTTGATGATTTGGGCGGATCTGGCTTTCTCAGCTCTCACGAGCTGGGTTTGCTGAAGTACAGAGGTTAATGCATGGACCCGTTAAGGGCTGCAGCTGGTTAGGCAGTGATGCTATCGATTAGCTGTTGGTCTGGGAACTGCGTTTGACCCTCCACAAGGAAACTTAATTATTTGGTTAGGCAGTGATGCTATCGATTAGCTGTTGGTCTGGGAACT	USA_Wyoming_2018	Brown
M00161_98_000000000-C9DW2_1_1101_28057_19445	GCTGGAGGCTTCGGCCAACAGCATGTCTGCCTCAGCGTCGGGTTAATTCTCGCCCATCATCTTCCCTGTGTTGATGATTTGGGCGGATCTGGCTTTCTCAGCTCTCACGAGCTGGGTTTGCTGAAGTACAGAGGTTAATGCATGGACCCGTTAAGGGCTGCAGCTGGTTAGGCAGTGATGCTATCGATTAGCTGTTGGTCTGGGAACTGCGTTTGACCCTCCACAAGGAAACTTAATTATTTGGTTAGGCAGTGATGCTATCGATTAGCTGTTGGTCTGGGAACT	USA_Wyoming_2018	Brown
M00161_98_000000000-C9DW2_1_1101_28247_12206	GCTGGAGGCTTCGGCCAACAGCATGTCTGCCTCAGCGTCGGGTTAATTCTCGCCCATCATCTTCCCTGTGTTGATGATTTGGGCGGATCTGGCTTTCTCAGCTCTCACGAGCTGGGTTTGCTGAAGTACAGAGGTTAATGCATGGACCCGTTAAGGGCTGCAGCTGGTTAGGCAGTGATGCTATCGATTAGCTGTTGGTCTGGGAACTGCGTTTGACCCTCCACAAGGAAACTTAATTATTTGGTTAGGCAGTGATGCTATCGATTAGCTGTTGGTCTGGGAACT	USA_Wyoming_2018	Brown
M00161_98_000000000-C9DW2_1_1101_28628_14323	GCTGGAGGCTTCGGCCAACAGCATGTCTGCCTCAGCGTCGGGTTAATTCTCGCCCATCATCTTCCCTGTGTTGATGATTTGGGCGGATCTGGCTTTCTCAGCTCTCACGAGCTGGGTTTGCTGAAGTACAGAGGTTAATGCATGGACCCGTTAAGGGCTGCAGCTGGTTAGGCAGTGATGCTATCGATTAGCTGTTGGTCTGGGAACTGCGTTTGACCCTCCACAAGGAAACTTAATTATTTGGTTAGGCAGTGATGCTATCGATTAGCTGTTGGTCTGGGAACT	USA_Wyoming_2018	Brown
M00161_98_000000000-C9DW2_1_1101_28720_12279	GCTGGAGGCTTCGGCCAACAGCATGTCTGCCTCAGCGTCGGGTTAATTCTCGCCCATCATCTTCCCTGTGTTGATGATTTGGGCGGATCTGGCTTTCTCAGCTCTCACGAGCTGGGTTTGCTGAAGTACAGAGGTTAATGCATGGACCCGTTAAGGGCTGCAGCTGGTTAGGCAGTGATGCTATCGATTAGCTGTTGGTCTGGGAACTGCGTTTGACCCTCCACAAGGAAACTTAATTATTTGGTTAGGCAGTGATGCTATCGATTAGCTGTTGGTCTGGGAACT	USA_Wyoming_2018	Brown
M00161_98_000000000-C9DW2_1_1101_3871_12120	GCTCGAGGCTTCGGCCAAGAGCATGTCTGCCTCAGCGTCGGGTTAACCCTCACCCTCTCTCCAGCACACTCACGTGTAATGGGGATGTGGGTGGATCTGACAGTCCCAGCTTCTGTGTGAGATGTGTCGGCCCCTTAAAAGGTCGGCATGTTGAGCACTGATGGAGGTGGGTCTGTTGAAGCACATAGGCGAACGTGGGTCCCGTTAAGGGCCGCATCCGGGTATGCATGCTTCGTGCTGCTACTTTGCTTGCCGGCCTGGGTTGCCTATTGTTCTCCTCAAACCAGGAAATTTTGCACTTGTACTCGTGATCACTCGTGGTCAAGTTTGCTTGTGCATCTAACTTCTATTCTCCTCAAACCAGGAAATTTTGCACTTGTACTCGTGATCAC	USA_Wyoming_2018	Brown
M00161_98_000000000-C9DW2_1_1101_4036_18635	GCTCGAGGCTTCGGCCAAGAGCATGTCTGCCTCAGCGTCGGGTTAATCCTCACCAAACTCACACACATTCACTTGTGTTGGGAGACCTTGGTGGACATGGCTTTCCCAGCGCCACTGCATACGTTCCCGTCAAACGGAATGTGTGCAATTCATGTGGAACTGGGTCTGCTGAAGTCGATAGGCGTCTGCGGAGTCCGTTAAGGGCCGCATCTGGGTATGCTAGCTTCGTGCTGCTATCTAAGTTGTTGGTCTGGACATCTTGTACGGCGCCTCTAACCAGGAACCCTTGTACATGTATCACTTCACTGTGGTGCGTGTGCACGACCTACTAACATCTTGTACGGCGCCTCTAACCAGGAACCCTTGTACATGTA	USA_Wyoming_2018	Brown
M00161_98_000000000-C9DW2_1_1101_4098_11028	GCTGGAGGCTTCGGCCAACAGCATGTCTGCCTCAGCGTCGGGTTAATTCTCGCCCATCATCTTCCCTGTGTTGATGATTTGGGCGGATCTGGCTTTCTCAGCTCTCACGAGCTGGGTTTGCTGAAGTACAGAGGTTAATGCATGGACCCGTTAAGGGCTGCAGCTGGTTAGGCAGTGATGCTATCGATTAGCTGTTGGTCTGGGAACTGCGTTTGACCCTCCACAAGGAAACTTAATTATTTGGTTAGGCAGTGATGCTATCGATTAGCTGTTGGTCTGGGAACT	USA_Wyoming_2018	Brown
M00161_98_000000000-C9DW2_1_1101_4300_20709	GCTGGAGGCTTCGGCCAACAGCATGTCTGCCTCAGCGTCGGGTTAATTCTCGCCCATCATCTTCCCTGTGTTGATGATTTGGGCGGATCTGGCTTTCTCAGCTCTCACGAGCTGGGTTTGCTGAAGTACAGAGGTTAATGCATGGACCCGTTAAGGGCTGCAGCTGGTTAGGCAGTGATGCTATCGATTAGCTGTTGGTCTGGGAACTGCGTTTGACCCTCCACAAGGAAACTTAATTATTTGGTTAGGCAGTGATGCTATCGATTAGCTGTTGGTCTGGGAACT	USA_Wyoming_2018	Brown
M00161_98_000000000-C9DW2_1_1101_4377_11479	GCTGGAGGCTTCGGCCAACAGCATGTCTGCCTCAGCGTCGGGTTAATTCTCGCCCATCATCTTCCCTGTGTTGATGATTTGGGCGGATCTGGCTTTCTCAGCTCTCACGAGCTGGGTTTGCTGAAGTACAGAGGTTAATGCATGGACCCGTTAAGGGCTGCAGCTGGTTAGGCAGTGATGCTATCGATTAGCTGTTGGTCTGGGAACTGCGTTTGACCCTCCACAAGGAAACTTAATTATTTGGTTAGGCAGTGATGCTATCGATTAGCTGTTGGTCTGGGAACT	USA_Wyoming_2018	Brown
M00161_98_000000000-C9DW2_1_1101_4716_21221	GCTGGAGGCTTCGGCCAACAGCATGTCTGCCTCAGCGTCGGGTTAATTCTCGCCCATCATCTTCCCTGTGTTGATGATTTGGGCGGATCTGGCTTTCTCAGCTCTCACGAGCTGGGTTTGCTGAAGTACAGAGGTTAATGCATGGACCCGTTAAGGGCTGCAGCTGGTTAGGCAGTGATGCTATCGATTAGCTGTTGGTCTGGGAACTGCGTTTGACCCTCCACAAGGAAACTTAATTATTTGGTTAGGCAGTGATGCTATCGATTAGCTGTTGGTCTGGGAACT	USA_Wyoming_2018	Brown
M00161_98_000000000-C9DW2_1_1101_4849_10273	GCTGGAGGCTTCGGCCAACAGCATGTCTGCCTCAGCGTCGGGTTAATTCTCGCCCATCATCTTCCCTGTGTTGATGATTTGGGCGGATCTGGCTTTCTCAGCTCTCACGAGCTGGGTTTGCTGAAGTACAGAGGTTAATGCATGGACCCGTTAAGGGCTGCAGCTGGTTAGGCAGTGATGCTATCGATTAGCTGTTGGTCTGGGAACTGCGTTTGACCCTCCACAAGGAAACTTAATTATTTGGTTAGGCAGTGATGCTATCGATTAGCTGTTGGTCTGGGAACT	USA_Wyoming_2018	Brown
M00161_98_000000000-C9DW2_1_1101_5009_14870	GCTGGAGGCTTCGGCCAACAGCATGTCTGCCTCAGCGTCGGGTTAATTCTCGCCCATCATCTTCCCTGTGTTGATGATTTGGGCGGATCTGGCTTTCTCAGCTCTCACGAGCTGGGTTTGCTGAAGTACAGAGGTTAATGCATGGACCCGTTAAGGGCTGCAGCTGGTTAGGCAGTGATGCTATCGATTAGCTGTTGGTCTGGGAACTGCGTTTGACCCTCCACAAGGAAACTTAATTATTTGGTTAGGCAGTGATGCTATCGATTAGCTGTTGGTCTGGGAACT	USA_Wyoming_2018	Brown
M00161_98_000000000-C9DW2_1_1101_5165_12451	GCTGGAGGCTTCGGCCAACAGCATGTCTGCCTCAGCGTCGGGTTAATTCTCGCCCATCATCTTCCCTGTGTTGATGATTTGGGCGGATCTGGCTTTCTCAGCTCTCACGAGCTGGGTTTGCTGAAGTACAGAGGTTAATGCATGGACCCGTTAAGGGCTGCAGCTGGTTAGGCAGTGATGCTATCGATTAGCTGTTGGTCTGGGAACTGCGTTTGACCCTCCACAAGGAAACTTAATTATTTGGTTAGGCAGTGATGCTATCGATTAGCTGTTGGTCTGGGAACT	USA_Wyoming_2018	Brown
M00161_98_000000000-C9DW2_1_1101_5233_17720	GCTGGAGGCTTCGGCCAACAGCATGTCTGCCTCAGCGTCGGGTTAATTCTCGCCCATCATCTTCCCTGTGTTGATGATTTGGGCGGATCTGGCTTTCTCAGCTCTCACGAGCTGGGTTTGCTGAAGTACAGAGGTTAATGCATGGACCCGTTAAGGGCTGCAGCTGGTTAGGCAGTGATGCTATCGATTAGCTGTTGGTCTGGGAACTGCGTTTGACCCTCCACAAGGAAACTTAATTATTTGGTTAGGCAGTGATGCTATCGATTAGCTGTTGGTCTGGGAACT	USA_Wyoming_2018	Brown
M00161_98_000000000-C9DW2_1_1101_5521_9622	GCTGGAGGCTTCGGCCAACAGCATGTCTGCCTCAGCGTCGGGTTAATTCTCGCCCATCATCTTCCCTGTGTTGATGATTTGGGCGGATCTGGCTTTCTCAGCTCTCACGAGCTGGGTTTGCTGAAGTACAGAGGTTAATGCATGGACCCGTTAAGGGCTGCAGCTGGTTAGGCAGTGATGCTATCGATTAGCTGTTGGTCTGGGAACTGCGTTTGACCCTCCACAAGGAAACTTAATTATTTGGTTAGGCAGTGATGCTATCGATTAGCTGTTGGTCTGGGAACT	USA_Wyoming_2018	Brown
M00161_98_000000000-C9DW2_1_1101_5622_8759	GCTGGAGGCTTCGGCCAACAGCATGTCTGCCTCAGCGTCGGGTTAATTCTCGCCCATCATCTTCCCTGTGTTGATGATTTGGGCGGATCTGGCTTTCTCAGCTCTCACGAGCTGGGTTTGCTGAAGTACAGAGGTTAATGCATGGACCCGTTAAGGGCTGCAGCTGGTTAGGCAGTGATGCTATCGATTAGCTGTTGGTCTGGGAACTGCGTTTGACCCTCCACAAGGAAACTTAATTATTTGGTTAGGCAGTGATGCTATCGATTAGCTGTTGGTCTGGGAACT	USA_Wyoming_2018	Brown
M00161_98_000000000-C9DW2_1_1101_5776_14807	GCTCGAGGCTTCGGCCAAGAGCATGTCTGCCTCAGCGTCGGGTTAACCCTCACCCTCTCTCCAGCACACTCACGTGTAATGGGGATGTGGGTGGATCTGACAGTCCCAGCTTCTGTGTGAGATGTGTCGGCCCCTTAAAAGGTCGGCATGTTGAGCACTGATGGAGGTGGGTCTGTTGAAGCACATAGGCGAACGTGGGTCCCGTTAAGGGCCGCATCCGGGTATGCATGCTTCGTGCTGCTACTTTGCTTGCCGGCCTGGGTTGCCTATTGTTCTCCTCAAACCAGGAAATTTTGCACTTGTACTCGTGATCACTCGTGGTCAAGTTTGCTTGTGCATCTAACTTCTATTCTCCTCAAACCAGGAAATTTTGCACTTGTACTCGTGATCAC	USA_Wyoming_2018	Brown
M00161_98_000000000-C9DW2_1_1101_6020_15399	GCTGGAGGCTTCGGCCAACAGCATGTCTGCCTCAGCGTCGGGTTAATTCTCGCCCATCATCTTCCCTGTGTTGATGATTTGGGCGGATCTGGCTTTCTCAGCTCTCACGAGCTGGGTTTGCTGAAGTACAGAGGTTAATGCATGGACCCGTTAAGGGCTGCAGCTGGTTAGGCAGTGATGCTATCGATTAGCTGTTGGTCTGGGAACTGCGTTTGACCCTCCACAAGGAAACTTAATTATTTGGTTAGGCAGTGATGCTATCGATTAGCTGTTGGTCTGGGAACT	USA_Wyoming_2018	Brown
M00161_98_000000000-C9DW2_1_1101_6025_12951	GCTGGAGGCTTCGGCCAACAGCATGTCTGCCTCAGCGTCGGGTTAATTCTCGCCCATCATCTTCCCTGTGTTGATGATTTGGGCGGATCTGGCTTTCTCAGCTCTCACGAGCTGGGTTTGCTGAAGTACAGAGGTTAATGCATGGACCCGTTAAGGGCTGCAGCTGGTTAGGCAGTGATGCTATCGATTAGCTGTTGGTCTGGGAACTGCGTTTGACCCTCCACAAGGAAACTTAATTATTTGGTTAGGCAGTGATGCTATCGATTAGCTGTTGGTCTGGGAACT	USA_Wyoming_2018	Brown
M00161_98_000000000-C9DW2_1_1101_6308_7980	GCTGGAGGCTTCGGCCAACAGCATGTCTGCCTCAGCGTCGGGTTAATTCTCGCCCATCATCTTCCCTGTGTTGATGATTTGGGCGGATCTGGCTTTCTCAGCTCTCACGAGCTGGGTTTGCTGAAGTACAGAGGTTAATGCATGGACCCGTTAAGGGCTGCAGCTGGTTAGGCAGTGATGCTATCGATTAGCTGTTGGTCTGGGAACTGCGTTTGACCCTCCACAAGGAAACTTAATTATTTGGTTAGGCAGTGATGCTATCGATTAGCTGTTGGTCTGGGAACT	USA_Wyoming_2018	Brown
M00161_98_000000000-C9DW2_1_1101_6320_18127	GCTGGAGGCTTCGGCCAACAGCATGTCTGCCTCAGCGTCGGGTTAATTCTCGCCCATCATCTTCCCTGTGTTGATGATTTGGGCGGATCTGGCTTTCTCAGCTCTCACGAGCTGGGTTTGCTGAAGTACAGAGGTTAATGCATGGACCCGTTAAGGGCTGCAGCTGGTTAGGCAGTGATGCTATCGATTAGCTGTTGGTCTGGGAACTGCGTTTGACCCTCCACAAGGAAACTTAATTATTTGGTTAGGCAGTGATGCTATCGATTAGCTGTTGGTCTGGGAACT	USA_Wyoming_2018	Brown
M00161_98_000000000-C9DW2_1_1101_6643_11881	GCTGGAGGCTTCGGCCAACAGCATGTCTGCCTCAGCGTCGGGTTAATTCTCGCCCATCATCTTCCCTGTGTTGATGATTTGGGCGGATCTGGCTTTCTCAGCTCTCACGAGCTGGGTTTGCTGAAGTACAGAGGTTAATGCATGGACCCGTTAAGGGCTGCAGCTGGTTAGGCAGTGATGCTATCGATTAGCTGTTGGTCTGGGAACTGCGTTTGACCCTCCACAAGGAAACTTAATTATTTGGTTAGGCAGTGATGCTATCGATTAGCTGTTGGTCTGGGAACT	USA_Wyoming_2018	Brown
M00161_98_000000000-C9DW2_1_1101_6754_14598	GCTCGAGGCTTCGGCCAAGAGCATGTCTGCCTCAGCGTCGGGTTAACCCTCACCCTCTCTCCAGCACACTCACGTGTAATGGGGATGTGGGTGGATCTGACAGTCCCAGCTTCTGTGTGAGATGTGTCGGCCCCTTAAAAGGTCGGCATGTTGAGCACTGATGGAGGTGGGTCTGTTGAAGCACATAGGCGAACGTGGGTCCCGTTAAGGGCCGCATCCGGGTATGCATGCTTCGTGCTGCTACTTTGCTTGCCGGCCTGGGTTGCCTATTGTTCTCCTCAAACCAGGAAATTTTGCACTTGTACTCGTGATCACTCGTGGTCAAGTTTGCTTGTGCATCTAACTTCTATTCTCCTCAAACCAGGAAATTTTGCACTTGTACTCGTGATCAC	USA_Wyoming_2018	Brown
M00161_98_000000000-C9DW2_1_1101_6827_18773	GCTGGAGGCTTCGGCCAACAGCATGTCTGCCTCAGCGTCGGGTTAATTCTCGCCCATCATCTTCCCTGTGTTGATGATTTGGGCGGATCTGGCTTTCTCAGCTCTCACGAGCTGGGTTTGCTGAAGTACAGAGGTTAATGCATGGACCCGTTAAGGGCTGCAGCTGGTTAGGCAGTGATGCTATCGATTAGCTGTTGGTCTGGGAACTGCGTTTGACCCTCCACAAGGAAACTTAATTATTTGGTTAGGCAGTGATGCTATCGATTAGCTGTTGGTCTGGGAACT	USA_Wyoming_2018	Brown
M00161_98_000000000-C9DW2_1_1101_6828_21960	GCTGGAGGCTTCGGCCAACAGCATGTCTGCCTCAGCGTCGGGTTAATTCTCGCCCATCATCTTCCCTGTGTTGATGATTTGGGCGGATCTGGCTTTCTCAGCTCTCACGAGCTGGGTTTGCTGAAGTACAGAGGTTAATGCATGGACCCGTTAAGGGCTGCAGCTGGTTAGGCAGTGATGCTATCGATTAGCTGTTGGTCTGGGAACTGCGTTTGACCCTCCACAAGGAAACTTAATTATTTGGTTAGGCAGTGATGCTATCGATTAGCTGTTGGTCTGGGAACT	USA_Wyoming_2018	Brown
M00161_98_000000000-C9DW2_1_1101_6849_8657	GCTGGAGGCTTCGGCCAACAGCATGTCTGCCTCAGCGTCGGGTTAATTCTCGCCCATCATCTTCCCTGTGTTGATGATTTGGGCGGATCTGGCTTTCTCAGCTCTCACGAGCTGGGTTTGCTGAAGTACAGAGGTTAATGCATGGACCCGTTAAGGGCTGCAGCTGGTTAGGCAGTGATGCTATCGATTAGCTGTTGGTCTGGGAACTGCGTTTGACCCTCCACAAGGAAACTTAATTATTTGGTTAGGCAGTGATGCTATCGATTAGCTGTTGGTCTGGGAACT	USA_Wyoming_2018	Brown
M00161_98_000000000-C9DW2_1_1101_7002_9652	GCTGGAGGCTTCGGCCAACAGCATGTCTGCCTCAGCGTCGGGTTAATTCTCGCCCATCATCTTCCCTGTGTTGATGATTTGGGCGGATCTGGCTTTCTCAGCTCTCACGAGCTGGGTTTGCTGAAGTACAGAGGTTAATGCATGGACCCGTTAAGGGCTGCAGCTGGTTAGGCAGTGATGCTATCGATTAGCTGTTGGTCTGGGAACTGCGTTTGACCCTCCACAAGGAAACTTAATTATTTGGTTAGGCAGTGATGCTATCGATTAGCTGTTGGTCTGGGAACT	USA_Wyoming_2018	Brown
M00161_98_000000000-C9DW2_1_1101_7206_15523	GCTGGAGGCTTCGGCCAACAGCATGTCTGCCTCAGCGTCGGGTTAATTCTCGCCCATCATCTTCCCTGTGTTGATGATTTGGGCGGATCTGGCTTTCTCAGCTCTCACGAGCTGGGTTTGCTGAAGTACAGAGGTTAATGCATGGACCCGTTAAGGGCTGCAGCTGGTTAGGCAGTGATGCTATCGATTAGCTGTTGGTCTGGGAACTGCGTTTGACCCTCCACAAGGAAACTTAATTATTTGGTTAGGCAGTGATGCTATCGATTAGCTGTTGGTCTGGGAACT	USA_Wyoming_2018	Brown
M00161_98_000000000-C9DW2_1_1101_7452_10598	GCTGGAGGCTTCGGCCAACAGCATGTCTGCCTCAGCGTCGGGTTAATTCTCGCCCATCATCTTCCCTGTGTTGATGATTTGGGCGGATCTGGCTTTCTCAGCTCTCACGAGCTGGGTTTGCTGAAGTACAGAGGTTAATGCATGGACCCGTTAAGGGCTGCAGCTGGTTAGGCAGTGATGCTATCGATTAGCTGTTGGTCTGGGAACTGCGTTTGACCCTCCACAAGGAAACTTAATTATTTGGTTAGGCAGTGATGCTATCGATTAGCTGTTGGTCTGGGAACT	USA_Wyoming_2018	Brown
M00161_98_000000000-C9DW2_1_1101_7635_17328	GCTGGAGGCTTCGGCCAACAGCATGTCTGCCTCAGCGTCGGGTTAATTCTCGCCCATCATCTTCCCTGTGTTGATGATTTGGGCGGATCTGGCTTTCTCAGCTCTCACGAGCTGGGTTTGCTGAAGTACAGAGGTTAATGCATGGACCCGTTAAGGGCTGCAGCTGGTTAGGCAGTGATGCTATCGATTAGCTGTTGGTCTGGGAACTGCGTTTGACCCTCCACAAGGAAACTTAATTATTTGGTTAGGCAGTGATGCTATCGATTAGCTGTTGGTCTGGGAACT	USA_Wyoming_2018	Brown
M00161_98_000000000-C9DW2_1_1101_7641_13128	GCTGGAGGCTTCGGCCAACAGCATGTCTGCCTCAGCGTCGGGTTAATTCTCGCCCATCATCTTCCCTGTGTTGATGATTTGGGCGGATCTGGCTTTCTCAGCTCTCACGAGCTGGGTTTGCTGAAGTACAGAGGTTAATGCATGGACCCGTTAAGGGCTGCAGCTGGTTAGGCAGTGATGCTATCGATTAGCTGTTGGTCTGGGAACTGCGTTTGACCCTCCACAAGGAAACTTAATTATTTGGTTAGGCAGTGATGCTATCGATTAGCTGTTGGTCTGGGAACT	USA_Wyoming_2018	Brown
M00161_98_000000000-C9DW2_1_1101_7867_15376	GCTGGAGGCTTCGGCCAACAGCATGTCTGCCTCAGCGTCGGGTTAATTCTCGCCCATCATCTTCCCTGTGTTGATGATTTGGGCGGATCTGGCTTTCTCAGCTCTCACGAGCTGGGTTTGCTGAAGTACAGAGGTTAATGCATGGACCCGTTAAGGGCTGCAGCTGGTTAGGCAGTGATGCTATCGATTAGCTGTTGGTCTGGGAACTGCGTTTGACCCTCCACAAGGAAACTTAATTATTTGGTTAGGCAGTGATGCTATCGATTAGCTGTTGGTCTGGGAACT	USA_Wyoming_2018	Brown
M00161_98_000000000-C9DW2_1_1101_7946_6524	GCTCGAGGCTTCGGCCAAGAGCATGTCTGCCTCAGCGTCGGGTTAACCCTCACCCTCTCTCCAGCACACTCACGTGTAATGGGGATGTGGGTGGATCTGACAGTCCCAGCTTCTGTGTGAGATGTGTCGGCCCCTTAAAAGGTCGGCATGTTGAGCACTGATGGAGGTGGGTCTGTTGAAGCACATAGGCGAACGTGGGTCCCGTTAAGGGCCGCATCCGGGTATGCATGCTTCGTGCTGCTACTTTGCTTGCCGGCCTGGGTTGCCTATTGTTCTCCTCAAACCAGGAAATTTTGCACTTGTACTCGTGATCACTCGTGGTCAAGTTTGCTTGTGCATCTAACTTCTATTCTCCTCAAACCAGGAAATTTTGCACTTGTACTCGTGATCAC	USA_Wyoming_2018	Brown
M00161_98_000000000-C9DW2_1_1101_7982_18008	GCTGGAGGCTTCGGCCAACAGCATGTCTGCCTCAGCGTCGGGTTAATTCTCGCCCATCATCTTCCCTGTGTTGATGATTTGGGCGGATCTGGCTTTCTCAGCTCTCACGAGCTGGGTTTGCTGAAGTACAGAGGTTAATGCATGGACCCGTTAAGGGCTGCAGCTGGTTAGGCAGTGATGCTATCGATTAGCTGTTGGTCTGGGAACTGCGTTTGACCCTCCACAAGGAAACTTAATTATTTGGTTAGGCAGTGATGCTATCGATTAGCTGTTGGTCTGGGAACT	USA_Wyoming_2018	Brown
M00161_98_000000000-C9DW2_1_1101_8025_15850	GCTCGAGGCTTCGGCCAAGAGCATGTCTGCCTCAGCGTCGGGTTAACCCTCACCCTCTCTCCAGCACACTCACGTGTAATGGGGATGTGGGTGGATCTGACAGTCCCAGCTTCTGTGTGAGATGTGTCGGCCCCTTAAAAGGTCGGCATGTTGAGCACTGATGGAGGTGGGTCTGTTGAAGCACATAGGCGAACGTGGGTCCCGTTAAGGGCCGCATCCGGGTATGCATGCTTCGTGCTGCTACTTTGCTTGCCGGCCTGGGTTGCCTATTGTTCTCCTCAAACCAGGAAATTTTGCACTTGTACTCGTGATCACTCGTGGTCAAGTTTGCTTGTGCATCTAACTTCTATTCTCCTCAAACCAGGAAATTTTGCACTTGTACTCGTGATCAC	USA_Wyoming_2018	Brown
M00161_98_000000000-C9DW2_1_1101_8077_4795	GCTGGAGGCTTCGGCCAACAGCATGTCTGCCTCAGCGTCGGGTTAATTCTCGCCCATCATCTTCCCTGTGTTGATGATTTGGGCGGATCTGGCTTTCTCAGCTCTCACGAGCTGGGTTTGCTGAAGTACAGAGGTTAATGCATGGACCCGTTAAGGGCTGCAGCTGGTTAGGCAGTGATGCTATCGATTAGCTGTTGGTCTGGGAACTGCGTTTGACCCTCCACAAGGAAACTTAATTATTTGGTTAGGCAGTGATGCTATCGATTAGCTGTTGGTCTGGGAACT	USA_Wyoming_2018	Brown
M00161_98_000000000-C9DW2_1_1101_8259_14500	GCTGGAGGCTTCGGCCAACAGCATGTCTGCCTCAGCGTCGGGTTAATTCTCGCCCATCATCTTCCCTGTGTTGATGATTTGGGCGGATCTGGCTTTCTCAGCTCTCACGAGCTGGGTTTGCTGAAGTACAGAGGTTAATGCATGGACCCGTTAAGGGCTGCAGCTGGTTAGGCAGTGATGCTATCGATTAGCTGTTGGTCTGGGAACTGCGTTTGACCCTCCACAAGGAAACTTAATTATTTGGTTAGGCAGTGATGCTATCGATTAGCTGTTGGTCTGGGAACT	USA_Wyoming_2018	Brown
M00161_98_000000000-C9DW2_1_1101_8284_12886	GCTGGAGGCTTCGGCCAACAGCATGTCTGCCTCAGCGTCGGGTTAATTCTCGCCCATCATCTTCCCTGTGTTGATGATTTGGGCGGATCTGGCTTTCTCAGCTCTCACGAGCTGGGTTTGCTGAAGTACAGAGGTTAATGCATGGACCCGTTAAGGGCTGCAGCTGGTTAGGCAGTGATGCTATCGATTAGCTGTTGGTCTGGGAACTGCGTTTGACCCTCCACAAGGAAACTTAATTATTTGGTTAGGCAGTGATGCTATCGATTAGCTGTTGGTCTGGGAACT	USA_Wyoming_2018	Brown
M00161_98_000000000-C9DW2_1_1101_8386_10456	GCTGGAGGCTTCGGCCAACAGCATGTCTGCCTCAGCGTCGGGTTAATTCTCGCCCATCATCTTCCCTGTGTTGATGATTTGGGCGGATCTGGCTTTCTCAGCTCTCACGAGCTGGGTTTGCTGAAGTACAGAGGTTAATGCATGGACCCGTTAAGGGCTGCAGCTGGTTAGGCAGTGATGCTATCGATTAGCTGTTGGTCTGGGAACTGCGTTTGACCCTCCACAAGGAAACTTAATTATTTGGTTAGGCAGTGATGCTATCGATTAGCTGTTGGTCTGGGAACT	USA_Wyoming_2018	Brown
M00161_98_000000000-C9DW2_1_1101_8617_3480	GCTGGAGGCTTCGGCCAACAGCATGTCTGCCTCAGCGTCGGGTTAATTCTCGCCCATCATCTTCCCTGTGTTGATGATTTGGGCGGATCTGGCTTTCTCAGCTCTCACGAGCTGGGTTTGCTGAAGTACAGAGGTTAATGCATGGACCCGTTAAGGGCTGCAGCTGGTTAGGCAGTGATGCTATCGATTAGCTGTTGGTCTGGGAACTGCGTTTGACCCTCCACAAGGAAACTTAATTATTTGGTTAGGCAGTGATGCTATCGATTAGCTGTTGGTCTGGGAACT	USA_Wyoming_2018	Brown
M00161_98_000000000-C9DW2_1_1101_8677_24355	GCTGGAGGCTTCGGCCAACAGCATGTCTGCCTCAGCGTCGGGTTAATTCTCGCCCATCATCTTCCCTGTGTTGATGATTTGGGCGGATCTGGCTTTCTCAGCTCTCACGAGCTGGGTTTGCTGAAGTACAGAGGTTAATGCATGGACCCGTTAAGGGCTGCAGCTGGTTAGGCAGTGATGCTATCGATTAGCTGTTGGTCTGGGAACTGCGTTTGACCCTCCACAAGGAAACTTAATTATTTGGTTAGGCAGTGATGCTATCGATTAGCTGTTGGTCTGGGAACT	USA_Wyoming_2018	Brown
M00161_98_000000000-C9DW2_1_1101_8763_20736	GCTCGAGGCTTCGGCCAAGAGCATGTCTGCCTCAGCGTCGGGTTAACCCTCACCCTCTCTCCAGCACACTCACGTGTAATGGGGATGTGGGTGGATCTGACAGTCCCAGCTTCTGTGTGAGATGTGTCGGCCCCTTAAAAGGTCGGCATGTTGAGCACTGATGGAGGTGGGTCTGTTGAAGCACATAGGCGAACGTGGGTCCCGTTAAGGGCCGCATCCGGGTATGCATGCTTCGTGCTGCTACTTTGCTTGCCGGCCTGGGTTGCCTATTGTTCTCCTCAAACCAGGAAATTTTGCACTTGTACTCGTGATCACTCGTGGTCAAGTTTGCTTGTGCATCTAACTTCTATTCTCCTCAAACCAGGAAATTTTGCACTTGTACTCGTGATCAC	USA_Wyoming_2018	Brown
M00161_98_000000000-C9DW2_1_1101_8787_3014	GCTCGAGGCTTCGGCCAAGAGCATGTCTGCCTCAGCGTCGGGTTAACCCTCACCCTCTCTCCAGCACACTCACGTGTAATGGGGATGTGGGTGGATCTGACAGTCCCAGCTTCTGTGTGAGATGTGTCGGCCCCTTAAAAGGTCGGCATGTTGAGCACTGATGGAGGTGGGTCTGTTGAAGCACATAGGCGAACGTGGGTCCCGTTAAGGGCCGCATCCGGGTATGCATGCTTCGTGCTGCTACTTTGCTTGCCGGCCTGGGTTGCCTATTGTTCTCCTCAAACCAGGAAATTTTGCACTTGTACTCGTGATCACTCGTGGTCAAGTTTGCTTGTGCATCTAACTTCTATTCTCCTCAAACCAGGAAATTTTGCACTTGTACTCGTGATCAC	USA_Wyoming_2018	Brown
M00161_98_000000000-C9DW2_1_1101_8897_21396	GCTGGAGGCTTCGGCCAACAGCATGTCTGCCTCAGCGTCGGGTTAATTCTCGCCCATCATCTTCCCTGTGTTGATGATTTGGGCGGATCTGGCTTTCTCAGCTCTCACGAGCTGGGTTTGCTGAAGTACAGAGGTTAATGCATGGACCCGTTAAGGGCTGCAGCTGGTTAGGCAGTGATGCTATCGATTAGCTGTTGGTCTGGGAACTGCGTTTGACCCTCCACAAGGAAACTTAATTATTTGGTTAGGCAGTGATGCTATCGATTAGCTGTTGGTCTGGGAACT	USA_Wyoming_2018	Brown
M00161_98_000000000-C9DW2_1_1101_8944_5507	GCTCGAGGCTTCGGCCAAGAGCATGTCTGCCTCAGCGTCGGGTTAACCCTCACCCTCTCTCCAGCACACTCACGTGTAATGGGGATGTGGGTGGATCTGACAGTCCCAGCTTCTGTGTGAGATGTGTCGGCCCCTTAAAAGGTCGGCATGTTGAGCACTGATGGAGGTGGGTCTGTTGAAGCACATAGGCGAACGTGGGTCCCGTTAAGGGCCGCATCCGGGTATGCATGCTTCGTGCTGCTACTTTGCTTGCCGGCCTGGGTTGCCTATTGTTCTCCTCAAACCAGGAAATTTTGCACTTGTACTCGTGATCACTCGTGGTCAAGTTTGCTTGTGCATCTAACTTCTATTCTCCTCAAACCAGGAAATTTTGCACTTGTACTCGTGATCAC	USA_Wyoming_2018	Brown
M00161_98_000000000-C9DW2_1_1101_9359_18026	GCTGGAGGCTTCGGCCAACAGCATGTCTGCCTCAGCGTCGGGTTAATTCTCGCCCATCATCTTCCCTGTGTTGATGATTTGGGCGGATCTGGCTTTCTCAGCTCTCACGAGCTGGGTTTGCTGAAGTACAGAGGTTAATGCATGGACCCGTTAAGGGCTGCAGCTGGTTAGGCAGTGATGCTATCGATTAGCTGTTGGTCTGGGAACTGCGTTTGACCCTCCACAAGGAAACTTAATTATTTGGTTAGGCAGTGATGCTATCGATTAGCTGTTGGTCTGGGAACT	USA_Wyoming_2018	Brown
M00161_98_000000000-C9DW2_1_1101_9631_1380	GCTGGAGGCTTCGGCCAACAGCATGTCTGCCTCAGCGTCGGGTTAATTCTCGCCCATCATCTTCCCTGTGTTGATGATTTGGGCGGATCTGGCTTTCTCAGCTCTCACGAGCTGGGTTTGCTGAAGTACAGAGGTTAATGCATGGACCCGTTAAGGGCTGCAGCTGGTTAGGCAGTGATGCTATCGATTAGCTGTTGGTCTGGGAACTGCGTTTGACCCTCCACAAGGAAACTTAATTATTTGGTTAGGCAGTGATGCTATCGATTAGCTGTTGGTCTGGGAACT	USA_Wyoming_2018	Brown
M00161_98_000000000-C9DW2_1_1101_9721_23002	GCTGGAGGCTTCGGCCAACAGCATGTCTGCCTCAGCGTCGGGTTAATTCTCGCCCATCATCTTCCCTGTGTTGATGATTTGGGCGGATCTGGCTTTCTCAGCTCTCACGAGCTGGGTTTGCTGAAGTACAGAGGTTAATGCATGGACCCGTTAAGGGCTGCAGCTGGTTAGGCAGTGATGCTATCGATTAGCTGTTGGTCTGGGAACTGCGTTTGACCCTCCACAAGGAAACTTAATTATTTGGTTAGGCAGTGATGCTATCGATTAGCTGTTGGTCTGGGAACT	USA_Wyoming_2018	Brown
M00161_98_000000000-C9DW2_1_1101_9745_6801	GCTGGAGGCTTCGGCCAACAGCATGTCTGCCTCAGCGTCGGGTTAATTCTCGCCCATCATCTTCCCTGTGTTGATGATTTGGGCGGATCTGGCTTTCTCAGCTCTCACGAGCTGGGTTTGCTGAAGTACAGAGGTTAATGCATGGACCCGTTAAGGGCTGCAGCTGGTTAGGCAGTGATGCTATCGATTAGCTGTTGGTCTGGGAACTGCGTTTGACCCTCCACAAGGAAACTTAATTATTTGGTTAGGCAGTGATGCTATCGATTAGCTGTTGGTCTGGGAACT	USA_Wyoming_2018	Brown
M00161_98_000000000-C9DW2_1_1101_9760_9675	GCTGGAGGCTTCGGCCAACAGCATGTCTGCCTCAGCGTCGGGTTAATTCTCGCCCATCATCTTCCCTGTGTTGATGATTTGGGCGGATCTGGCTTTCTCAGCTCTCACGAGCTGGGTTTGCTGAAGTACAGAGGTTAATGCATGGACCCGTTAAGGGCTGCAGCTGGTTAGGCAGTGATGCTATCGATTAGCTGTTGGTCTGGGAACTGCGTTTGACCCTCCACAAGGAAACTTAATTATTTGGTTAGGCAGTGATGCTATCGATTAGCTGTTGGTCTGGGAACT	USA_Wyoming_2018	Brown
M00161_98_000000000-C9DW2_1_1101_9843_15953	GCTGGAGGCTTCGGCCAACAGCATGTCTGCCTCAGCGTCGGGTTAATTCTCGCCCATCATCTTCCCTGTGTTGATGATTTGGGCGGATCTGGCTTTCTCAGCTCTCACGAGCTGGGTTTGCTGAAGTACAGAGGTTAATGCATGGACCCGTTAAGGGCTGCAGCTGGTTAGGCAGTGATGCTATCGATTAGCTGTTGGTCTGGGAACTGCGTTTGACCCTCCACAAGGAAACTTAATTATTTGGTTAGGCAGTGATGCTATCGATTAGCTGTTGGTCTGGGAACT	USA_Wyoming_2018	Brown
M00161_98_000000000-C9DW2_1_1102_10169_15245	GCTGGAGGCTTCGGCCAACAGCATGTCTGCCTCAGCGTCGGGTTAATTCTCGCCCATCATCTTCCCTGTGTTGATGATTTGGGCGGATCTGGCTTTCTCAGCTCTCACGAGCTGGGTTTGCTGAAGTACAGAGGTTAATGCATGGACCCGTTAAGGGCTGCAGCTGGTTAGGCAGTGATGCTATCGATTAGCTGTTGGTCTGGGAACTGCGTTTGACCCTCCACAAGGAAACTTAATTATTTGGTTAGGCAGTGATGCTATCGATTAGCTGTTGGTCTGGGAACT	USA_Wyoming_2018	Brown
M00161_98_000000000-C9DW2_1_1102_10371_6425	GCTGGAGGCTTCGGCCAACAGCATGTCTGCCTCAGCGTCGGGTTAATTCTCGCCCATCATCTTCCCTGTGTTGATGATTTGGGCGGATCTGGCTTTCTCAGCTCTCACGAGCTGGGTTTGCTGAAGTACAGAGGTTAATGCATGGACCCGTTAAGGGCTGCAGCTGGTTAGGCAGTGATGCTATCGATTAGCTGTTGGTCTGGGAACTGCGTTTGACCCTCCACAAGGAAACTTAATTATTTGGTTAGGCAGTGATGCTATCGATTAGCTGTTGGTCTGGGAACT	USA_Wyoming_2018	Brown
M00161_98_000000000-C9DW2_1_1102_10850_14495	GCTGGAGGCTTCGGCCAACAGCATGTCTGCCTCAGCGTCGGGTTAATTCTCGCCCATCATCTTCCCTGTGTTGATGATTTGGGCGGATCTGGCTTTCTCAGCTCTCACGAGCTGGGTTTGCTGAAGTACAGAGGTTAATGCATGGACCCGTTAAGGGCTGCAGCTGGTTAGGCAGTGATGCTATCGATTAGCTGTTGGTCTGGGAACTGCGTTTGACCCTCCACAAGGAAACTTAATTATTTGGTTAGGCAGTGATGCTATCGATTAGCTGTTGGTCTGGGAACT	USA_Wyoming_2018	Brown
M00161_98_000000000-C9DW2_1_1102_10907_18794	GCTGGAGGCTTCGGCCAACAGCATGTCTGCCTCAGCGTCGGGTTAATTCTCGCCCATCATCTTCCCTGTGTTGATGATTTGGGCGGATCTGGCTTTCTCAGCTCTCACGAGCTGGGTTTGCTGAAGTACAGAGGTTAATGCATGGACCCGTTAAGGGCTGCAGCTGGTTAGGCAGTGATGCTATCGATTAGCTGTTGGTCTGGGAACTGCGTTTGACCCTCCACAAGGAAACTTAATTATTTGGTTAGGCAGTGATGCTATCGATTAGCTGTTGGTCTGGGAACT	USA_Wyoming_2018	Brown
M00161_98_000000000-C9DW2_1_1102_10932_23718	GCTGGAGGCTTCGGCCAACAGCATGTCTGCCTCAGCGTCGGGTTAATTCTCGCCCATCATCTTCCCTGTGTTGATGATTTGGGCGGATCTGGCTTTCTCAGCTCTCACGAGCTGGGTTTGCTGAAGTACAGAGGTTAATGCATGGACCCGTTAAGGGCTGCAGCTGGTTAGGCAGTGATGCTATCGATTAGCTGTTGGTCTGGGAACTGCGTTTGACCCTCCACAAGGAAACTTAATTATTTGTTAGGCAGTGATGCTATCGATTAGCTGTTGGTCTGGGAACTG	USA_Wyoming_2018	Brown
M00161_98_000000000-C9DW2_1_1102_10970_10297	GCTGGAGGCTTCGGCCAACAGCATGTCTGCCTCAGCGTCGGGTTAATTCTCGCCCATCATCTTCCCTGTGTTGATGATTTGGGCGGATCTGGCTTTCTCAGCTCTCACGAGCTGGGTTTGCTGAAGTACAGAGGTTAATGCATGGACCCGTTAAGGGCTGCAGCTGGTTAGGCAGTGATGCTATCGATTAGCTGTTGGTCTGGGAACTGCGTTTGACCCTCCACAAGGAAACTTAATTATTTGGTTAGGCAGTGATGCTATCGATTAGCTGTTGGTCTGGGAACT	USA_Wyoming_2018	Brown
M00161_98_000000000-C9DW2_1_1102_11249_20981	GCTCGAGGCTTCGGCCAAGAGCATGTCTGCCTCAGCGTCGGGTTAACCCTCACCCTCTCTCCAGCACACTCACGTGTAATGGGGATGTGGGTGGATCTGACAGTCCCAGCTTCTGTGTGAGATGTGTCGGCCCCTTAAAAGGTCGGCATGTTGAGCACTGATGGAGGTGGGTCTGTTGAAGCACATAGGCGAACGTGGGTCCCGTTAAGGGCCGCATCCGGGTATGCATGCTTCGTGCTGCTACTTTGCTTGCCGGCCTGGGTTGCCTATTGTTCTCCTCAAACCAGGAAATTTTGCACTTGTACTCGTGATCACTCGTGGTCAAGTTTGCTTGTGCATCTAACTTCTATTCTCCTCAAACCAGGAAATTTTGCACTTGTACTCGTGATCAC	USA_Wyoming_2018	Brown
M00161_98_000000000-C9DW2_1_1102_11304_4518	GCTCGAGGCTTCGGCCAAGAGCATGTCTGCCTCAGCGTCGGGTTAACCCTCACCCTCTCTCCAGCACACTCACGTGTAATGGGGATGTGGGTGGATCTGACAGTCCCAGCTTCTGTGTGAGATGTGTCGGCCCCTTAAAAGGTCGGCATGTTGAGCACTGATGGAGGTGGGTCTGTTGAAGCACATAGGCGAACGTGGGTCCCGTTAAGGGCCGCATCCGGGTATGCATGCTTCGTGCTGCTACTTTGCTTGCCGGCCTGGGTTGCCTATTGTTCTCCTCAAACCAGGAAATTTTGCACTTGTACTCGTGATCACTCGTGGTCAAGTTTGCTTGTGCATCTAACTTCTATTCTCCTCAAACCAGGAAATTTTGCACTTGTACTCGTGATCAC	USA_Wyoming_2018	Brown
M00161_98_000000000-C9DW2_1_1102_11416_16386	GCTGGAGGCTTCGGCCAACAGCATGTCTGCCTCAGCGTCGGGTTAATTCTCGCCCATCATCTTCCCTGTGTTGATGATTTGGGCGGATCTGGCTTTCTCAGCTCTCACGAGCTGGGTTTGCTGAAGTACAGAGGTTAATGCATGGACCCGTTAAGGGCTGCAGCTGGTTAGGCAGTGATGCTATCGATTAGCTGTTGGTCTGGGAACTGCGTTTGACCCTCCACAAGGAAACTTAATTATTTGGTTAGGCAGTGATGCTATCGATTAGCTGTTGGTCTGGGAACT	USA_Wyoming_2018	Brown
M00161_98_000000000-C9DW2_1_1102_11735_22158	GCTGGAGGCTTCGGCCAACAGCATGTCTGCCTCAGCGTCGGGTTAATTCTCGCCCATCATCTTCCCTGTGTTGATGATTTGGGCGGATCTGGCTTTCTCAGCTCTCACGAGCTGGGTTTGCTGAAGTACAGAGGTTAATGCATGGACCCGTTAAGGGCTGCAGCTGGTTAGGCAGTGATGCTATCGATTAGCTGTTGGTCTGGGAACTGCGTTTGACCCTCCACAAGGAAACTTAATTATTTGGTTAGGCAGTGATGCTATCGATTAGCTGTTGGTCTGGGAACT	USA_Wyoming_2018	Brown
M00161_98_000000000-C9DW2_1_1102_11783_13483	GCTGGAGGCTTCGGCCAACAGCATGTCTGCCTCAGCGTCGGGTTAATTCTCGCCCATCATCTTCCCTGTGTTGATGATTTGGGCGGATCTGGCTTTCTCAGCTCTCACGAGCTGGGTTTGCTGAAGTACAGAGGTTAATGCATGGACCCGTTAAGGGCTGCAGCTGGTTAGGCAGTGATGCTATCGATTAGCTGTTGGTCTGGGAACTGCGTTTGACCCTCCACAAGGAAACTTAATTATTTGGTTAGGCAGTGATGCTATCGATTAGCTGTTGGTCTGGGAACT	USA_Wyoming_2018	Brown
M00161_98_000000000-C9DW2_1_1102_12050_15457	GCTGGAGGCTTCGGCCAACAGCATGTCTGCCTCAGCGTCGGGTTAATTCTCGCCCATCATCTTCCCTGTGTTGATGATTTGGGCGGATCTGGCTTTCTCAGCTCTCACGAGCTGGGTTTGCTGAAGTACAGAGGTTAATGCATGGACCCGTTAAGGGCTGCAGCTGGTTAGGCAGTGATGCTATCGATTAGCTGTTGGTCTGGGAACTGCGTTTGACCCTCCACAAGGAAACTTAATTATTTGGTTAGGCAGTGATGCTATCGATTAGCTGTTGGTCTGGGAACT	USA_Wyoming_2018	Brown
M00161_98_000000000-C9DW2_1_1102_12107_5479	CTGGAGGCTTCGGCCAACAGCATGTCTGCCTCAGCGTCGGGTTAATTCTCGCCCATCATCTTCCCTGTGTTGATGATTTGGGCGGATCTGGCTTTCTCAGCTCTCACGAGCTGGGTTTGCTGAAGTACAGAGGTTAATGCATGGACCCGTTAAGGGCTGCAGCTGGTTAGGCAGTGATGCTATCGATTAGCTGTTGGTCTGGGAACTGCGTTTGACCCTCCACAAGGAAACTTAATTATTTGGTTAGGCAGTGATGCTATCGATTAGCTGTTGGTCTGGGAAC	USA_Wyoming_2018	Brown
M00161_98_000000000-C9DW2_1_1102_12189_4438	GCTGGAGGCTTCGGCCAACAGCATGTCTGCCTCAGCGTCGGGTTAATTCTCGCCCATCATCTTCCCTGTGTTGATGATTTGGGCGGATCTGGCTTTCTCAGCTCTCACGAGCTGGGTTTGCTGAAGTACAGAGGTTAATGCATGGACCCGTTAAGGGCTGCAGCTGGTTAGGCAGTGATGCTATCGATTAGCTGTTGGTCTGGGAACTGCGTTTGACCCTCCACAAGGAAACTTAATTATTTGGTTAGGCAGTGATGCTATCGATTAGCTGTTGGTCTGGGAACT	USA_Wyoming_2018	Brown
M00161_98_000000000-C9DW2_1_1102_12348_6371	GCTGGAGGCTTCGGCCAACAGCATGTCTGCCTCAGCGTCGGGTTAATTCTCGCCCATCATCTTCCCTGTGTTGATGATTTGGGCGGATCTGGCTTTCTCAGCTCTCACGAGCTGGGTTTGCTGAAGTACAGAGGTTAATGCATGGACCCGTTAAGGGCTGCAGCTGGTTAGGCAGTGATGCTATCGATTAGCTGTTGGTCTGGGAACTGCGTTTGACCCTCCACAAGGAAACTTAATTATTTGGTTAGGCAGTGATGCTATCGATTAGCTGTTGGTCTGGGAACT	USA_Wyoming_2018	Brown
M00161_98_000000000-C9DW2_1_1102_12355_16965	GCTCGAGGCTTCGGCCAAGAGCATGTCTGCCTCAGCGTCGGGTTAACCCTCACCCTCTCTCCAGCACACTCACGTGTAATGGGGATGTGGGTGGATCTGACAGTCCCAGCTTCTGTGTGAGATGTGTCGGCCCCTTAAAAGGTCGGCATGTTGAGCACTGATGGAGGTGGGTCTGTTGAAGCACATAGGCGAACGTGGGTCCCGTTAAGGGCCGCATCCGGGTATGCATGCTTCGTGCTGCTACTTTGCTTGCCGGCCTGGGTTGCCTATTGTTCTCCTCAAACCAGGAAATTTTGCACTTGTACTCGTGATCACTCGTGGTCAAGTTTGCTTGTGCATCTAACTTCTATTCTCCTCAAACCAGGAAATTTTGCACTTGTACTCGTGATCAC	USA_Wyoming_2018	Brown
M00161_98_000000000-C9DW2_1_1102_12404_15989	GCTGGAGGCTTCGGCCAACAGCATGTCTGCCTCAGCGTCGGGTTAATTCTCGCCCATCATCTTCCCTGTGTTGATGATTTGGGCGGATCTGGCTTTCTCAGCTCTCACGAGCTGGGTTTGCTGAAGTACAGAGGTTAATGCATGGACCCGTTAAGGGCTGCAGCTGGTTAGGCAGTGATGCTATCGATTAGCTGTTGGTCTGGGAACTGCGTTTGACCCTCCACAAGGAAACTTAATTATTTGGTTAGGCAGTGATGCTATCGATTAGCTGTTGGTCTGGGAACT	USA_Wyoming_2018	Brown
M00161_98_000000000-C9DW2_1_1102_12429_22340	GCTGGAGGCTTCGGCCAACAGCATGTCTGCCTCAGCGTCGGGTTAATTCTCGCCCATCATCTTCCCTGTGTTGATGATTTGGGCGGATCTGGCTTTCTCAGCTCTCACGAGCTGGGTTTGCTGAAGTACAGAGGTTAATGCATGGACCCGTTAAGGGCTGCAGCTGGTTAGGCAGTGATGCTATCGATTAGCTGTTGGTCTGGGAACTGCGTTTGACCCTCCACAAGGAAACTTAATTATTTGGTTAGGCAGTGATGCTATCGATTAGCTGTTGGTCTGGGAACT	USA_Wyoming_2018	Brown
M00161_98_000000000-C9DW2_1_1102_12911_4768	GCTGGAGGCTTCGGCCAACAGCATGTCTGCCTCAGCGTCGGGTTAATTCTCGCCCATCATCTTCCCTGTGTTGATGATTTGGGCGGATCTGGCTTTCTCAGCTCTCACGAGCTGGGTTTGCTGAAGTACAGAGGTTAATGCATGGACCCGTTAAGGGCTGCAGCTGGTTAGGCAGTGATGCTATCGATTAGCTGTTGGTCTGGGAACTGCGTTTGACCCTCCACAAGGAAACTTAATTATTTGGTTAGGCAGTGATGCTATCGATTAGCTGTTGGTCTGGGAACT	USA_Wyoming_2018	Brown
M00161_98_000000000-C9DW2_1_1102_13464_4670	GCTCGAGGCTTCGGCCAAGAGCATGTCTGCCTCAGCGTCGGGTTAACCCTCACCCTCTCTCCAGCACACTCACGTGTAATGGGGATGTGGGTGGATCTGACAGTCCCAGCTTCTGTGTGAGATGTGTCGGCCCCTTAAAAGGTCGGCATGTTGAGCACTGATGGAGGTGGGTCTGTTGAAGCACATAGGCGAACGTGGGTCCCGTTAAGGGCCGCATCCGGGTATGCATGCTTCGTGCTGCTACTTTGCTTGCCGGCCTGGGTTGCCTATTGTTCTCCTCAAACCAGGAAATTTTGCACTTGTACTCGTGATCACTCGTGGTCAAGTTTGCTTGTGCATCTAACTTCTATTCTCCTCAAACCAGGAAATTTTGCACTTGTACTCGTGATCAC	USA_Wyoming_2018	Brown
M00161_98_000000000-C9DW2_1_1102_13483_22709	GCTGGAGGCTTCGGCCAACAGCATGTCTGCCTCAGCGTCGGGTTAATTCTCGCCCATCATCTTCCCTGTGTTGATGATTTGGGCGGATCTGGCTTTCTCAGCTCTCACGAGCTGGGTTTGCTGAAGTACAGAGGTTAATGCATGGACCCGTTAAGGGCTGCAGCTGGTTAGGCAGTGATGCTATCGATTAGCTGTTGGTCTGGGAACTGCGTTTGACCCTCCACAAGGAAACTTAATTATTTGGTTAGGCAGTGATGCTATCGATTAGCTGTTGGTCTGGGAACT	USA_Wyoming_2018	Brown
M00161_98_000000000-C9DW2_1_1102_13551_2105	GCTGGAGGCTTCGGCCAACAGCATGTCTGCCTCAGCGTCGGGTTAATTCTCGCCCATCATCTTCCCTGTGTTGATGATTTGGGCGGATCTGGCTTTCTCAGCTCTCACGAGCTGGGTTTGCTGAAGTACAGAGGTTAATGCATGGACCCGTTAAGGGCTGCAGCTGGTTAGGCAGTGATGCTATCGATTAGCTGTTGGTCTGGGAACTGCGTTTGACCCTCCACAAGGAAACTTAATTATTTGTTAGGCAGTGATGCTATCGATTAGCTGTTGGTCTGGGAACTG	USA_Wyoming_2018	Brown
M00161_98_000000000-C9DW2_1_1102_13948_4188	GCTCGAGGCTTCGGCCAAGAGCATGTCTGCCTCAGCGTCGGGTTAATCCTCACCAAACTCACACACATTCACTTGTGTTGGGAGACCTTGGTGGACATGGCTTTCCCAGCGCCACTGCATACGTTCCCGTCAAACGGAATGTGTGCAATTCATGTGGAACTGGGTCTGCTGAAGTCGATAGGCGTCTGCGGAGTCCGTTAAGGGCCGCATCTGGGTATGCTAGCTTCGTGCTGCTATCTAAGTTGTTGGTCTGGACATCTTGTACGGCGCCTCTAACCAGGAACCCTTGTACATGTATCACTTCACTGTGGTGCGTGTGCACGACCTACTAACATCTTGTACGGCGCCTCTAACCAGGAACCCTTGTACATGTA	USA_Wyoming_2018	Brown
M00161_98_000000000-C9DW2_1_1102_14205_14806	GCTGGAGGCTTCGGCCAACAGCATGTCTGCCTCAGCGTCGGGTTAATTCTCGCCCATCATCTTCCCTGTGTTGATGATTTGGGCGGATCTGGCTTTCTCAGCTCTCACGAGCTGGGTTTGCTGAAGTACAGAGGTTAATGCATGGACCCGTTAAGGGCTGCAGCTGGTTAGGCAGTGATGCTATCGATTAGCTGTTGGTCTGGGAACTGCGTTTGACCCTCCACAAGGAAACTTAATTATTTGGTTAGGCAGTGATGCTATCGATTAGCTGTTGGTCTGGGAACT	USA_Wyoming_2018	Brown
M00161_98_000000000-C9DW2_1_1102_14584_15466	GCTCGAGGCTTCGGCCAAGAGCATGTCTGCCTCAGCGTCGGGTTAACCCTCACCCTCTCTCCAGCACACTCACGTGTAATGGGGATGTGGGTGGATCTGACAGTCCCAGCTTCTGTGTGAGATGTGTCGGCCCCTTAAAAGGTCGGCATGTTGAGCACTGATGGAGGTGGGTCTGTTGAAGCACATAGGCGAACGTGGGTCCCGTTAAGGGCCGCATCCGGGTATGCATGCTTCGTGCTGCTACTTTGCTTGCCGGCCTGGGTTGCCTATTGTTCTCCTCAAACCAGGAAATTTTGCACTTGTACTCGTGATCACTCGTGGTCAAGTTTGCTTGTGCATCTAACTTCTATTCTCCTCAAACCAGGAAATTTTGCACTTGTACTCGTGATCAC	USA_Wyoming_2018	Brown
M00161_98_000000000-C9DW2_1_1102_14608_16147	GCTGGAGGCTTCGGCCAACAGCATGTCTGCCTCAGCGTCGGGTTAATTCTCGCCCATCATCTTCCCTGTGTTGATGATTTGGGCGGATCTGGCTTTCTCAGCTCTCACGAGCTGGGTTTGCTGAAGTACAGAGGTTAATGCATGGACCCGTTAAGGGCTGCAGCTGGTTAGGCAGTGATGCTATCGATTAGCTGTTGGTCTGGGAACTGCGTTTGACCCTCCACAAGGAAACTTAATTATTTGGTTAGGCAGTGATGCTATCGATTAGCTGTTGGTCTGGGAACT	USA_Wyoming_2018	Brown
M00161_98_000000000-C9DW2_1_1102_14897_15634	GCTGGAGGCTTCGGCCAACAGCATGTCTGCCTCAGCGTCGGGTTAATTCTCGCCCATCATCTTCCCTGTGTTGATGATTTGGGCGGATCTGGCTTTCTCAGCTCTCACGAGCTGGGTTTGCTGAAGTACAGAGGTTAATGCATGGACCCGTTAAGGGCTGCAGCTGGTTAGGCAGTGATGCTATCGATTAGCTGTTGGTCTGGGAACTGCGTTTGACCCTCCACAAGGAAACTTAATTATTTGGTTAGGCAGTGATGCTATCGATTAGCTGTTGGTCTGGGAACT	USA_Wyoming_2018	Brown
M00161_98_000000000-C9DW2_1_1102_15037_20313	GCTGGAGGCTTCGGCCAACAGCATGTCTGCCTCAGCGTCGGGTTAATTCTCGCCCATCATCTTCCCTGTGTTGATGATTTGGGCGGATCTGGCTTTCTCAGCTCTCACGAGCTGGGTTTGCTGAAGTACAGAGGTTAATGCATGGACCCGTTAAGGGCTGCAGCTGGTTAGGCAGTGATGCTATCGATTAGCTGTTGGTCTGGGAACTGCGTTTGACCCTCCACAAGGAAACTTAATTATTTGGTTAGGCAGTGATGCTATCGATTAGCTGTTGGTCTGGGAACT	USA_Wyoming_2018	Brown
M00161_98_000000000-C9DW2_1_1102_15172_7500	GCTGGAGGCTTCGGCCAACAGCATGTCTGCCTCAGCGTCGGGTTAATTCTCGCCCATCATCTTCCCTGTGTTGATGATTTGGGCGGATCTGGCTTTCTCAGCTCTCACGAGCTGGGTTTGCTGAAGTACAGAGGTTAATGCATGGACCCGTTAAGGGCTGCAGCTGGTTAGGCAGTGATGCTATCGATTAGCTGTTGGTCTGGGAACTGCGTTTGACCCTCCACAAGGAAACTTAATTATTTGTTAGGCAGTGATGCTATCGATTAGCTGTTGGTCTGGGAACTG	USA_Wyoming_2018	Brown
M00161_98_000000000-C9DW2_1_1102_15349_14033	GCTCGAGGCTTCGGCCAAGAGCATGTCTGCCTCAGCGTCGGGTTAACCCTCACCCTCTCTCCAGCACACTCACGTGTAATGGGGATGTGGGTGGATCTGACAGTCCCAGCTTCTGTGTGAGATGTGTCGGCCCCTTAAAAGGTCGGCATGTTGAGCACTGATGGAGGTGGGTCTGTTGAAGCACATAGGCGAACGTGGGTCCCGTTAAGGGCCGCATCCGGGTATGCATGCTTCGTGCTGCTACTTTGCTTGCCGGCCTGGGTTGCCTATTGTTCTCCTCAAACCAGGAAATTTTGCACTTGTACTCGTGATCACTCGTGGTCAAGTTTGCTTGTGCATCTAACTTCTATTCTCCTCAAACCAGGAAATTTTGCACTTGTACTCGTGATCAC	USA_Wyoming_2018	Brown
M00161_98_000000000-C9DW2_1_1102_15594_15413	GCTGGAGGCTTCGGCCAACAGCATGTCTGCCTCAGCGTCGGGTTAATTCTCGCCCATCATCTTCCCTGTGTTGATGATTTGGGCGGATCTGGCTTTCTCAGCTCTCACGAGCTGGGTTTGCTGAAGTACAGAGGTTAATGCATGGACCCGTTAAGGGCTGCAGCTGGTTAGGCAGTGATGCTATCGATTAGCTGTTGGTCTGGGAACTGCGTTTGACCCTCCACAAGGAAACTTAATTATTTGGTTAGGCAGTGATGCTATCGATTAGCTGTTGGTCTGGGAACT	USA_Wyoming_2018	Brown
M00161_98_000000000-C9DW2_1_1102_15909_11601	GCTCGAGGCTTCGGCCAAGAGCATGTCTGCCTCAGCGTCGGGTTAACCCTCACCCTCTCTCCAGCACACTCACGTGTAATGGGGATGTGGGTGGATCTGACAGTCCCAGCTTCTGTGTGAGATGTGTCGGCCCCTTAAAAGGTCGGCATGTTGAGCACTGATGGAGGTGGGTCTGTTGAAGCACATAGGCGAACGTGGGTCCCGTTAAGGGCCGCATCCGGGTATGCATGCTTCGTGCTGCTACTTTGCTTGCCGGCCTGGGTTGCCTATTGTTCTCCTCAAACCAGGAAATTTTGCACTTGTACTCGTGATCACTCGTGGTCAAGTTTGCTTGTGCATCTAACTTCTATTCTCCTCAAACCAGGAAATTTTGCACTTGTACTCGTGATCAC	USA_Wyoming_2018	Brown
M00161_98_000000000-C9DW2_1_1102_16103_17038	GCTGGAGGCTTCGGCCAACAGCATGTCTGCCTCAGCGTCGGGTTAATTCTCGCCCATCATCTTCCCTGTGTTGATGATTTGGGCGGATCTGGCTTTCTCAGCTCTCACGAGCTGGGTTTGCTGAAGTACAGAGGTTAATGCATGGACCCGTTAAGGGCTGCAGCTGGTTAGGCAGTGATGCTATCGATTAGCTGTTGGTCTGGGAACTGCGTTTGACCCTCCACAAGGAAACTTAATTATTTGGTTAGGCAGTGATGCTATCGATTAGCTGTTGGTCTGGGAACT	USA_Wyoming_2018	Brown
M00161_98_000000000-C9DW2_1_1102_16160_16888	GCTCGAGGCTTCGGCCAAGAGCATGTCTGCCTCAGCGTCGGGTTAATCCTCACCAAACTCACACACATTCACTTGTGTTGGGAGACCTTGGTGGACATGGCTTTCCCAGCGCCACTGCATACGTTCCCGTCAAACGGAATGTGTGCAATTCATGTGGAACTGGGTCTGCTGAAGTCGATAGGCGTCTGCGGAGTCCGTTAAGGGCCGCATCTGGGTATGCTAGCTTCGTGCTGCTATCTAAGTTGTTGGTCTGGACATCTTGTACGGCGCCTCTAACCAGGAACCCTTGTACATGTATCACTTCACTGTGGTGCGTGTGCACGACCTACTAACATCTTGTACGGCGCCTCTAACCAGGAACCCTTGTACATGTA	USA_Wyoming_2018	Brown
M00161_98_000000000-C9DW2_1_1102_16757_18796	GCTGGAGGCTTCGGCCAACAGCATGTCTGCCTCAGCGTCGGGTTAATTCTCGCCCATCATCTTCCCTGTGTTGATGATTTGGGCGGATCTGGCTTTCTCAGCTCTCACGAGCTGGGTTTGCTGAAGTACAGAGGTTAATGCATGGACCCGTTAAGGGCTGCAGCTGGTTAGGCAGTGATGCTATCGATTAGCTGTTGGTCTGGGAACTGCGTTTGACCCTCCACAAGGAAACTTAATTATTTGGTTAGGCAGTGATGCTATCGATTAGCTGTTGGTCTGGGAACT	USA_Wyoming_2018	Brown
M00161_98_000000000-C9DW2_1_1102_16847_14167	GCTCGAGGCTTCGGCCAAGAGCATGTCTGCCTCAGCGTCGGGTTAACCCTCACCCTCTCTCCAGCACACTCACGTGTAATGGGGATGTGGGTGGATCTGACAGTCCCAGCTTCTGTGTGAGATGTGTCGGCCCCTTAAAAGGTCGGCATGTTGAGCACTGATGGAGGTGGGTCTGTTGAAGCACATAGGCGAACGTGGGTCCCGTTAAGGGCCGCATCCGGGTATGCATGCTTCGTGCTGCTACTTTGCTTGCCGGCCTGGGTTGCCTATTGTTCTCCTCAAACCAGGAAATTTTGCACTTGTACTCGTGATCACTCGTGGTCAAGTTTGCTTGTGCATCTAACTTCTATTCTCCTCAAACCAGGAAATTTTGCACTTGTACTCGTGATCAC	USA_Wyoming_2018	Brown
M00161_98_000000000-C9DW2_1_1102_16908_8679	GCTGGAGGCTTCGGCCAACAGCATGTCTGCCTCAGCGTCGGGTTAATTCTCGCCCATCATCTTCCCTGTGTTGATGATTTGGGCGGATCTGGCTTTCTCAGCTCTCACGAGCTGGGTTTGCTGAAGTACAGAGGTTAATGCATGGACCCGTTAAGGGCTGCAGCTGGTTAGGCAGTGATGCTATCGATTAGCTGTTGGTCTGGGAACTGCGTTTGACCCTCCACAAGGAAACTTAATTATTTGGTTAGGCAGTGATGCTATCGATTAGCTGTTGGTCTGGGAACT	USA_Wyoming_2018	Brown
M00161_98_000000000-C9DW2_1_1102_17154_21617	GCTGGAGGCTTCGGCCAACAGCATGTCTGCCTCAGCGTCGGGTTAATTCTCGCCCATCATCTTCCCTGTGTTGATGATTTGGGCGGATCTGGCTTTCTCAGCTCTCACGAGCTGGGTTTGCTGAAGTACAGAGGTTAATGCATGGACCCGTTAAGGGCTGCAGCTGGTTAGGCAGTGATGCTATCGATTAGCTGTTGGTCTGGGAACTGCGTTTGACCCTCCACAAGGAAACTTAATTATTTGGTTAGGCAGTGATGCTATCGATTAGCTGTTGGTCTGGGAACT	USA_Wyoming_2018	Brown
M00161_98_000000000-C9DW2_1_1102_17566_15603	GCTCGAGGCTTCGGCCAAGAGCATGTCTGCCTCAGCGTCGGGTTAACCCTCACCCTCTCTCCAGCACACTCACGTGTAATGGGGATGTGGGTGGATCTGACAGTCCCAGCTTCTGTGTGAGATGTGTCGGCCCCTTAAAAGGTCGGCATGTTGAGCACTGATGGAGGTGGGTCTGTTGAAGCACATAGGCGAACGTGGGTCCCGTTAAGGGCCGCATCCGGGTATGCATGCTTCGTGCTGCTACTTTGCTTGCCGGCCTGGGTTGCCTATTGTTCTCCTCAAACCAGGAAATTTTGCACTTGTACTCGTGATCACTCGTGGTCAAGTTTGCTTGTGCATCTAACTTCTATTCTCCTCAAACCAGGAAATTTTGCACTTGTACTCGTGATCAC	USA_Wyoming_2018	Brown
M00161_98_000000000-C9DW2_1_1102_17921_21030	GCTGGAGGCTTCGGCCAACAGCATGTCTGCCTCAGCGTCGGGTTAATTCTCGCCCATCATCTTCCCTGTGTTGATGATTTGGGCGGATCTGGCTTTCTCAGCTCTCACGAGCTGGGTTTGCTGAAGTACAGAGGTTAATGCATGGACCCGTTAAGGGCTGCAGCTGGTTAGGCAGTGATGCTATCGATTAGCTGTTGGTCTGGGAACTGCGTTTGACCCTCCACAAGGAAACTTAATTATTTGGTTAGGCAGTGATGCTATCGATTAGCTGTTGGTCTGGGAACT	USA_Wyoming_2018	Brown
M00161_98_000000000-C9DW2_1_1102_18157_7710	GCTGGAGGCTTCGGCCAACAGCATGTCTGCCTCAGCGTCGGGTTAATTCTCGCCCATCATCTTCCCTGTGTTGATGATTTGGGCGGATCTGGCTTTCTCAGCTCTCACGAGCTGGGTTTGCTGAAGTACAGAGGTTAATGCATGGACCCGTTAAGGGCTGCAGCTGGTTAGGCAGTGATGCTATCGATTAGCTGTTGGTCTGGGAACTGCGTTTGACCCTCCACAAGGAAACTTAATTATTTGGTTAGGCAGTGATGCTATCGATTAGCTGTTGGTCTGGGAACT	USA_Wyoming_2018	Brown
M00161_98_000000000-C9DW2_1_1102_18269_6850	GCTGGAGGCTTCGGCCAACAGCATGTCTGCCTCAGCGTCGGGTTAATTCTCGCCCATCATCTTCCCTGTGTTGATGATTTGGGCGGATCTGGCTTTCTCAGCTCTCACGAGCTGGGTTTGCTGAAGTACAGAGGTTAATGCATGGACCCGTTAAGGGCTGCAGCTGGTTAGGCAGTGATGCTATCGATTAGCTGTTGGTCTGGGAACTGCGTTTGACCCTCCACAAGGAAACTTAATTATTTGGTTAGGCAGTGATGCTATCGATTAGCTGTTGGTCTGGGAACT	USA_Wyoming_2018	Brown
M00161_98_000000000-C9DW2_1_1102_18384_23366	GCTGGAGGCTTCGGCCAACAGCATGTCTGCCTCAGCGTCGGGTTAATTCTCGCCCATCATCTTCCCTGTGTTGATGATTTGGGCGGATCTGGCTTTCTCAGCTCTCACGAGCTGGGTTTGCTGAAGTACAGAGGTTAATGCATGGACCCGTTAAGGGCTGCAGCTGGTTAGGCAGTGATGCTATCGATTAGCTGTTGGTCTGGGAACTGCGTTTGACCCTCCACAAGGAAACTTAATTATTTGGTTAGGCAGTGATGCTATCGATTAGCTGTTGGTCTGGGAACT	USA_Wyoming_2018	Brown
M00161_98_000000000-C9DW2_1_1102_18644_10029	GCTCGAGGCTTCGGCCAAGAGCATGTCTGCCTCAGCGTCGGGTTAACCCTCACCCTCTCTCCAGCACACTCACGTGTAATGGGGATGTGGGTGGATCTGACAGTCCCAGCTTCTGTGTGAGATGTGTCGGCCCCTTAAAAGGTCGGCATGTTGAGCACTGATGGAGGTGGGTCTGTTGAAGCACATAGGCGAACGTGGGTCCCGTTAAGGGCCGCATCCGGGTATGCATGCTTCGTGCTGCTACTTTGCTTGCCGGCCTGGGTTGCCTATTGTTCTCCTCAAACCAGGAAATTTTGCACTTGTACTCGTGATCACTCGTGGTCAAGTTTGCTTGTGCATCTAACTTCTATTCTCCTCAAACCAGGAAATTTTGCACTTGTACTCGTGATCAC	USA_Wyoming_2018	Brown
M00161_98_000000000-C9DW2_1_1102_18816_15659	GCTCGAGGCTTCGGCCAAGAGCATGTCTGCCTCAGCGTCGGGTTAACCCTCACCCTCTCTCCAGCACACTCACGTGTAATGGGGATGTGGGTGGATCTGACAGTCCCAGCTTCTGTGTGAGATGTGTCGGCCCCTTAAAAGGTCGGCATGTTGAGCACTGATGGAGGTGGGTCTGTTGAAGCACATAGGCGAACGTGGGTCCCGTTAAGGGCCGCATCCGGGTATGCATGCTTCGTGCTGCTACTTTGCTTGCCGGCCTGGGTTGCCTATTGTTCTCCTCAAACCAGGAAATTTTGCACTTGTACTCGTGATCACTCGTGGTCAAGTTTGCTTGTGCATCTAACTTCTATTCTCCTCAAACCAGGAAATTTTGCACTTGTACTCGTGATCAC	USA_Wyoming_2018	Brown
M00161_98_000000000-C9DW2_1_1102_19070_12416	GCTGGAGGCTTCGGCCAACAGCATGTCTGCCTCAGCGTCGGGTTAATTCTCGCCCATCATCTTCCCTGTGTTGATGATTTGGGCGGATCTGGCTTTCTCAGCTCTCACGAGCTGGGTTTGCTGAAGTACAGAGGTTAATGCATGGACCCGTTAAGGGCTGCAGCTGGTTAGGCAGTGATGCTATCGATTAGCTGTTGGTCTGGGAACTGCGTTTGACCCTCCACAAGGAAACTTAATTATTTGGTTAGGCAGTGATGCTATCGATTAGCTGTTGGTCTGGGAACT	USA_Wyoming_2018	Brown
M00161_98_000000000-C9DW2_1_1102_19348_13366	GCTGGAGGCTTCGGCCAACAGCATGTCTGCCTCAGCGTCGGGTTAATTCTCGCCCATCATCTTCCCTGTGTTGATGATTTGGGCGGATCTGGCTTTCTCAGCTCTCACGAGCTGGGTTTGCTGAAGTACAGAGGTTAATGCATGGACCCGTTAAGGGCTGCAGCTGGTTAGGCAGTGATGCTATCGATTAGCTGTTGGTCTGGGAACTGCGTTTGACCCTCCACAAGGAAACTTAATTATTTGGTTAGGCAGTGATGCTATCGATTAGCTGTTGGTCTGGGAACT	USA_Wyoming_2018	Brown
M00161_98_000000000-C9DW2_1_1102_19998_11158	GCTGGAGGCTTCGGCCAACAGCATGTCTGCCTCAGCGTCGGGTTAATTCTCGCCCATCATCTTCCCTGTGTTGATGATTTGGGCGGATCTGGCTTTCTCAGCTCTCACGAGCTGGGTTTGCTGAAGTACAGAGGTTAATGCATGGACCCGTTAAGGGCTGCAGCTGGTTAGGCAGTGATGCTATCGATTAGCTGTTGGTCTGGGAACTGCGTTTGACCCTCCACAAGGAAACTTAATTATTTGGTTAGGCAGTGATGCTATCGATTAGCTGTTGGTCTGGGAACT	USA_Wyoming_2018	Brown
M00161_98_000000000-C9DW2_1_1102_20097_13632	GCTCGAGGCTTCGGCCAAGAGCATGTCTGCCTCAGCGTCGGGTTAACCCTCACCCTCTCTCCAGCACACTCACGTGTAATGGGGATGTGGGTGGATCTGACAGTCCCAGCTTCTGTGTGAGATGTGTCGGCCCCTTAAAAGGTCGGCATGTTGAGCACTGATGGAGGTGGGTCTGTTGAAGCACATAGGCGAACGTGGGTCCCGTTAAGGGCCGCATCCGGGTATGCATGCTTCGTGCTGCTACTTTGCTTGCCGGCCTGGGTTGCCTATTGTTCTCCTCAAACCAGGAAATTTTGCACTTGTACTCGTGATCACTCGTGGTCAAGTTTGCTTGTGCATCTAACTTCTATTCTCCTCAAACCAGGAAATTTTGCACTTGTACTCGTGATCAC	USA_Wyoming_2018	Brown
M00161_98_000000000-C9DW2_1_1102_20174_23939	GCTGGAGGCTTCGGCCAACAGCATGTCTGCCTCAGCGTCGGGTTAATTCTCGCCCATCATCTTCCCTGTGTTGATGATTTGGGCGGATCTGGCTTTCTCAGCTCTCACGAGCTGGGTTTGCTGAAGTACAGAGGTTAATGCATGGACCCGTTAAGGGCTGCAGCTGGTTAGGCAGTGATGCTATCGATTAGCTGTTGGTCTGGGAACTGCGTTTGACCCTCCACAAGGAAACTTAATTATTTGGTTAGGCAGTGATGCTATCGATTAGCTGTTGGTCTGGGAACT	USA_Wyoming_2018	Brown
M00161_98_000000000-C9DW2_1_1102_20223_19169	GCTGGAGGCTTCGGCCAACAGCATGTCTGCCTCAGCGTCGGGTTAATTCTCGCCCATCATCTTCCCTGTGTTGATGATTTGGGCGGATCTGGCTTTCTCAGCTCTCACGAGCTGGGTTTGCTGAAGTACAGAGGTTAATGCATGGACCCGTTAAGGGCTGCAGCTGGTTAGGCAGTGATGCTATCGATTAGCTGTTGGTCTGGGAACTGCGTTTGACCCTCCACAAGGAAACTTAATTATTTGGTTAGGCAGTGATGCTATCGATTAGCTGTTGGTCTGGGAACT	USA_Wyoming_2018	Brown
M00161_98_000000000-C9DW2_1_1102_20267_9458	GCTGGAGGCTTCGGCCAACAGCATGTCTGCCTCAGCGTCGGGTTAATTCTCGCCCATCATCTTCCCTGTGTTGATGATTTGGGCGGATCTGGCTTTCTCAGCTCTCACGAGCTGGGTTTGCTGAAGTACAGAGGTTAATGCATGGACCCGTTAAGGGCTGCAGCTGGTTAGGCAGTGATGCTATCGATTAGCTGTTGGTCTGGGAACTGCGTTTGACCCTCCACAAGGAAACTTAATTATTTGGTTAGGCAGTGATGCTATCGATTAGCTGTTGGTCTGGGAACT	USA_Wyoming_2018	Brown
M00161_98_000000000-C9DW2_1_1102_20283_12623	GCTGGAGGCTTCGGCCAACAGCATGTCTGCCTCAGCGTCGGGTTAATTCTCGCCCATCATCTTCCCTGTGTTGATGATTTGGGCGGATCTGGCTTTCTCAGCTCTCACGAGCTGGGTTTGCTGAAGTACAGAGGTTAATGCATGGACCCGTTAAGGGCTGCAGCTGGTTAGGCAGTGATGCTATCGATTAGCTGTTGGTCTGGGAACTGCGTTTGACCCTCCACAAGGAAACTTAATTATTTGGTTAGGCAGTGATGCTATCGATTAGCTGTTGGTCTGGGAACT	USA_Wyoming_2018	Brown
M00161_98_000000000-C9DW2_1_1102_20297_15610	GCTGGAGGCTTCGGCCAACAGCATGTCTGCCTCAGCGTCGGGTTAATTCTCGCCCATCATCTTCCCTGTGTTGATGATTTGGGCGGATCTGGCTTTCTCAGCTCTCACGAGCTGGGTTTGCTGAAGTACAGAGGTTAATGCATGGACCCGTTAAGGGCTGCAGCTGGTTAGGCAGTGATGCTATCGATTAGCTGTTGGTCTGGGAACTGCGTTTGACCCTCCACAAGGAAACTTAATTATTTGGTTAGGCAGTGATGCTATCGATTAGCTGTTGGTCTGGGAACT	USA_Wyoming_2018	Brown
M00161_98_000000000-C9DW2_1_1102_20301_17912	GCTGGAGGCTTCGGCCAACAGCATGTCTGCCTCAGCGTCGGGTTAATTCTCGCCCATCATCTTCCCTGTGTTGATGATTTGGGCGGATCTGGCTTTCTCAGCTCTCACGAGCTGGGTTTGCTGAAGTACAGAGGTTAATGCATGGACCCGTTAAGGGCTGCAGCTGGTTAGGCAGTGATGCTATCGATTAGCTGTTGGTCTGGGAACTGCGTTTGACCCTCCACAAGGAAACTTAATTATTTGGTTAGGCAGTGATGCTATCGATTAGCTGTTGGTCTGGGAACT	USA_Wyoming_2018	Brown
M00161_98_000000000-C9DW2_1_1102_20346_5095	GCTGGAGGCTTCGGCCAACAGCATGTCTGCCTCAGCGTCGGGTTAATTCTCGCCCATCATCTTCCCTGTGTTGATGATTTGGGCGGATCTGGCTTTCTCAGCTCTCACGAGCTGGGTTTGCTGAAGTACAGAGGTTAATGCATGGACCCGTTAAGGGCTGCAGCTGGTTAGGCAGTGATGCTATCGATTAGCTGTTGGTCTGGGAACTGCGTTTGACCCTCCACAAGGAAACTTAATTATTTGGTTAGGCAGTGATGCTATCGATTAGCTGTTGGTCTGGGAACT	USA_Wyoming_2018	Brown
M00161_98_000000000-C9DW2_1_1102_20498_22505	GCTGGAGGCTTCGGCCAACAGCATGTCTGCCTCAGCGTCGGGTTAATTCTCGCCCATCATCTTCCCTGTGTTGATGATTTGGGCGGATCTGGCTTTCTCAGCTCTCACGAGCTGGGTTTGCTGAAGTACAGAGGTTAATGCATGGACCCGTTAAGGGCTGCAGCTGGTTAGGCAGTGATGCTATCGATTAGCTGTTGGTCTGGGAACTGCGTTTGACCCTCCACAAGGAAACTTAATTATTTGGTTAGGCAGTGATGCTATCGATTAGCTGTTGGTCTGGGAACT	USA_Wyoming_2018	Brown
M00161_98_000000000-C9DW2_1_1102_20555_8530	GCTGGAGGCTTCGGCCAACAGCATGTCTGCCTCAGCGTCGGGTTAATTCTCGCCCATCATCTTCCCTGTGTTGATGATTTGGGCGGATCTGGCTTTCTCAGCTCTCACGAGCTGGGTTTGCTGAAGTACAGAGGTTAATGCATGGACCCGTTAAGGGCTGCAGCTGGTTAGGCAGTGATGCTATCGATTAGCTGTTGGTCTGGGAACTGCGTTTGACCCTCCACAAGGAAACTTAATTATTTGGTTAGGCAGTGATGCTATCGATTAGCTGTTGGTCTGGGAACT	USA_Wyoming_2018	Brown
M00161_98_000000000-C9DW2_1_1102_20970_24352	GCTGGAGGCTTCGGCCAACAGCATGTCTGCCTCAGCGTCGGGTTAATTCTCGCCCATCATCTTCCCTGTGTTGATGATTTGGGCGGATCTGGCTTTCTCAGCTCTCACGAGCTGGGTTTGCTGAAGTACAGAGGTTAATGCATGGACCCGTTAAGGGCTGCAGCTGGTTAGGCAGTGATGCTATCGATTAGCTGTTGGTCTGGGAACTGCGTTTGACCCTCCACAAGGAAACTTAATTATTTGGTTAGGCAGTGATGCTATCGATTAGCTGTTGGTCTGGGAACT	USA_Wyoming_2018	Brown
M00161_98_000000000-C9DW2_1_1102_21142_24163	GCTGGAGGCTTCGGCCAACAGCATGTCTGCCTCAGCGTCGGGTTAATTCTCGCCCATCATCTTCCCTGTGTTGATGATTTGGGCGGATCTGGCTTTCTCAGCTCTCACGAGCTGGGTTTGCTGAAGTACAGAGGTTAATGCATGGACCCGTTAAGGGCTGCAGCTGGTTAGGCAGTGATGCTATCGATTAGCTGTTGGTCTGGGAACTGCGTTTGACCCTCCACAAGGAAACTTAATTATTTGGTTAGGCAGTGATGCTATCGATTAGCTGTTGGTCTGGGAACT	USA_Wyoming_2018	Brown
M00161_98_000000000-C9DW2_1_1102_21174_13234	GCTGGAGGCTTCGGCCAACAGCATGTCTGCCTCAGCGTCGGGTTAATTCTCGCCCATCATCTTCCCTGTGTTGATGATTTGGGCGGATCTGGCTTTCTCAGCTCTCACGAGCTGGGTTTGCTGAAGTACAGAGGTTAATGCATGGACCCGTTAAGGGCTGCAGCTGGTTAGGCAGTGATGCTATCGATTAGCTGTTGGTCTGGGAACTGCGTTTGACCCTCCACAAGGAAACTTAATTATTTGGTTAGGCAGTGATGCTATCGATTAGCTGTTGGTCTGGGAACT	USA_Wyoming_2018	Brown
M00161_98_000000000-C9DW2_1_1102_21304_18494	GCTGGAGGCTTCGGCCAACAGCATGTCTGCCTCAGCGTCGGGTTAATTCTCGCCCATCATCTTCCCTGTGTTGATGATTTGGGCGGATCTGGCTTTCTCAGCTCTCACGAGCTGGGTTTGCTGAAGTACAGAGGTTAATGCATGGACCCGTTAAGGGCTGCAGCTGGTTAGGCAGTGATGCTATCGATTAGCTGTTGGTCTGGGAACTGCGTTTGACCCTCCACAAGGAAACTTAATTATTTGGTTAGGCAGTGATGCTATCGATTAGCTGTTGGTCTGGGAACT	USA_Wyoming_2018	Brown
M00161_98_000000000-C9DW2_1_1102_21514_3475	GCTCGAGGCTTCGGCCAAGAGCATGTCTGCCTCAGCGTCGGGTTAACCCTCACCCTCTCTCCAGCACACTCACGTGTAATGGGGATGTGGGTGGATCTGACAGTCCCAGCTTCTGTGTGAGATGTGTCGGCCCCTTAAAAGGTCGGCATGTTGAGCACTGATGGAGGTGGGTCTGTTGAAGCACATAGGCGAACGTGGGTCCCGTTAAGGGCCGCATCCGGGTATGCATGCTTCGTGCTGCTACTTTGCTTGCCGGCCTGGGTTGCCTATTGTTCTCCTCAAACCAGGAAATTTTGCACTTGTACTCGTGATCACTCGTGGTCAAGTTTGCTTGTGCATCTAACTTCTATTCTCCTCAAACCAGGAAATTTTGCACTTGTACTCGTGATCAC	USA_Wyoming_2018	Brown
M00161_98_000000000-C9DW2_1_1102_21803_5452	GCTGGAGGCTTCGGCCAACAGCATGTCTGCCTCAGCGTCGGGTTAATTCTCGCCCATCATCTTCCCTGTGTTGATGATTTGGGCGGATCTGGCTTTCTCAGCTCTCACGAGCTGGGTTTGCTGAAGTACAGAGGTTAATGCATGGACCCGTTAAGGGCTGCAGCTGGTTAGGCAGTGATGCTATCGATTAGCTGTTGGTCTGGGAACTGCGTTTGACCCTCCACAAGGAAACTTAATTATTTGGTTAGGCAGTGATGCTATCGATTAGCTGTTGGTCTGGGAACT	USA_Wyoming_2018	Brown
M00161_98_000000000-C9DW2_1_1102_21815_11018	GCTGGAGGCTTCGGCCAACAGCATGTCTGCCTCAGCGTCGGGTTAATTCTCGCCCATCATCTTCCCTGTGTTGATGATTTGGGCGGATCTGGCTTTCTCAGCTCTCACGAGCTGGGTTTGCTGAAGTACAGAGGTTAATGCATGGACCCGTTAAGGGCTGCAGCTGGTTAGGCAGTGATGCTATCGATTAGCTGTTGGTCTGGGAACTGCGTTTGACCCTCCACAAGGAAACTTAATTATTTGGTTAGGCAGTGATGCTATCGATTAGCTGTTGGTCTGGGAACT	USA_Wyoming_2018	Brown
M00161_98_000000000-C9DW2_1_1102_21841_15087	GCTGGAGGCTTCGGCCAACAGCATGTCTGCCTCAGCGTCGGGTTAATTCTCGCCCATCATCTTCCCTGTGTTGATGATTTGGGCGGATCTGGCTTTCTCAGCTCTCACGAGCTGGGTTTGCTGAAGTACAGAGGTTAATGCATGGACCCGTTAAGGGCTGCAGCTGGTTAGGCAGTGATGCTATCGATTAGCTGTTGGTCTGGGAACTGCGTTTGACCCTCCACAAGGAAACTTAATTATTTGGTTAGGCAGTGATGCTATCGATTAGCTGTTGGTCTGGGAACT	USA_Wyoming_2018	Brown
M00161_98_000000000-C9DW2_1_1102_21886_13046	GCTGGAGGCTTCGGCCAACAGCATGTCTGCCTCAGCGTCGGGTTAATTCTCGCCCATCATCTTCCCTGTGTTGATGATTTGGGCGGATCTGGCTTTCTCAGCTCTCACGAGCTGGGTTTGCTGAAGTACAGAGGTTAATGCATGGACCCGTTAAGGGCTGCAGCTGGTTAGGCAGTGATGCTATCGATTAGCTGTTGGTCTGGGAACTGCGTTTGACCCTCCACAAGGAAACTTAATTATTTGGTTAGGCAGTGATGCTATCGATTAGCTGTTGGTCTGGGAACT	USA_Wyoming_2018	Brown
M00161_98_000000000-C9DW2_1_1102_21980_4152	GCTGGAGGCTTCGGCCAACAGCATGTCTGCCTCAGCGTCGGGTTAATTCTCGCCCATCATCTTCCCTGTGTTGATGATTTGGGCGGATCTGGCTTTCTCAGCTCTCACGAGCTGGGTTTGCTGAAGTACAGAGGTTAATGCATGGACCCGTTAAGGGCTGCAGCTGGTTAGGCAGTGATGCTATCGATTAGCTGTTGGTCTGGGAACTGCGTTTGACCCTCCACAAGGAAACTTAATTATTTGGTTAGGCAGTGATGCTATCGATTAGCTGTTGGTCTGGGAACT	USA_Wyoming_2018	Brown
M00161_98_000000000-C9DW2_1_1102_22162_6018	GCTGGAGGCTTCGGCCAACAGCATGTCTGCCTCAGCGTCGGGTTAATTCTCGCCCATCATCTTCCCTGTGTTGATGATTTGGGCGGATCTGGCTTTCTCAGCTCTCACGAGCTGGGTTTGCTGAAGTACAGAGGTTAATGCATGGACCCGTTAAGGGCTGCAGCTGGTTAGGCAGTGATGCTATCGATTAGCTGTTGGTCTGGGAACTGCGTTTGACCCTCCACAAGGAAACTTAATTATTTGGTTAGGCAGTGATGCTATCGATTAGCTGTTGGTCTGGGAACT	USA_Wyoming_2018	Brown
M00161_98_000000000-C9DW2_1_1102_22164_17089	GCTGGAGGCTTCGGCCAACAGCATGTCTGCCTCAGCGTCGGGTTAATTCTCGCCCATCATCTTCCCTGTGTTGATGATTTGGGCGGATCTGGCTTTCTCAGCTCTCACGAGCTGGGTTTGCTGAAGTACAGAGGTTAATGCATGGACCCGTTAAGGGCTGCAGCTGGTTAGGCAGTGATGCTATCGATTAGCTGTTGGTCTGGGAACTGCGTTTGACCCTCCACAAGGAAACTTAATTATTTGGTTAGGCAGTGATGCTATCGATTAGCTGTTGGTCTGGGAACT	USA_Wyoming_2018	Brown
M00161_98_000000000-C9DW2_1_1102_22166_21597	GCTGGAGGCTTCGGCCAACAGCATGTCTGCCTCAGCGTCGGGTTAATTCTCGCCCATCATCTTCCCTGTGTTGATGATTTGGGCGGATCTGGCTTTCTCAGCTCTCACGAGCTGGGTTTGCTGAAGTACAGAGGTTAATGCATGGACCCGTTAAGGGCTGCAGCTGGTTAGGCAGTGATGCTATCGATTAGCTGTTGGTCTGGGAACTGCGTTTGACCCTCCACAAGGAAACTTAATTATTTGGTTAGGCAGTGATGCTATCGATTAGCTGTTGGTCTGGGAACT	USA_Wyoming_2018	Brown
M00161_98_000000000-C9DW2_1_1102_22311_21619	GCTGGAGGCTTCGGCCAACAGCATGTCTGCCTCAGCGTCGGGTTAATTCTCGCCCATCATCTTCCCTGTGTTGATGATTTGGGCGGATCTGGCTTTCTCAGCTCTCACGAGCTGGGTTTGCTGAAGTACAGAGGTTAATGCATGGACCCGTTAAGGGCTGCAGCTGGTTAGGCAGTGATGCTATCGATTAGCTGTTGGTCTGGGAACTGCGTTTGACCCTCCACAAGGAAACTTAATTATTTGGTTAGGCAGTGATGCTATCGATTAGCTGTTGGTCTGGGAACT	USA_Wyoming_2018	Brown
M00161_98_000000000-C9DW2_1_1102_22694_22657	GCTGGAGGCTTCGGCCAACAGCATGTCTGCCTCAGCGTCGGGTTAATTCTCGCCCATCATCTTCCCTGTGTTGATGATTTGGGCGGATCTGGCTTTCTCAGCTCTCACGAGCTGGGTTTGCTGAAGTACAGAGGTTAATGCATGGACCCGTTAAGGGCTGCAGCTGGTTAGGCAGTGATGCTATCGATTAGCTGTTGGTCTGGGAACTGCGTTTGACCCTCCACAAGGAAACTTAATTATTTGGTTAGGCAGTGATGCTATCGATTAGCTGTTGGTCTGGGAACT	USA_Wyoming_2018	Brown
M00161_98_000000000-C9DW2_1_1102_22896_4955	GCTGGAGGCTTCGGCCAACAGCATGTCTGCCTCAGCGTCGGGTTAATTCTCGCCCATCATCTTCCCTGTGTTGATGATTTGGGCGGATCTGGCTTTCTCAGCTCTCACGAGCTGGGTTTGCTGAAGTACAGAGGTTAATGCATGGACCCGTTAAGGGCTGCAGCTGGTTAGGCAGTGATGCTATCGATTAGCTGTTGGTCTGGGAACTGCGTTTGACCCTCCACAAGGAAACTTAATTATTTGGTTAGGCAGTGATGCTATCGATTAGCTGTTGGTCTGGGAACT	USA_Wyoming_2018	Brown
M00161_98_000000000-C9DW2_1_1102_23117_9556	GCTGGAGGCTTCGGCCAACAGCATGTCTGCCTCAGCGTCGGGTTAATTCTCGCCCATCATCTTCCCTGTGTTGATGATTTGGGCGGATCTGGCTTTCTCAGCTCTCACGAGCTGGGTTTGCTGAAGTACAGAGGTTAATGCATGGACCCGTTAAGGGCTGCAGCTGGTTAGGCAGTGATGCTATCGATTAGCTGTTGGTCTGGGAACTGCGTTTGACCCTCCACAAGGAAACTTAATTATTTGGTTAGGCAGTGATGCTATCGATTAGCTGTTGGTCTGGGAACT	USA_Wyoming_2018	Brown
M00161_98_000000000-C9DW2_1_1102_23242_20607	GCTGGAGGCTTCGGCCAACAGCATGTCTGCCTCAGCGTCGGGTTAATTCTCGCCCATCATCTTCCCTGTGTTGATGATTTGGGCGGATCTGGCTTTCTCAGCTCTCACGAGCTGGGTTTGCTGAAGTACAGAGGTTAATGCATGGACCCGTTAAGGGCTGCAGCTGGTTAGGCAGTGATGCTATCGATTAGCTGTTGGTCTGGGAACTGCGTTTGACCCTCCACAAGGAAACTTAATTATTTGGTTAGGCAGTGATGCTATCGATTAGCTGTTGGTCTGGGAACT	USA_Wyoming_2018	Brown
M00161_98_000000000-C9DW2_1_1102_23258_16249	GCTGGAGGCTTCGGCCAACAGCATGTCTGCCTCAGCGTCGGGTTAATTCTCGCCCATCATCTTCCCTGTGTTGATGATTTGGGCGGATCTGGCTTTCTCAGCTCTCACGAGCTGGGTTTGCTGAAGTACAGAGGTTAATGCATGGACCCGTTAAGGGCTGCAGCTGGTTAGGCAGTGATGCTATCGATTAGCTGTTGGTCTGGGAACTGCGTTTGACCCTCCACAAGGAAACTTAATTATTTGGTTAGGCAGTGATGCTATCGATTAGCTGTTGGTCTGGGAACT	USA_Wyoming_2018	Brown
M00161_98_000000000-C9DW2_1_1102_23351_21948	GCTGGAGGCTTCGGCCAACAGCATGTCTGCCTCAGCGTCGGGTTAATTCTCGCCCATCATCTTCCCTGTGTTGATGATTTGGGCGGATCTGGCTTTCTCAGCTCTCACGAGCTGGGTTTGCTGAAGTACAGAGGTTAATGCATGGACCCGTTAAGGGCTGCAGCTGGTTAGGCAGTGATGCTATCGATTAGCTGTTGGTCTGGGAACTGCGTTTGACCCTCCACAAGGAAACTTAATTATTTGGTTAGGCAGTGATGCTATCGATTAGCTGTTGGTCTGGGAACT	USA_Wyoming_2018	Brown
M00161_98_000000000-C9DW2_1_1102_23367_19611	GCTGGAGGCTTCGGCCAACAGCATGTCTGCCTCAGCGTCGGGTTAATTCTCGCCCATCATCTTCCCTGTGTTGATGATTTGGGCGGATCTGGCTTTCTCAGCTCTCACGAGCTGGGTTTGCTGAAGTACAGAGGTTAATGCATGGACCCGTTAAGGGCTGCAGCTGGTTAGGCAGTGATGCTATCGATTAGCTGTTGGTCTGGGAACTGCGTTTGACCCTCCACAAGGAAACTTAATTATTTGGTTAGGCAGTGATGCTATCGATTAGCTGTTGGTCTGGGAACT	USA_Wyoming_2018	Brown
M00161_98_000000000-C9DW2_1_1102_2341_9846	GCTGGAGGCTTCGGCCAACAGCATGTCTGCCTCAGCGTCGGGTTAATTCTCGCCCATCATCTTCCCTGTGTTGATGATTTGGGCGGATCTGGCTTTCTCAGCTCTCACGAGCTGGGTTTGCTGAAGTACAGAGGTTAATGCATGGACCCGTTAAGGGCTGCAGCTGGTTAGGCAGTGATGCTATCGATTAGCTGTTGGTCTGGGAACTGCGTTTGACCCTCCACAAGGAAACTTAATTATTTGGTTAGGCAGTGATGCTATCGATTAGCTGTTGGTCTGGGAACT	USA_Wyoming_2018	Brown
M00161_98_000000000-C9DW2_1_1102_23466_8805	GCTGGAGGCTTCGGCCAACAGCATGTCTGCCTCAGCGTCGGGTTAATTCTCGCCCATCATCTTCCCTGTGTTGATGATTTGGGCGGATCTGGCTTTCTCAGCTCTCACGAGCTGGGTTTGCTGAAGTACAGAGGTTAATGCATGGACCCGTTAAGGGCTGCAGCTGGTTAGGCAGTGATGCTATCGATTAGCTGTTGGTCTGGGAACTGCGTTTGACCCTCCACAAGGAAACTTAATTATTTGGTTAGGCAGTGATGCTATCGATTAGCTGTTGGTCTGGGAACT	USA_Wyoming_2018	Brown
M00161_98_000000000-C9DW2_1_1102_23653_12168	GCTCGAGGCTTCGGCCAAGAGCATGTCTGCCTCAGCGTCGGGTTAACCCTCACCCTCTCTCCAGCACACTCACGTGTAATGGGGATGTGGGTGGATCTGACAGTCCCAGCTTCTGTGTGAGATGTGTCGGCCCCTTAAAAGGTCGGCATGTTGAGCACTGATGGAGGTGGGTCTGTTGAAGCACATAGGCGAACGTGGGTCCCGTTAAGGGCCGCATCCGGGTATGCATGCTTCGTGCTGCTACTTTGCTTGCCGGCCTGGGTTGCCTATTGTTCTCCTCAAACCAGGAAATTTTGCACTTGTACTCGTGATCACTCGTGGTCAAGTTTGCTTGTGCATCTAACTTCTATTCTCCTCAAACCAGGAAATTTTGCACTTGTACTCGTGATCAC	USA_Wyoming_2018	Brown
M00161_98_000000000-C9DW2_1_1102_23680_9952	GCTCGAGGCTTCGGCCAAGAGCATGTCTGCCTCAGCGTCGGGTTAATCCTCACCAAACTCACACACATTCACTTGTGTTGGGAGACCTTGGTGGACATGGCTTTCCCAGCGCCACTGCATACGTTCCCGTCAAACGGAATGTGTGCAATTCATGTGGAACTGGGTCTGCTGAAGTCGATAGGCGTCTGCGGAGTCCGTTAAGGGCCGCATCTGGGTATGCTAGCTTCGTGCTGCTATCTAAGTTGTTGGTCTGGACATCTTGTACGGCGCCTCTAACCAGGAACCCTTGTACATGTATCACTTCACTGTGGTGCGTGTGCACGACCTACTAACATCTTGTACGGCGCCTCTAACCAGGAACCCTTGTACATGTA	USA_Wyoming_2018	Brown
M00161_98_000000000-C9DW2_1_1102_23768_12335	GCTCGAGGCTTCGGCCAAGAGCATGTCTGCCTCAGCGTCGGGTTAACCCTCACCCTCTCTCCAGCACACTCACGTGTAATGGGGATGTGGGTGGATCTGACAGTCCCAGCTTCTGTGTGAGATGTGTCGGCCCCTTAAAAGGTCGGCATGTTGAGCACTGATGGAGGTGGGTCTGTTGAAGCACATAGGCGAACGTGGGTCCCGTTAAGGGCCGCATCCGGGTATGCATGCTTCGTGCTGCTACTTTGCTTGCCGGCCTGGGTTGCCTATTGTTCTCCTCAAACCAGGAAATTTTGCACTTGTACTCGTGATCACTCGTGGTCAAGTTTGCTTGTGCATCTAACTTCTATTCTCCTCAAACCAGGAAATTTTGCACTTGTACTCGTGATCAC	USA_Wyoming_2018	Brown
M00161_98_000000000-C9DW2_1_1102_23982_5817	GCTGGAGGCTTCGGCCAACAGCATGTCTGCCTCAGCGTCGGGTTAATTCTCGCCCATCATCTTCCCTGTGTTGATGATTTGGGCGGATCTGGCTTTCTCAGCTCTCACGAGCTGGGTTTGCTGAAGTACAGAGGTTAATGCATGGACCCGTTAAGGGCTGCAGCTGGTTAGGCAGTGATGCTATCGATTAGCTGTTGGTCTGGGAACTGCGTTTGACCCTCCACAAGGAAACTTAATTATTTGGTTAGGCAGTGATGCTATCGATTAGCTGTTGGTCTGGGAACT	USA_Wyoming_2018	Brown
M00161_98_000000000-C9DW2_1_1102_24371_7566	GCTGGAGGCTTCGGCCAACAGCATGTCTGCCTCAGCGTCGGGTTAATTCTCGCCCATCATCTTCCCTGTGTTGATGATTTGGGCGGATCTGGCTTTCTCAGCTCTCACGAGCTGGGTTTGCTGAAGTACAGAGGTTAATGCATGGACCCGTTAAGGGCTGCAGCTGGTTAGGCAGTGATGCTATCGATTAGCTGTTGGTCTGGGAACTGCGTTTGACCCTCCACAAGGAAACTTAATTATTTGGTTAGGCAGTGATGCTATCGATTAGCTGTTGGTCTGGGAACT	USA_Wyoming_2018	Brown
M00161_98_000000000-C9DW2_1_1102_24791_17218	GCTGGAGGCTTCGGCCAACAGCATGTCTGCCTCAGCGTCGGGTTAATTCTCGCCCATCATCTTCCCTGTGTTGATGATTTGGGCGGATCTGGCTTTCTCAGCTCTCACGAGCTGGGTTTGCTGAAGTACAGAGGTTAATGCATGGACCCGTTAAGGGCTGCAGCTGGTTAGGCAGTGATGCTATCGATTAGCTGTTGGTCTGGGAACTGCGTTTGACCCTCCACAAGGAAACTTAATTATTTGGTTAGGCAGTGATGCTATCGATTAGCTGTTGGTCTGGGAACT	USA_Wyoming_2018	Brown
M00161_98_000000000-C9DW2_1_1102_25225_8241	GCTGGAGGCTTCGGCCAACAGCATGTCTGCCTCAGCGTCGGGTTAATTCTCGCCCATCATCTTCCCTGTGTTGATGATTTGGGCGGATCTGGCTTTCTCAGCTCTCACGAGCTGGGTTTGCTGAAGTACAGAGGTTAATGCATGGACCCGTTAAGGGCTGCAGCTGGTTAGGCAGTGATGCTATCGATTAGCTGTTGGTCTGGGAACTGCGTTTGACCCTCCACAAGGAAACTTAATTATTTGGTTAGGCAGTGATGCTATCGATTAGCTGTTGGTCTGGGAACT	USA_Wyoming_2018	Brown
M00161_98_000000000-C9DW2_1_1102_25413_5718	GCTGGAGGCTTCGGCCAACAGCATGTCTGCCTCAGCGTCGGGTTAATTCTCGCCCATCATCTTCCCTGTGTTGATGATTTGGGCGGATCTGGCTTTCTCAGCTCTCACGAGCTGGGTTTGCTGAAGTACAGAGGTTAATGCATGGACCCGTTAAGGGCTGCAGCTGGTTAGGCAGTGATGCTATCGATTAGCTGTTGGTCTGGGAACTGCGTTTGACCCTCCACAAGGAAACTTAATTATTTGGTTAGGCAGTGATGCTATCGATTAGCTGTTGGTCTGGGAACT	USA_Wyoming_2018	Brown
M00161_98_000000000-C9DW2_1_1102_25459_13195	GCTGGAGGCTTCGGCCAACAGCATGTCTGCCTCAGCGTCGGGTTAATTCTCGCCCATCATCTTCCCTGTGTTGATGATTTGGGCGGATCTGGCTTTCTCAGCTCTCACGAGCTGGGTTTGCTGAAGTACAGAGGTTAATGCATGGACCCGTTAAGGGCTGCAGCTGGTTAGGCAGTGATGCTATCGATTAGCTGTTGGTCTGGGAACTGCGTTTGACCCTCCACAAGGAAACTTAATTATTTGGTTAGGCAGTGATGCTATCGATTAGCTGTTGGTCTGGGAACT	USA_Wyoming_2018	Brown
M00161_98_000000000-C9DW2_1_1102_26038_12520	GCTCGAGGCTTCGGCCAAGAGCATGTCTGCCTCAGCGTCGGGTTAATCCTCACCAAACTCACACACATTCACTTGTGTTGGGAGACCTTGGTGGACATGGCTTTCCCAGCGCCACTGCATACGTTCCCGTCAAACGGAATGTGTGCAATTCATGTGGAACTGGGTCTGCTGAAGTCGATAGGCGTCTGCGGAGTCCGTTAAGGGCCGCATCTGGGTATGCTAGCTTCGTGCTGCTATCTAAGTTGTTGGTCTGGACATCTTGTACGGCGCCTCTAACCAGGAACCCTTGTACATGTATCACTTCACTGTGGTGCGTGTGCACGACCTACTAACATCTTGTACGGCGCCTCTAACCAGGAACCCTTGTACATGTA	USA_Wyoming_2018	Brown
M00161_98_000000000-C9DW2_1_1102_26061_17563	GCTGGAGGCTTCGGCCAACAGCATGTCTGCCTCAGCGTCGGGTTAATTCTCGCCCATCATCTTCCCTGTGTTGATGATTTGGGCGGATCTGGCTTTCTCAGCTCTCACGAGCTGGGTTTGCTGAAGTACAGAGGTTAATGCATGGACCCGTTAAGGGCTGCAGCTGGTTAGGCAGTGATGCTATCGATTAGCTGTTGGTCTGGGAACTGCGTTTGACCCTCCACAAGGAAACTTAATTATTTGGTTAGGCAGTGATGCTATCGATTAGCTGTTGGTCTGGGAACT	USA_Wyoming_2018	Brown
M00161_98_000000000-C9DW2_1_1102_26096_18086	GCTGGAGGCTTCGGCCAACAGCATGTCTGCCTCAGCGTCGGGTTAATTCTCGCCCATCATCTTCCCTGTGTTGATGATTTGGGCGGATCTGGCTTTCTCAGCTCTCACGAGCTGGGTTTGCTGAAGTACAGAGGTTAATGCATGGACCCGTTAAGGGCTGCAGCTGGTTAGGCAGTGATGCTATCGATTAGCTGTTGGTCTGGGAACTGCGTTTGACCCTCCACAAGGAAACTTAATTATTTTGGTTAGGCAGTGATGCTATCGATTAGCTGTTGGTCTGGGAAC	USA_Wyoming_2018	Brown
M00161_98_000000000-C9DW2_1_1102_26157_7463	GCTCGAGGCTTCGGCCAAGAGCATGTCTGCCTCAGCGTCGGGTTAATCCTCACCAAACTCACACACATTCACTTGTGTTGGGAGACCTTGGTGGACATGGCTTTCCCAGCGCCACTGCATACGTTCCCGTCAAACGGAATGTGTGCAATTCATGTGGAACTGGGTCTGCTGAAGTCGATAGGCGTCTGCGGAGTCCGTTAAGGGCCGCATCTGGGTATGCTAGCTTCGTGCTGCTATCTAAGTTGTTGGTCTGGACATCTTGTACGGCGCCTCTAACCAGGAACCCTTGTACATGTATCACTTCACTGTGGTGCGTGTGCACGACCTACTAACATCTTGTACGGCGCCTCTAACCAGGAACCCTTGTACATGTA	USA_Wyoming_2018	Brown
M00161_98_000000000-C9DW2_1_1102_26348_11858	GCTCGAGGCTTCGGCCAAGAGCATGTCTGCCTCAGCGTCGGGTTAATCCTCACCAAACTCACACACATTCACTTGTGTTGGGAGACCTTGGTGGACATGGCTTTCCCAGCGCCACTGCATACGTTCCCGTCAAACGGAATGTGTGCAATTCATGTGGAACTGGGTCTGCTGAAGTCGATAGGCGTCTGCGGAGTCCGTTAAGGGCCGCATCTGGGTATGCTAGCTTCGTGCTGCTATCTAAGTTGTTGGTCTGGACATCTTGTACGGCGCCTCTAACCAGGAACCCTTGTACATGTATCACTTCACTGTGGTGCGTGTGCACGACCTACTAACATCTTGTACGGCGCCTCTAACCAGGAACCCTTGTACATGTA	USA_Wyoming_2018	Brown
M00161_98_000000000-C9DW2_1_1102_27858_6948	GCTGGAGGCTTCGGCCAACAGCATGTCTGCCTCAGCGTCGGGTTAATTCTCGCCCATCATCTTCCCTGTGTTGATGATTTGGGCGGATCTGGCTTTCTCAGCTCTCACGAGCTGGGTTTGCTGAAGTACAGAGGTTAATGCATGGACCCGTTAAGGGCTGCAGCTGGTTAGGCAGTGATGCTATCGATTAGCTGTTGGTCTGGGAACTGCGTTTGACCCTCCACAAGGAAACTTAATTATTTGGTTAGGCAGTGATGCTATCGATTAGCTGTTGGTCTGGGAACT	USA_Wyoming_2018	Brown
M00161_98_000000000-C9DW2_1_1102_27985_18191	GCTGGAGGCTTCGGCCAACAGCATGTCTGCCTCAGCGTCGGGTTAATTCTCGCCCATCATCTTCCCTGTGTTGATGATTTGGGCGGATCTGGCTTTCTCAGCTCTCACGAGCTGGGTTTGCTGAAGTACAGAGGTTAATGCATGGACCCGTTAAGGGCTGCAGCTGGTTAGGCAGTGATGCTATCGATTAGCTGTTGGTCTGGGAACTGCGTTTGACCCTCCACAAGGAAACTTAATTATTTGGTTAGGCAGTGATGCTATCGATTAGCTGTTGGTCTGGGAACT	USA_Wyoming_2018	Brown
M00161_98_000000000-C9DW2_1_1102_27987_19460	GCTGGAGGCTTCGGCCAACAGCATGTCTGCCTCAGCGTCGGGTTAATTCTCGCCCATCATCTTCCCTGTGTTGATGATTTGGGCGGATCTGGCTTTCTCAGCTCTCACGAGCTGGGTTTGCTGAAGTACAGAGGTTAATGCATGGACCCGTTAAGGGCTGCAGCTGGTTAGGCAGTGATGCTATCGATTAGCTGTTGGTCTGGGAACTGCGTTTGACCCTCCACAAGGAAACTTAATTATTTGGTTAGGCAGTGATGCTATCGATTAGCTGTTGGTCTGGGAACT	USA_Wyoming_2018	Brown
M00161_98_000000000-C9DW2_1_1102_28083_17103	GCTGGAGGCTTCGGCCAACAGCATGTCTGCCTCAGCGTCGGGTTAATTCTCGCCCATCATCTTCCCTGTGTTGATGATTTGGGCGGATCTGGCTTTCTCAGCTCTCACGAGCTGGGTTTGCTGAAGTACAGAGGTTAATGCATGGACCCGTTAAGGGCTGCAGCTGGTTAGGCAGTGATGCTATCGATTAGCTGTTGGTCTGGGAACTGCGTTTGACCCTCCACAAGGAAACTTAATTATTTGGTTAGGCAGTGATGCTATCGATTAGCTGTTGGTCTGGGAACT	USA_Wyoming_2018	Brown
M00161_98_000000000-C9DW2_1_1102_3001_9451	GCTGGAGGCTTCGGCCAACAGCATGTCTGCCTCAGCGTCGGGTTAATTCTCGCCCATCATCTTCCCTGTGTTGATGATTTGGGCGGATCTGGCTTTCTCAGCTCTCACGAGCTGGGTTTGCTGAAGTACAGAGGTTAATGCATGGACCCGTTAAGGGCTGCAGCTGGTTAGGCAGTGATGCTATCGATTAGCTGTTGGTCTGGGAACTGCGTTTGACCCTCCACAAGGAAACTTAATTATTTGGTTAGGCAGTGATGCTATCGATTAGCTGTTGGTCTGGGAACT	USA_Wyoming_2018	Brown
M00161_98_000000000-C9DW2_1_1102_3076_13320	GCTGGAGGCTTCGGCCAACAGCATGTCTGCCTCAGCGTCGGGTTAATTCTCGCCCATCATCTTCCCTGTGTTGATGATTTGGGCGGATCTGGCTTTCTCAGCTCTCACGAGCTGGGTTTGCTGAAGTACAGAGGTTAATGCATGGACCCGTTAAGGGCTGCAGCTGGTTAGGCAGTGATGCTATCGATTAGCTGTTGGTCTGGGAACTGCGTTTGACCCTCCACAAGGAAACTTAATTATTTGGTTAGGCAGTGATGCTATCGATTAGCTGTTGGTCTGGGAACT	USA_Wyoming_2018	Brown
M00161_98_000000000-C9DW2_1_1102_4560_11957	GCTGGAGGCTTCGGCCAACAGCATGTCTGCCTCAGCGTCGGGTTAATTCTCGCCCATCATCTTCCCTGTGTTGATGATTTGGGCGGATCTGGCTTTCTCAGCTCTCACGAGCTGGGTTTGCTGAAGTACAGAGGTTAATGCATGGACCCGTTAAGGGCTGCAGCTGGTTAGGCAGTGATGCTATCGATTAGCTGTTGGTCTGGGAACTGCGTTTGACCCTCCACAAGGAAACTTAATTATTTGGTTAGGCAGTGATGCTATCGATTAGCTGTTGGTCTGGGAACT	USA_Wyoming_2018	Brown
M00161_98_000000000-C9DW2_1_1102_4613_9326	GCTGGAGGCTTCGGCCAACAGCATGTCTGCCTCAGCGTCGGGTTAATTCTCGCCCATCATCTTCCCTGTGTTGATGATTTGGGCGGATCTGGCTTTCTCAGCTCTCACGAGCTGGGTTTGCTGAAGTACAGAGGTTAATGCATGGACCCGTTAAGGGCTGCAGCTGGTTAGGCAGTGATGCTATCGATTAGCTGTTGGTCTGGGAACTGCGTTTGACCCTCCACAAGGAAACTTAATTATTTGGTTAGGCAGTGATGCTATCGATTAGCTGTTGGTCTGGGAACT	USA_Wyoming_2018	Brown
M00161_98_000000000-C9DW2_1_1102_4798_13934	GCTGGAGGCTTCGGCCAACAGCATGTCTGCCTCAGCGTCGGGTTAATTCTCGCCCATCATCTTCCCTGTGTTGATGATTTGGGCGGATCTGGCTTTCTCAGCTCTCACGAGCTGGGTTTGCTGAAGTACAGAGGTTAATGCATGGACCCGTTAAGGGCTGCAGCTGGTTAGGCAGTGATGCTATCGATTAGCTGTTGGTCTGGGAACTGCGTTTGACCCTCCACAAGGAAACTTAATTATTTGGTTAGGCAGTGATGCTATCGATTAGCTGTTGGTCTGGGAACT	USA_Wyoming_2018	Brown
M00161_98_000000000-C9DW2_1_1102_5070_19126	GCTGGAGGCTTCGGCCAACAGCATGTCTGCCTCAGCGTCGGGTTAATTCTCGCCCATCATCTTCCCTGTGTTGATGATTTGGGCGGATCTGGCTTTCTCAGCTCTCACGAGCTGGGTTTGCTGAAGTACAGAGGTTAATGCATGGACCCGTTAAGGGCTGCAGCTGGTTAGGCAGTGATGCTATCGATTAGCTGTTGGTCTGGGAACTGCGTTTGACCCTCCACAAGGAAACTTAATTATTTGGTTAGGCAGTGATGCTATCGATTAGCTGTTGGTCTGGGAACT	USA_Wyoming_2018	Brown
M00161_98_000000000-C9DW2_1_1102_5230_11010	GCTGGAGGCTTCGGCCAACAGCATGTCTGCCTCAGCGTCGGGTTAATTCTCGCCCATCATCTTCCCTGTGTTGATGATTTGGGCGGATCTGGCTTTCTCAGCTCTCACGAGCTGGGTTTGCTGAAGTACAGAGGTTAATGCATGGACCCGTTAAGGGCTGCAGCTGGTTAGGCAGTGATGCTATCGATTAGCTGTTGGTCTGGGAACTGCGTTTGACCCTCCACAAGGAAACTTAATTATTTGGTTAGGCAGTGATGCTATCGATTAGCTGTTGGTCTGGGAACT	USA_Wyoming_2018	Brown
M00161_98_000000000-C9DW2_1_1102_5237_14551	GCTGGAGGCTTCGGCCAACAGCATGTCTGCCTCAGCGTCGGGTTAATTCTCGCCCATCATCTTCCCTGTGTTGATGATTTGGGCGGATCTGGCTTTCTCAGCTCTCACGAGCTGGGTTTGCTGAAGTACAGAGGTTAATGCATGGACCCGTTAAGGGCTGCAGCTGGTTAGGCAGTGATGCTATCGATTAGCTGTTGGTCTGGGAACTGCGTTTGACCCTCCACAAGGAAACTTAATTATTTGGTTAGGCAGTGATGCTATCGATTAGCTGTTGGTCTGGGAACT	USA_Wyoming_2018	Brown
M00161_98_000000000-C9DW2_1_1102_5427_17312	GCTCGAGGCTTCGGCCAAGAGCATGTCTGCCTCAGCGTCGGGTTAACCCTCACCCTCTCTCCAGCACACTCACGTGTAATGGGGATGTGGGTGGATCTGACAGTCCCAGCTTCTGTGTGAGATGTGTCGGCCCCTTAAAAGGTCGGCATGTTGAGCACTGATGGAGGTGGGTCTGTTGAAGCACATAGGCGAACGTGGGTCCCGTTAAGGGCCGCATCCGGGTATGCATGCTTCGTGCTGCTACTTTGCTTGCCGGCCTGGGTTGCCTATTGTTCTCCTCAAACCAGGAAATTTTGCACTTGTACTCGTGATCACTCGTGGTCAAGTTTGCTTGTGCATCTAACTTCTATTCTCCTCAAACCAGGAAATTTTGCACTTGTACTCGTGATCAC	USA_Wyoming_2018	Brown
M00161_98_000000000-C9DW2_1_1102_5668_11658	GCTGGAGGCTTCGGCCAACAGCATGTCTGCCTCAGCGTCGGGTTAATTCTCGCCCATCATCTTCCCTGTGTTGATGATTTGGGCGGATCTGGCTTTCTCAGCTCTCACGAGCTGGGTTTGCTGAAGTACAGAGGTTAATGCATGGACCCGTTAAGGGCTGCAGCTGGTTAGGCAGTGATGCTATCGATTAGCTGTTGGTCTGGGAACTGCGTTTGACCCTCCACAAGGAAACTTAATTATTTGGTTAGGCAGTGATGCTATCGATTAGCTGTTGGTCTGGGAACT	USA_Wyoming_2018	Brown
M00161_98_000000000-C9DW2_1_1102_5858_10196	GCTGGAGGCTTCGGCCAACAGCATGTCTGCCTCAGCGTCGGGTTAATTCTCGCCCATCATCTTCCCTGTGTTGATGATTTGGGCGGATCTGGCTTTCTCAGCTCTCACGAGCTGGGTTTGCTGAAGTACAGAGGTTAATGCATGGACCCGTTAAGGGCTGCAGCTGGTTAGGCAGTGATGCTATCGATTAGCTGTTGGTCTGGGAACTGCGTTTGACCCTCCACAAGGAAACTTAATTATTTGGTTAGGCAGTGATGCTATCGATTAGCTGTTGGTCTGGGAACT	USA_Wyoming_2018	Brown
M00161_98_000000000-C9DW2_1_1102_6128_8266	GCTCGAGGCTTCGGCCAAGAGCATGTCTGCCTCAGCGTCGGGTTAACCCTCACCCTCTCTCCAGCACACTCACGTGTAATGGGGATGTGGGTGGATCTGACAGTCCCAGCTTCTGTGTGAGATGTGTCGGCCCCTTAAAAGGTCGGCATGTTGAGCACTGATGGAGGTGGGTCTGTTGAAGCACATAGGCGAACGTGGGTCCCGTTAAGGGCCGCATCCGGGTATGCATGCTTCGTGCTGCTACTTTGCTTGCCGGCCTGGGTTGCCTATTGTTCTCCTCAAACCAGGAAATTTTGCACTTGTACTCGTGATCACTCGTGGTCAAGTTTGCTTGTGCATCTAACTTCTATTCTCCTCAAACCAGGAAATTTTGCACTTGTACTCGTGATCAC	USA_Wyoming_2018	Brown
M00161_98_000000000-C9DW2_1_1102_6302_16066	GCTCGAGGCTTCGGCCAAGAGCATGTCTGCCTCAGCGTCGGGTTAACCCTCACCCTCTCTCCAGCACACTCACGTGTAATGGGGATGTGGGTGGATCTGACAGTCCCAGCTTCTGTGTGAGATGTGTCGGCCCCTTAAAAGGTCGGCATGTTGAGCACTGATGGAGGTGGGTCTGTTGAAGCACATAGGCGAACGTGGGTCCCGTTAAGGGCCGCATCCGGGTATGCATGCTTCGTGCTGCTACTTTGCTTGCCGGCCTGGGTTGCCTATTGTTCTCCTCAAACCAGGAAATTTTGCACTTGTACTCGTGATCACTCGTGGTCAAGTTTGCTTGTGCATCTAACTTCTATTCTCCTCAAACCAGGAAATTTTGCACTTGTACTCGTGATCAC	USA_Wyoming_2018	Brown
M00161_98_000000000-C9DW2_1_1102_6587_23304	GCTGGAGGCTTCGGCCAACAGCATGTCTGCCTCAGCGTCGGGTTAATTCTCGCCCATCATCTTCCCTGTGTTGATGATTTGGGCGGATCTGGCTTTCTCAGCTCTCACGAGCTGGGTTTGCTGAAGTACAGAGGTTAATGCATGGACCCGTTAAGGGCTGCAGCTGGTTAGGCAGTGATGCTATCGATTAGCTGTTGGTCTGGGAACTGCGTTTGACCCTCCACAAGGAAACTTAATTATTTGGTTAGGCAGTGATGCTATCGATTAGCTGTTGGTCTGGGAACT	USA_Wyoming_2018	Brown
M00161_98_000000000-C9DW2_1_1102_6600_9096	GCTGGAGGCTTCGGCCAACAGCATGTCTGCCTCAGCGTCGGGTTAATTCTCGCCCATCATCTTCCCTGTGTTGATGATTTGGGCGGATCTGGCTTTCTCAGCTCTCACGAGCTGGGTTTGCTGAAGTACAGAGGTTAATGCATGGACCCGTTAAGGGCTGCAGCTGGTTAGGCAGTGATGCTATCGATTAGCTGTTGGTCTGGGAACTGCGTTTGACCCTCCACAAGGAAACTTAATTATTTGGTTAGGCAGTGATGCTATCGATTAGCTGTTGGTCTGGGAACT	USA_Wyoming_2018	Brown
M00161_98_000000000-C9DW2_1_1102_6929_10274	GCTGGAGGCTTCGGCCAACAGCATGTCTGCCTCAGCGTCGGGTTAATTCTCGCCCATCATCTTCCCTGTGTTGATGATTTGGGCGGATCTGGCTTTCTCAGCTCTCACGAGCTGGGTTTGCTGAAGTACAGAGGTTAATGCATGGACCCGTTAAGGGCTGCAGCTGGTTAGGCAGTGATGCTATCGATTAGCTGTTGGTCTGGGAACTGCGTTTGACCCTCCACAAGGAAACTTAATTATTTGGTTAGGCAGTGATGCTATCGATTAGCTGTTGGTCTGGGAACT	USA_Wyoming_2018	Brown
M00161_98_000000000-C9DW2_1_1102_6996_3433	GCTCGAGGCTTCGGCCAAGAGCATGTCTGCCTCAGCGTCGGGTTAACCCTCACCCTCTCTCCAGCACACTCACGTGTAATGGGGATGTGGGTGGATCTGACAGTCCCAGCTTCTGTGTGAGATGTGTCGGCCCCTTAAAAGGTCGGCATGTTGAGCACTGATGGAGGTGGGTCTGTTGAAGCACATAGGCGAACGTGGGTCCCGTTAAGGGCCGCATCCGGGTATGCATGCTTCGTGCTGCTACTTTGCTTGCCGGCCTGGGTTGCCTATTGTTCTCCTCAAACCAGGAAATTTTGCACTTGTACTCGTGATCACTCGTGGTCAAGTTTGCTTGTGCATCTAACTTCTATTCTCCTCAAACCAGGAAATTTTGCACTTGTACTCGTGATCAC	USA_Wyoming_2018	Brown
M00161_98_000000000-C9DW2_1_1102_7046_6950	GCTGGAGGCTTCGGCCAACAGCATGTCTGCCTCAGCGTCGGGTTAATTCTCGCCCATCATCTTCCCTGTGTTGATGATTTGGGCGGATCTGGCTTTCTCAGCTCTCACGAGCTGGGTTTGCTGAAGTACAGAGGTTAATGCATGGACCCGTTAAGGGCTGCAGCTGGTTAGGCAGTGATGCTATCGATTAGCTGTTGGTCTGGGAACTGCGTTTGACCCTCCACAAGGAAACTTAATTATTTGGTTAGGCAGTGATGCTATCGATTAGCTGTTGGTCTGGGAACT	USA_Wyoming_2018	Brown
M00161_98_000000000-C9DW2_1_1102_7236_14026	GCTGGAGGCTTCGGCCAACAGCATGTCTGCCTCAGCGTCGGGTTAATTCTCGCCCATCATCTTCCCTGTGTTGATGATTTGGGCGGATCTGGCTTTCTCAGCTCTCACGAGCTGGGTTTGCTGAAGTACAGAGGTTAATGCATGGACCCGTTAAGGGCTGCAGCTGGTTAGGCAGTGATGCTATCGATTAGCTGTTGGTCTGGGAACTGCGTTTGACCCTCCACAAGGAAACTTAATTATTTGGTTAGGCAGTGATGCTATCGATTAGCTGTTGGTCTGGGAACT	USA_Wyoming_2018	Brown
M00161_98_000000000-C9DW2_1_1102_7266_8076	GCTGGAGGCTTCGGCCAACAGCATGTCTGCCTCAGCGTCGGGTTAATTCTCGCCCATCATCTTCCCTGTGTTGATGATTTGGGCGGATCTGGCTTTCTCAGCTCTCACGAGCTGGGTTTGCTGAAGTACAGAGGTTAATGCATGGACCCGTTAAGGGCTGCAGCTGGTTAGGCAGTGATGCTATCGATTAGCTGTTGGTCTGGGAACTGCGTTTGACCCTCCACAAGGAAACTTAATTATTTGGTTAGGCAGTGATGCTATCGATTAGCTGTTGGTCTGGGAACT	USA_Wyoming_2018	Brown
M00161_98_000000000-C9DW2_1_1102_7465_2514	GCTGGAGGCTTCGGCCAACAGCATGTCTGCCTCAGCGTCGGGTTAATTCTCGCCCATCATCTTCCCTGTGTTGATGATTTGGGCGGATCTGGCTTTCTCAGCTCTCACGAGCTGGGTTTGCTGAAGTACAGAGGTTAATGCATGGACCCGTTAAGGGCTGCAGCTGGTTAGGCAGTGATGCTATCGATTAGCTGTTGGTCTGGGAACTGCGTTTGACCCTCCACAAGGAAACTTAATTATTTGGTTAGGCAGTGATGCTATCGATTAGCTGTTGGTCTGGGAACT	USA_Wyoming_2018	Brown
M00161_98_000000000-C9DW2_1_1102_7757_5860	GCTGGAGGCTTCGGCCAACAGCATGTCTGCCTCAGCGTCGGGTTAATTCTCGCCCATCATCTTCCCTGTGTTGATGATTTGGGCGGATCTGGCTTTCTCAGCTCTCACGAGCTGGGTTTGCTGAAGTACAGAGGTTAATGCATGGACCCGTTAAGGGCTGCAGCTGGTTAGGCAGTGATGCTATCGATTAGCTGTTGGTCTGGGAACTGCGTTTGACCCTCCACAAGGAAACTTAATTATTTGGTTAGGCAGTGATGCTATCGATTAGCTGTTGGTCTGGGAACT	USA_Wyoming_2018	Brown
M00161_98_000000000-C9DW2_1_1102_8044_6132	GCTCGAGGCTTCGGCCAAGAGCATGTCTGCCTCAGCGTCGGGTTAACCCTCACCCTCTCTCCAGCACACTCACGTGTAATGGGGATGTGGGTGGATCTGACAGTCCCAGCTTCTGTGTGAGATGTGTCGGCCCCTTAAAAGGTCGGCATGTTGAGCACTGATGGAGGTGGGTCTGTTGAAGCACATAGGCGAACGTGGGTCCCGTTAAGGGCCGCATCCGGGTATGCATGCTTCGTGCTGCTACTTTGCTTGCCGGCCTGGGTTGCCTATTGTTCTCCTCAAACCAGGAAATTTTGCACTTGTACTCGTGATCACTCGTGGTCAAGTTTGCTTGTGCATCTAACTTCTATTCTCCTCAAACCAGGAAATTTTGCACTTGTACTCGTGATCAC	USA_Wyoming_2018	Brown
M00161_98_000000000-C9DW2_1_1102_8119_15184	GCTGGAGGCTTCGGCCAACAGCATGTCTGCCTCAGCGTCGGGTTAATTCTCGCCCATCATCTTCCCTGTGTTGATGATTTGGGCGGATCTGGCTTTCTCAGCTCTCACGAGCTGGGTTTGCTGAAGTACAGAGGTTAATGCATGGACCCGTTAAGGGCTGCAGCTGGTTAGGCAGTGATGCTATCGATTAGCTGTTGGTCTGGGAACTGCGTTTGACCCTCCACAAGGAAACTTAATTATTTGGTTAGGCAGTGATGCTATCGATTAGCTGTTGGTCTGGGAACT	USA_Wyoming_2018	Brown
M00161_98_000000000-C9DW2_1_1102_8171_18874	GCTGGAGGCTTCGGCCAACAGCATGTCTGCCTCAGCGTCGGGTTAATTCTCGCCCATCATCTTCCCTGTGTTGATGATTTGGGCGGATCTGGCTTTCTCAGCTCTCACGAGCTGGGTTTGCTGAAGTACAGAGGTTAATGCATGGACCCGTTAAGGGCTGCAGCTGGTTAGGCAGTGATGCTATCGATTAGCTGTTGGTCTGGGAACTGCGTTTGACCCTCCACAAGGAAACTTAATTATTTGGTTAGGCAGTGATGCTATCGATTAGCTGTTGGTCTGGGAACT	USA_Wyoming_2018	Brown
M00161_98_000000000-C9DW2_1_1102_8291_18653	GCTGGAGGCTTCGGCCAACAGCATGTCTGCCTCAGCGTCGGGTTAATTCTCGCCCATCATCTTCCCTGTGTTGATGATTTGGGCGGATCTGGCTTTCTCAGCTCTCACGAGCTGGGTTTGCTGAAGTACAGAGGTTAATGCATGGACCCGTTAAGGGCTGCAGCTGGTTAGGCAGTGATGCTATCGATTAGCTGTTGGTCTGGGAACTGCGTTTGACCCTCCACAAGGAAACTTAATTATTTGGTTAGGCAGTGATGCTATCGATTAGCTGTTGGTCTGGGAACT	USA_Wyoming_2018	Brown
M00161_98_000000000-C9DW2_1_1102_8449_4417	GCTGGAGGCTTCGGCCAACAGCATGTCTGCCTCAGCGTCGGGTTAATTCTCGCCCATCATCTTCCCTGTGTTGATGATTTGGGCGGATCTGGCTTTCTCAGCTCTCACGAGCTGGGTTTGCTGAAGTACAGAGGTTAATGCATGGACCCGTTAAGGGCTGCAGCTGGTTAGGCAGTGATGCTATCGATTAGCTGTTGGTCTGGGAACTGCGTTTGACCCTCCACAAGGAAACTTAATTATTTGGTTAGGCAGTGATGCTATCGATTAGCTGTTGGTCTGGGAACT	USA_Wyoming_2018	Brown
M00161_98_000000000-C9DW2_1_1102_8918_9355	GCTGGAGGCTTCGGCCAACAGCATGTCTGCCTCAGCGTCGGGTTAATTCTCGCCCATCATCTTCCCTGTGTTGATGATTTGGGCGGATCTGGCTTTCTCAGCTCTCACGAGCTGGGTTTGCTGAAGTACAGAGGTTAATGCATGGACCCGTTAAGGGCTGCAGCTGGTTAGGCAGTGATGCTATCGATTAGCTGTTGGTCTGGGAACTGCGTTTGACCCTCCACAAGGAAACTTAATTATTTGGTTAGGCAGTGATGCTATCGATTAGCTGTTGGTCTGGGAACT	USA_Wyoming_2018	Brown
M00161_98_000000000-C9DW2_1_1102_8969_2276	GCTCGAGGCTTCGGCCAAGAGCATGTCTGCCTCAGCGTCGGGTTAACCCTCACCCTCTCTCCAGCACACTCACGTGTAATGGGGATGTGGGTGGATCTGACAGTCCCAGCTTCTGTGTGAGATGTGTCGGCCCCTTAAAAGGTCGGCATGTTGAGCACTGATGGAGGTGGGTCTGTTGAAGCACATAGGCGAACGTGGGTCCCGTTAAGGGCCGCATCCGGGTATGCATGCTTCGTGCTGCTACTTTGCTTGCCGGCCTGGGTTGCCTATTGTTCTCCTCAAACCAGGAAATTTTGCACTTGTACTCGTGATCACTCGTGGTCAAGTTTGCTTGTGCATCTAACTTCTATTCTCCTCAAACCAGGAAATTTTGCACTTGTACTCGTGATCAC	USA_Wyoming_2018	Brown
M00161_98_000000000-C9DW2_1_1102_9038_13923	GCTCGAGGCTTCGGCCAAGAGCATGTCTGCCTCAGCGTCGGGTTAATCCTCACCAAACTCACACACATTCACTTGTGTTGGGAGACCTTGGTGGACATGGCTTTCCCAGCGCCACTGCATACGTTCCCGTCAAACGGAATGTGTGCAATTCATGTGGAACTGGGTCTGCTGAAGTCGATAGGCGTCTGCGGAGTCCGTTAAGGGCCGCATCTGGGTATGCTAGCTTCGTGCTGCTATCTAAGTTGTTGGTCTGGACATCTTGTACGGCGCCTCTAACCAGGAACCCTTGTACATGTATCACTTCACTGTGGTGCGTGTGCACGACCTACTAACATCTTGTACGGCGCCTCTAACCAGGAACCCTTGTACATGTA	USA_Wyoming_2018	Brown
M00161_98_000000000-C9DW2_1_1102_9087_9644	GCTGGAGGCTTCGGCCAACAGCATGTCTGCCTCAGCGTCGGGTTAATTCTCGCCCATCATCTTCCCTGTGTTGATGATTTGGGCGGATCTGGCTTTCTCAGCTCTCACGAGCTGGGTTTGCTGAAGTACAGAGGTTAATGCATGGACCCGTTAAGGGCTGCAGCTGGTTAGGCAGTGATGCTATCGATTAGCTGTTGGTCTGGGAACTGCGTTTGACCCTCCACAAGGAAACTTAATTATTTGGTTAGGCAGTGATGCTATCGATTAGCTGTTGGTCTGGGAACT	USA_Wyoming_2018	Brown
M00161_98_000000000-C9DW2_1_1102_9310_19761	GCTCGAGGCTTCGGCCAAGAGCATGTCTGCCTCAGCGTCGGGTTAACCCTCACCCTCTCTCCAGCACACTCACGTGTAATGGGGATGTGGGTGGATCTGACAGTCCCAGCTTCTGTGTGAGATGTGTCGGCCCCTTAAAAGGTCGGCATGTTGAGCACTGATGGAGGTGGGTCTGTTGAAGCACATAGGCGAACGTGGGTCCCGTTAAGGGCCGCATCCGGGTATGCATGCTTCGTGCTGCTACTTTGCTTGCCGGCCTGGGTTGCCTATTGTTCTCCTCAAACCAGGAAATTTTGCACTTGTACTCGTGATCACTCGTGGTCAAGTTTGCTTGTGCATCTAACTTCTATTCTCCTCAAACCAGGAAATTTTGCACTTGTACTCGTGATCAC	USA_Wyoming_2018	Brown
M00161_98_000000000-C9DW2_1_1102_9335_9076	GCTGGAGGCTTCGGCCAACAGCATGTCTGCCTCAGCGTCGGGTTAATTCTCGCCCATCATCTTCCCTGTGTTGATGATTTGGGCGGATCTGGCTTTCTCAGCTCTCACGAGCTGGGTTTGCTGAAGTACAGAGGTTAATGCATGGACCCGTTAAGGGCTGCAGCTGGTTAGGCAGTGATGCTATCGATTAGCTGTTGGTCTGGGAACTGCGTTTGACCCTCCACAAGGAAACTTAATTATTTGGTTAGGCAGTGATGCTATCGATTAGCTGTTGGTCTGGGAACT	USA_Wyoming_2018	Brown
M00161_98_000000000-C9DW2_1_1102_9357_19295	GCTGGAGGCTTCGGCCAACAGCATGTCTGCCTCAGCGTCGGGTTAATTCTCGCCCATCATCTTCCCTGTGTTGATGATTTGGGCGGATCTGGCTTTCTCAGCTCTCACGAGCTGGGTTTGCTGAAGTACAGAGGTTAATGCATGGACCCGTTAAGGGCTGCAGCTGGTTAGGCAGTGATGCTATCGATTAGCTGTTGGTCTGGGAACTGCGTTTGACCCTCCACAAGGAAACTTAATTATTTGGTTAGGCAGTGATGCTATCGATTAGCTGTTGGTCTGGGAACT	USA_Wyoming_2018	Brown
M00161_98_000000000-C9DW2_1_1102_9406_13090	GCTGGAGGCTTCGGCCAACAGCATGTCTGCCTCAGCGTCGGGTTAATTCTCGCCCATCATCTTCCCTGTGTTGATGATTTGGGCGGATCTGGCTTTCTCAGCTCTCACGAGCTGGGTTTGCTGAAGTACAGAGGTTAATGCATGGACCCGTTAAGGGCTGCAGCTGGTTAGGCAGTGATGCTATCGATTAGCTGTTGGTCTGGGAACTGCGTTTGACCCTCCACAAGGAAACTTAATTATTTGGTTAGGCAGTGATGCTATCGATTAGCTGTTGGTCTGGGAACT	USA_Wyoming_2018	Brown
M00161_98_000000000-C9DW2_1_1102_9535_16240	GCTGGAGGCTTCGGCCAACAGCATGTCTGCCTCAGCGTCGGGTTAATTCTCGCCCATCATCTTCCCTGTGTTGATGATTTGGGCGGATCTGGCTTTCTCAGCTCTCACGAGCTGGGTTTGCTGAAGTACAGAGGTTAATGCATGGACCCGTTAAGGGCTGCAGCTGGTTAGGCAGTGATGCTATCGATTAGCTGTTGGTCTGGGAACTGCGTTTGACCCTCCACAAGGAAACTTAATTATTTGGTTAGGCAGTGATGCTATCGATTAGCTGTTGGTCTGGGAACT	USA_Wyoming_2018	Brown
M00161_98_000000000-C9DW2_1_1102_9553_14875	GCTGGAGGCTTCGGCCAACAGCATGTCTGCCTCAGCGTCGGGTTAATTCTCGCCCATCATCTTCCCTGTGTTGATGATTTGGGCGGATCTGGCTTTCTCAGCTCTCACGAGCTGGGTTTGCTGAAGTACAGAGGTTAATGCATGGACCCGTTAAGGGCTGCAGCTGGTTAGGCAGTGATGCTATCGATTAGCTGTTGGTCTGGGAACTGCGTTTGACCCTCCACAAGGAAACTTAATTATTTGGTTAGGCAGTGATGCTATCGATTAGCTGTTGGTCTGGGAACT	USA_Wyoming_2018	Brown
M00161_98_000000000-C9DW2_1_1102_9623_15489	GCTGGAGGCTTCGGCCAACAGCATGTCTGCCTCAGCGTCGGGTTAATTCTCGCCCATCATCTTCCCTGTGTTGATGATTTGGGCGGATCTGGCTTTCTCAGCTCTCACGAGCTGGGTTTGCTGAAGTACAGAGGTTAATGCATGGACCCGTTAAGGGCTGCAGCTGGTTAGGCAGTGATGCTATCGATTAGCTGTTGGTCTGGGAACTGCGTTTGACCCTCCACAAGGAAACTTAATTATTTGGTTAGGCAGTGATGCTATCGATTAGCTGTTGGTCTGGGAACT	USA_Wyoming_2018	Brown
M00161_98_000000000-C9DW2_1_1102_9659_7795	GCTGGAGGCTTCGGCCAACAGCATGTCTGCCTCAGCGTCGGGTTAATTCTCGCCCATCATCTTCCCTGTGTTGATGATTTGGGCGGATCTGGCTTTCTCAGCTCTCACGAGCTGGGTTTGCTGAAGTACAGAGGTTAATGCATGGACCCGTTAAGGGCTGCAGCTGGTTAGGCAGTGATGCTATCGATTAGCTGTTGGTCTGGGAACTGCGTTTGACCCTCCACAAGGAAACTTAATTATTTGGTTAGGCAGTGATGCTATCGATTAGCTGTTGGTCTGGGAACT	USA_Wyoming_2018	Brown
M00161_98_000000000-C9DW2_1_1102_9811_2506	GCTGGAGGCTTCGGCCAACAGCATGTCTGCCTCAGCGTCGGGTTAATTCTCGCCCATCATCTTCCCTGTGTTGATGATTTGGGCGGATCTGGCTTTCTCAGCTCTCACGAGCTGGGTTTGCTGAAGTACAGAGGTTAATGCATGGACCCGTTAAGGGCTGCAGCTGGTTAGGCAGTGATGCTATCGATTAGCTGTTGGTCTGGGAACTGCGTTTGACCCTCCACAAGGAAACTTAATTATTTGGTTAGGCAGTGATGCTATCGATTAGCTGTTGGTCTGGGAACT	USA_Wyoming_2018	Brown
M00161_98_000000000-C9DW2_1_1103_10015_2845	GCTGGAGGCTTCGGCCAACAGCATGTCTGCCTCAGCGTCGGGTTAATTCTCGCCCATCATCTTCCCTGTGTTGATGATTTGGGCGGATCTGGCTTTCTCAGCTCTCACGAGCTGGGTTTGCTGAAGTACAGAGGTTAATGCATGGACCCGTTAAGGGCTGCAGCTGGTTAGGCAGTGATGCTATCGATTAGCTGTTGGTCTGGGAACTGCGTTTGACCCTCCACAAGGAAACTTAATTATTTGGTTAGGCAGTGATGCTATCGATTAGCTGTTGGTCTGGGAACT	USA_Wyoming_2018	Brown
M00161_98_000000000-C9DW2_1_1103_10037_12761	GCTGGAGGCTTCGGCCAACAGCATGTCTGCCTCAGCGTCGGGTTAATTCTCGCCCATCATCTTCCCTGTGTTGATGATTTGGGCGGATCTGGCTTTCTCAGCTCTCACGAGCTGGGTTTGCTGAAGTACAGAGGTTAATGCATGGACCCGTTAAGGGCTGCAGCTGGTTAGGCAGTGATGCTATCGATTAGCTGTTGGTCTGGGAACTGCGTTTGACCCTCCACAAGGAAACTTAATTATTTGGTTAGGCAGTGATGCTATCGATTAGCTGTTGGTCTGGGAACT	USA_Wyoming_2018	Brown
M00161_98_000000000-C9DW2_1_1103_10062_23801	GCTGGAGGCTTCGGCCAACAGCATGTCTGCCTCAGCGTCGGGTTAATTCTCGCCCATCATCTTCCCTGTGTTGATGATTTGGGCGGATCTGGCTTTCTCAGCTCTCACGAGCTGGGTTTGCTGAAGTACAGAGGTTAATGCATGGACCCGTTAAGGGCTGCAGCTGGTTAGGCAGTGATGCTATCGATTAGCTGTTGGTCTGGGAACTGCGTTTGACCCTCCACAAGGAAACTTAATTATTTGGTTAGGCAGTGATGCTATCGATTAGCTGTTGGTCTGGGAACT	USA_Wyoming_2018	Brown
M00161_98_000000000-C9DW2_1_1103_10119_9572	GCTCGAGGCTTCGGCCAAGAGCATGTCTGCCTCAGCGTCGGGTTAACCCTCACCCTCTCTCCAGCACACTCACGTGTAATGGGGATGTGGGTGGATCTGACAGTCCCAGCTTCTGTGTGAGATGTGTCGGCCCCTTAAAAGGTCGGCATGTTGAGCACTGATGGAGGTGGGTCTGTTGAAGCACATAGGCGAACGTGGGTCCCGTTAAGGGCCGCATCCGGGTATGCATGCTTCGTGCTGCTACTTTGCTTGCCGGCCTGGGTTGCCTATTGTTCTCCTCAAACCAGGAAATTTTGCACTTGTACTCGTGATCACTCGTGGTCAAGTTTGCTTGTGCATCTAACTTCTATTCTCCTCAAACCAGGAAATTTTGCACTTGTACTCGTGATCAC	USA_Wyoming_2018	Brown
M00161_98_000000000-C9DW2_1_1103_10252_19584	GCTCGAGGCTTCGGCCAAGAGCATGTCTGCCTCAGCGTCGGGTTAACCCTCACCCTCTCTCCAGCACACTCACGTGTAATGGGGATGTGGGTGGATCTGACAGTCCCAGCTTCTGTGTGAGATGTGTCGGCCCCTTAAAAGGTCGGCATGTTGAGCACTGATGGAGGTGGGTCTGTTGAAGCACATAGGCGAACGTGGGTCCCGTTAAGGGCCGCATCCGGGTATGCATGCTTCGTGCTGCTACTTTGCTTGCCGGCCTGGGTTGCCTATTGTTCTCCTCAAACCAGGAAATTTTGCACTTGTACTCGTGATCACTCGTGGTCAAGTTTGCTTGTGCATCTAACTTCTATTCTCCTCAAACCAGGAAATTTTGCACTTGTACTCGTGATCAC	USA_Wyoming_2018	Brown
M00161_98_000000000-C9DW2_1_1103_10265_24228	GCTGGAGGCTTCGGCCAACAGCATGTCTGCCTCAGCGTCGGGTTAATTCTCGCCCATCATCTTCCCTGTGTTGATGATTTGGGCGGATCTGGCTTTCTCAGCTCTCACGAGCTGGGTTTGCTGAAGTACAGAGGTTAATGCATGGACCCGTTAAGGGCTGCAGCTGGTTAGGCAGTGATGCTATCGATTAGCTGTTGGTCTGGGAACTGCGTTTGACCCTCCACAAGGAAACTTAATTATTTGGTTAGGCAGTGATGCTATCGATTAGCTGTTGGTCTGGGAACT	USA_Wyoming_2018	Brown
M00161_98_000000000-C9DW2_1_1103_10425_15471	GCTCGAGGCTTCGGCCAAGAGCATGTCTGCCTCAGCGTCGGGTTAACCCTCACCCTCTCTCCAGCACACTCACGTGTAATGGGGATGTGGGTGGATCTGACAGTCCCAGCTTCTGTGTGAGATGTGTCGGCCCCTTAAAAGGTCGGCATGTTGAGCACTGATGGAGGTGGGTCTGTTGAAGCACATAGGCGAACGTGGGTCCCGTTAAGGGCCGCATCCGGGTATGCATGCTTCGTGCTGCTACTTTGCTTGCCGGCCTGGGTTGCCTATTGTTCTCCTCAAACCAGGAAATTTTGCACTTGTACTCGTGATCACTCGTGGTCAAGTTTGCTTGTGCATCTAACTTCTATTCTCCTCAAACCAGGAAATTTTGCACTTGTACTCGTGATCAC	USA_Wyoming_2018	Brown
M00161_98_000000000-C9DW2_1_1103_10724_8211	GCTGGAGGCTTCGGCCAACAGCATGTCTGCCTCAGCGTCGGGTTAATTCTCGCCCATCATCTTCCCTGTGTTGATGATTTGGGCGGATCTGGCTTTCTCAGCTCTCACGAGCTGGGTTTGCTGAAGTACAGAGGTTAATGCATGGACCCGTTAAGGGCTGCAGCTGGTTAGGCAGTGATGCTATCGATTAGCTGTTGGTCTGGGAACTGCGTTTGACCCTCCACAAGGAAACTTAATTATTTGGTTAGGCAGTGATGCTATCGATTAGCTGTTGGTCTGGGAACT	USA_Wyoming_2018	Brown
M00161_98_000000000-C9DW2_1_1103_11223_3109	GCTGGAGGCTTCGGCCAACAGCATGTCTGCCTCAGCGTCGGGTTAATTCTCGCCCATCATCTTCCCTGTGTTGATGATTTGGGCGGATCTGGCTTTCTCAGCTCTCACGAGCTGGGTTTGCTGAAGTACAGAGGTTAATGCATGGACCCGTTAAGGGCTGCAGCTGGTTAGGCAGTGATGCTATCGATTAGCTGTTGGTCTGGGAACTGCGTTTGACCCTCCACAAGGAAACTTAATTATTTGGTTAGGCAGTGATGCTATCGATTAGCTGTTGGTCTGGGAACT	USA_Wyoming_2018	Brown
M00161_98_000000000-C9DW2_1_1103_11306_11388	GCTGGAGGCTTCGGCCAACAGCATGTCTGCCTCAGCGTCGGGTTAATTCTCGCCCATCATCTTCCCTGTGTTGATGATTTGGGCGGATCTGGCTTTCTCAGCTCTCACGAGCTGGGTTTGCTGAAGTACAGAGGTTAATGCATGGACCCGTTAAGGGCTGCAGCTGGTTAGGCAGTGATGCTATCGATTAGCTGTTGGTCTGGGAACTGCGTTTGACCCTCCACAAGGAAACTTAATTATTTGGTTAGGCAGTGATGCTATCGATTAGCTGTTGGTCTGGGAACT	USA_Wyoming_2018	Brown
M00161_98_000000000-C9DW2_1_1103_11979_12990	GCTCGAGGCTTCGGCCAAGAGCATGTCTGCCTCAGCGTCGGGTTAACCCTCACCCTCTCTCCAGCACACTCACGTGTAATGGGGATGTGGGTGGATCTGACAGTCCCAGCTTCTGTGTGAGATGTGTCGGCCCCTTAAAAGGTCGGCATGTTGAGCACTGATGGAGGTGGGTCTGTTGAAGCACATAGGCGAACGTGGGTCCCGTTAAGGGCCGCATCCGGGTATGCATGCTTCGTGCTGCTACTTTGCTTGCCGGCCTGGGTTGCCTATTGTTCTCCTCAAACCAGGAAATTTTGCACTTGTACTCGTGATCACTCGTGGTCAAGTTTGCTTGTGCATCTAACTTCTATTCTCCTCAAACCAGGAAATTTTGCACTTGTACTCGTGATCAC	USA_Wyoming_2018	Brown
M00161_98_000000000-C9DW2_1_1103_12171_9677	GCTCGAGGCTTCGGCCAAGAGCATGTCTGCCTCAGCGTCGGGTTAACCCTCACCCTCTCTCCAGCACACTCACGTGTAATGGGGATGTGGGTGGATCTGACAGTCCCAGCTTCTGTGTGAGATGTGTCGGCCCCTTAAAAGGTCGGCATGTTGAGCACTGATGGAGGTGGGTCTGTTGAAGCACATAGGCGAACGTGGGTCCCGTTAAGGGCCGCATCCGGGTATGCATGCTTCGTGCTGCTACTTTGCTTGCCGGCCTGGGTTGCCTATTGTTCTCCTCAAACCAGGAAATTTTGCACTTGTACTCGTGATCACTCGTGGTCAAGTTTGCTTGTGCATCTAACTTCTATTCTCCTCAAACCAGGAAATTTTGCACTTGTACTCGTGATCAC	USA_Wyoming_2018	Brown
M00161_98_000000000-C9DW2_1_1103_12254_8059	GCTGGAGGCTTCGGCCAACAGCATGTCTGCCTCAGCGTCGGGTTAATTCTCGCCCATCATCTTCCCTGTGTTGATGATTTGGGCGGATCTGGCTTTCTCAGCTCTCACGAGCTGGGTTTGCTGAAGTACAGAGGTTAATGCATGGACCCGTTAAGGGCTGCAGCTGGTTAGGCAGTGATGCTATCGATTAGCTGTTGGTCTGGGAACTGCGTTTGACCCTCCACAAGGAAACTTAATTATTTGGTTAGGCAGTGATGCTATCGATTAGCTGTTGGTCTGGGAACT	USA_Wyoming_2018	Brown
M00161_98_000000000-C9DW2_1_1103_12276_9292	GCTGGAGGCTTCGGCCAACAGCATGTCTGCCTCAGCGTCGGGTTAATTCTCGCCCATCATCTTCCCTGTGTTGATGATTTGGGCGGATCTGGCTTTCTCAGCTCTCACGAGCTGGGTTTGCTGAAGTACAGAGGTTAATGCATGGACCCGTTAAGGGCTGCAGCTGGTTAGGCAGTGATGCTATCGATTAGCTGTTGGTCTGGGAACTGCGTTTGACCCTCCACAAGGAAACTTAATTATTTGGTTAGGCAGTGATGCTATCGATTAGCTGTTGGTCTGGGAACT	USA_Wyoming_2018	Brown
M00161_98_000000000-C9DW2_1_1103_12357_18923	GCTCGAGGCTTCGGCCAAGAGCATGTCTGCCTCAGCGTCGGGTTAATCCTCACCAAACTCACACACATTCACTTGTGTTGGGAGACCTTGGTGGACATGGCTTTCCCAGCGCCACTGCATACGTTCCCGTCAAACGGAATGTGTGCAATTCATGTGGAACTGGGTCTGCTGAAGTCGATAGGCGTCTGCGGAGTCCGTTAAGGGCCGCATCTGGGTATGCTAGCTTCGTGCTGCTATCTAAGTTGTTGGTCTGGACATCTTGTACGGCGCCTCTAACCAGGAACCCTTGTACATGTATCACTTCACTGTGGTGCGTGTGCACGACCTACTAACATCTTGTACGGCGCCTCTAACCAGGAACCCTTGTACATGTA	USA_Wyoming_2018	Brown
M00161_98_000000000-C9DW2_1_1103_12598_21665	GCTCGAGGCTTCGGCCAAGAGCATGTCTGCCTCAGCGTCGGGTTAATCCTCACCAAACTCACACACATTCACTTGTGTTGGGAGACCTTGGTGGACATGGCTTTCCCAGCGCCACTGCATACGTTCCCGTCAAACGGAATGTGTGCAATTCATGTGGAACTGGGTCTGCTGAAGTCGATAGGCGTCTGCGGAGTCCGTTAAGGGCCGCATCTGGGTATGCTAGCTTCGTGCTGCTATCTAAGTTGTTGGTCTGGACATCTTGTACGGCGCCTCTAACCAGGAACCCTTGTACATGTATCACTTCACTGTGGTGCGTGTGCACGACCTACTAACATCTTGTACGGCGCCTCTAACCAGGAACCCTTGTACATGTA	USA_Wyoming_2018	Brown
M00161_98_000000000-C9DW2_1_1103_12694_12581	GCTGGAGGCTTCGGCCAACAGCATGTCTGCCTCAGCGTCGGGTTAATTCTCGCCCATCATCTTCCCTGTGTTGATGATTTGGGCGGATCTGGCTTTCTCAGCTCTCACGAGCTGGGTTTGCTGAAGTACAGAGGTTAATGCATGGACCCGTTAAGGGCTGCAGCTGGTTAGGCAGTGATGCTATCGATTAGCTGTTGGTCTGGGAACTGCGTTTGACCCTCCACAAGGAAACTTAATTATTTGGTTAGGCAGTGATGCTATCGATTAGCTGTTGGTCTGGGAACT	USA_Wyoming_2018	Brown
M00161_98_000000000-C9DW2_1_1103_12795_3386	GCTGGAGGCTTCGGCCAACAGCATGTCTGCCTCAGCGTCGGGTTAATTCTCGCCCATCATCTTCCCTGTGTTGATGATTTGGGCGGATCTGGCTTTCTCAGCTCTCACGAGCTGGGTTTGCTGAAGTACAGAGGTTAATGCATGGACCCGTTAAGGGCTGCAGCTGGTTAGGCAGTGATGCTATCGATTAGCTGTTGGTCTGGGAACTGCGTTTGACCCTCCACAAGGAAACTTAATTATTTGGTTAGGCAGTGATGCTATCGATTAGCTGTTGGTCTGGGAACT	USA_Wyoming_2018	Brown
M00161_98_000000000-C9DW2_1_1103_13244_17569	GCTCGAGGCTTCGGCCAAGAGCATGTCTGCCTCAGCGTCGGGTTAACCCTCACCCTCTCTCCAGCACACTCACGTGTAATGGGGATGTGGGTGGATCTGACAGTCCCAGCTTCTGTGTGAGATGTGTCGGCCCCTTAAAAGGTCGGCATGTTGAGCACTGATGGAGGTGGGTCTGTTGAAGCACATAGGCGAACGTGGGTCCCGTTAAGGGCCGCATCCGGGTATGCATGCTTCGTGCTGCTACTTTGCTTGCCGGCCTGGGTTGCCTATTGTTCTCCTCAAACCAGGAAATTTTGCACTTGTACTCGTGATCACTCGTGGTCAAGTTTGCTTGTGCATCTAACTTCTATTCTCCTCAAACCAGGAAATTTTGCACTTGTACTCGTGATCAC	USA_Wyoming_2018	Brown
M00161_98_000000000-C9DW2_1_1103_13253_23540	GCTGGAGGCTTCGGCCAACAGCATGTCTGCCTCAGCGTCGGGTTAATTCTCGCCCATCATCTTCCCTGTGTTGATGATTTGGGCGGATCTGGCTTTCTCAGCTCTCACGAGCTGGGTTTGCTGAAGTACAGAGGTTAATGCATGGACCCGTTAAGGGCTGCAGCTGGTTAGGCAGTGATGCTATCGATTAGCTGTTGGTCTGGGAACTGCGTTTGACCCTCCACAAGGAAACTTAATTATTTGGTTAGGCAGTGATGCTATCGATTAGCTGTTGGTCTGGGAACT	USA_Wyoming_2018	Brown
M00161_98_000000000-C9DW2_1_1103_13457_10546	GCTGGAGGCTTCGGCCAACAGCATGTCTGCCTCAGCGTCGGGTTAATTCTCGCCCATCATCTTCCCTGTGTTGATGATTTGGGCGGATCTGGCTTTCTCAGCTCTCACGAGCTGGGTTTGCTGAAGTACAGAGGTTAATGCATGGACCCGTTAAGGGCTGCAGCTGGTTAGGCAGTGATGCTATCGATTAGCTGTTGGTCTGGGAACTGCGTTTGACCCTCCACAAGGAAACTTAATTATTTGGTTAGGCAGTGATGCTATCGATTAGCTGTTGGTCTGGGAACT	USA_Wyoming_2018	Brown
M00161_98_000000000-C9DW2_1_1103_13982_4921	GCTGGAGGCTTCGGCCAACAGCATGTCTGCCTCAGCGTCGGGTTAATTCTCGCCCATCATCTTCCCTGTGTTGATGATTTGGGCGGATCTGGCTTTCTCAGCTCTCACGAGCTGGGTTTGCTGAAGTACAGAGGTTAATGCATGGACCCGTTAAGGGCTGCAGCTGGTTAGGCAGTGATGCTATCGATTAGCTGTTGGTCTGGGAACTGCGTTTGACCCTCCACAAGGAAACTTAATTATTTGGTTAGGCAGTGATGCTATCGATTAGCTGTTGGTCTGGGAACT	USA_Wyoming_2018	Brown
M00161_98_000000000-C9DW2_1_1103_14116_7548	GCTGGAGGCTTCGGCCAACAGCATGTCTGCCTCAGCGTCGGGTTAATTCTCGCCCATCATCTTCCCTGTGTTGATGATTTGGGCGGATCTGGCTTTCTCAGCTCTCACGAGCTGGGTTTGCTGAAGTACAGAGGTTAATGCATGGACCCGTTAAGGGCTGCAGCTGGTTAGGCAGTGATGCTATCGATTAGCTGTTGGTCTGGGAACTGCGTTTGACCCTCCACAAGGAAACTTAATTATTTGGTTAGGCAGTGATGCTATCGATTAGCTGTTGGTCTGGGAACT	USA_Wyoming_2018	Brown
M00161_98_000000000-C9DW2_1_1103_14133_15524	GCTGGAGGCTTCGGCCAACAGCATGTCTGCCTCAGCGTCGGGTTAATTCTCGCCCATCATCTTCCCTGTGTTGATGATTTGGGCGGATCTGGCTTTCTCAGCTCTCACGAGCTGGGTTTGCTGAAGTACAGAGGTTAATGCATGGACCCGTTAAGGGCTGCAGCTGGTTAGGCAGTGATGCTATCGATTAGCTGTTGGTCTGGGAACTGCGTTTGACCCTCCACAAGGAAACTTAATTATTTGGTTAGGCAGTGATGCTATCGATTAGCTGTTGGTCTGGGAACT	USA_Wyoming_2018	Brown
M00161_98_000000000-C9DW2_1_1103_14218_8025	GCTGGAGGCTTCGGCCAACAGCATGTCTGCCTCAGCGTCGGGTTAATTCTCGCCCATCATCTTCCCTGTGTTGATGATTTGGGCGGATCTGGCTTTCTCAGCTCTCACGAGCTGGGTTTGCTGAAGTACAGAGGTTAATGCATGGACCCGTTAAGGGCTGCAGCTGGTTAGGCAGTGATGCTATCGATTAGCTGTTGGTCTGGGAACTGCGTTTGACCCTCCACAAGGAAACTTAATTATTTGGTTAGGCAGTGATGCTATCGATTAGCTGTTGGTCTGGGAACT	USA_Wyoming_2018	Brown
M00161_98_000000000-C9DW2_1_1103_14344_19911	GCTGGAGGCTTCGGCCAACAGCATGTCTGCCTCAGCGTCGGGTTAATTCTCGCCCATCATCTTCCCTGTGTTGATGATTTGGGCGGATCTGGCTTTCTCAGCTCTCACGAGCTGGGTTTGCTGAAGTACAGAGGTTAATGCATGGACCCGTTAAGGGCTGCAGCTGGTTAGGCAGTGATGCTATCGATTAGCTGTTGGTCTGGGAACTGCGTTTGACCCTCCACAAGGAAACTTAATTATTTGGTTAGGCAGTGATGCTATCGATTAGCTGTTGGTCTGGGAACT	USA_Wyoming_2018	Brown
M00161_98_000000000-C9DW2_1_1103_14352_3178	GCTGGAGGCTTCGGCCAACAGCATGTCTGCCTCAGCGTCGGGTTAATTCTCGCCCATCATCTTCCCTGTGTTGATGATTTGGGCGGATCTGGCTTTCTCAGCTCTCACGAGCTGGGTTTGCTGAAGTACAGAGGTTAATGCATGGACCCGTTAAGGGCTGCAGCTGGTTAGGCAGTGATGCTATCGATTAGCTGTTGGTCTGGGAACTGCGTTTGACCCTCCACAAGGAAACTTAATTATTTGGTTAGGCAGTGATGCTATCGATTAGCTGTTGGTCTGGGAACT	USA_Wyoming_2018	Brown
M00161_98_000000000-C9DW2_1_1103_14394_20652	GCTGGAGGCTTCGGCCAACAGCATGTCTGCCTCAGCGTCGGGTTAATTCTCGCCCATCATCTTCCCTGTGTTGATGATTTGGGCGGATCTGGCTTTCTCAGCTCTCACGAGCTGGGTTTGCTGAAGTACAGAGGTTAATGCATGGACCCGTTAAGGGCTGCAGCTGGTTAGGCAGTGATGCTATCGATTAGCTGTTGGTCTGGGAACTGCGTTTGACCCTCCACAAGGAAACTTAATTATTTGGTTAGGCAGTGATGCTATCGATTAGCTGTTGGTCTGGGAACT	USA_Wyoming_2018	Brown
M00161_98_000000000-C9DW2_1_1103_14734_13005	GCTGGAGGCTTCGGCCAACAGCATGTCTGCCTCAGCGTCGGGTTAATTCTCGCCCATCATCTTCCCTGTGTTGATGATTTGGGCGGATCTGGCTTTCTCAGCTCTCACGAGCTGGGTTTGCTGAAGTACAGAGGTTAATGCATGGACCCGTTAAGGGCTGCAGCTGGTTAGGCAGTGATGCTATCGATTAGCTGTTGGTCTGGGAACTGCGTTTGACCCTCCACAAGGAAACTTAATTATTTGGTTAGGCAGTGATGCTATCGATTAGCTGTTGGTCTGGGAACT	USA_Wyoming_2018	Brown
M00161_98_000000000-C9DW2_1_1103_14956_14300	GCTGGAGGCTTCGGCCAACAGCATGTCTGCCTCAGCGTCGGGTTAATTCTCGCCCATCATCTTCCCTGTGTTGATGATTTGGGCGGATCTGGCTTTCTCAGCTCTCACGAGCTGGGTTTGCTGAAGTACAGAGGTTAATGCATGGACCCGTTAAGGGCTGCAGCTGGTTAGGCAGTGATGCTATCGATTAGCTGTTGGTCTGGGAACTGCGTTTGACCCTCCACAAGGAAACTTAATTATTTGGTTAGGCAGTGATGCTATCGATTAGCTGTTGGTCTGGGAACT	USA_Wyoming_2018	Brown
M00161_98_000000000-C9DW2_1_1103_14988_3252	GCTGGAGGCTTCGGCCAACAGCATGTCTGCCTCAGCGTCGGGTTAATTCTCGCCCATCATCTTCCCTGTGTTGATGATTTGGGCGGATCTGGCTTTCTCAGCTCTCACGAGCTGGGTTTGCTGAAGTACAGAGGTTAATGCATGGACCCGTTAAGGGCTGCAGCTGGTTAGGCAGTGATGCTATCGATTAGCTGTTGGTCTGGGAACTGCGTTTGACCCTCCACAAGGAAACTTAATTATTTGGTTAGGCAGTGATGCTATCGATTAGCTGTTGGTCTGGGAACT	USA_Wyoming_2018	Brown
M00161_98_000000000-C9DW2_1_1103_15017_6873	GCTGGAGGCTTCGGCCAACAGCATGTCTGCCTCAGCGTCGGGTTAATTCTCGCCCATCATCTTCCCTGTGTTGATGATTTGGGCGGATCTGGCTTTCTCAGCTCTCACGAGCTGGGTTTGCTGAAGTACAGAGGTTAATGCATGGACCCGTTAAGGGCTGCAGCTGGTTAGGCAGTGATGCTATCGATTAGCTGTTGGTCTGGGAACTGCGTTTGACCCTCCACAAGGAAACTTAATTATTTGGTTAGGCAGTGATGCTATCGATTAGCTGTTGGTCTGGGAACT	USA_Wyoming_2018	Brown
M00161_98_000000000-C9DW2_1_1103_15077_9136	GCTGGAGGCTTCGGCCAACAGCATGTCTGCCTCAGCGTCGGGTTAATTCTCGCCCATCATCTTCCCTGTGTTGATGATTTGGGCGGATCTGGCTTTCTCAGCTCTCACGAGCTGGGTTTGCTGAAGTACAGAGGTTAATGCATGGACCCGTTAAGGGCTGCAGCTGGTTAGGCAGTGATGCTATCGATTAGCTGTTGGTCTGGGAACTGCGTTTGACCCTCCACAAGGAAACTTAATTATTTGGTTAGGCAGTGATGCTATCGATTAGCTGTTGGTCTGGGAACT	USA_Wyoming_2018	Brown
M00161_98_000000000-C9DW2_1_1103_15355_17916	GCTCGAGGCTTCGGCCAAGAGCATGTCTGCCTCAGCGTCGGGTTAATCCTCACCAAACTCACACACATTCACTTGTGTTGGGAGACCTTGGTGGACATGGCTTTCCCAGCGCCACTGCATACGTTCCCGTCAAACGGAATGTGTGCAATTCATGTGGAACTGGGTCTGCTGAAGTCGATAGGCGTCTGCGGAGTCCGTTAAGGGCCGCATCTGGGTATGCTAGCTTCGTGCTGCTATCTAAGTTGTTGGTCTGGACATCTTGTACGGCGCCTCTAACCAGGAACCCTTGTACATGTATCACTTCACTGTGGTGCGTGTGCACGACCTACTAACATCTTGTACGGCGCCTCTAACCAGGAACCCTTGTACATGTA	USA_Wyoming_2018	Brown
M00161_98_000000000-C9DW2_1_1103_15367_2030	GCTGGAGGCTTCGGCCAACAGCATGTCTGCCTCAGCGTCGGGTTAATTCTCGCCCATCATCTTCCCTGTGTTGATGATTTGGGCGGATCTGGCTTTCTCAGCTCTCACGAGCTGGGTTTGCTGAAGTACAGAGGTTAATGCATGGACCCGTTAAGGGCTGCAGCTGGTTAGGCAGTGATGCTATCGATTAGCTGTTGGTCTGGGAACTGCGTTTGACCCTCCACAAGGAAACTTAATTATTTGGTTAGGCAGTGATGCTATCGATTAGCTGTTGGTCTGGGAACT	USA_Wyoming_2018	Brown
M00161_98_000000000-C9DW2_1_1103_15429_21491	GCTGGAGGCTTCGGCCAACAGCATGTCTGCCTCAGCGTCGGGTTAATTCTCGCCCATCATCTTCCCTGTGTTGATGATTTGGGCGGATCTGGCTTTCTCAGCTCTCACGAGCTGGGTTTGCTGAAGTACAGAGGTTAATGCATGGACCCGTTAAGGGCTGCAGCTGGTTAGGCAGTGATGCTATCGATTAGCTGTTGGTCTGGGAACTGCGTTTGACCCTCCACAAGGAAACTTAATTATTTGGTTAGGCAGTGATGCTATCGATTAGCTGTTGGTCTGGGAACT	USA_Wyoming_2018	Brown
M00161_98_000000000-C9DW2_1_1103_15453_9960	GCTCGAGGCTTCGGCCAAGAGCATGTCTGCCTCAGCGTCGGGTTAATCCTCACCAAACTCACACACATTCACTTGTGTTGGGAGACCTTGGTGGACATGGCTTTCCCAGCGCCACTGCATACGTTCCCGTCAAACGGAATGTGTGCAATTCATGTGGAACTGGGTCTGCTGAAGTCGATAGGCGTCTGCGGAGTCCGTTAAGGGCCGCATCTGGGTATGCTAGCTTCGTGCTGCTATCTAAGTTGTTGGTCTGGACATCTTGTACGGCGCCTCTAACCAGGAACCCTTGTACATGTATCACTTCACTGTGGTGCGTGTGCACGACCTACTAACATCTTGTACGGCGCCTCTAACCAGGAACCCTTGTACATGTA	USA_Wyoming_2018	Brown
M00161_98_000000000-C9DW2_1_1103_15707_16061	GCTCGAGGCTTCGGCCAAGAGCATGTCTGCCTCAGCGTCGGGTTAATCCTCACCAAACTCACACACATTCACTTGTGTTGGGAGACCTTGGTGGACATGGCTTTCCCAGCGCCACTGCATACGTTCCCGTCAAACGGAATGTGTGCAATTCATGTGGAACTGGGTCTGCTGAAGTCGATAGGCGTCTGCGGAGTCCGTTAAGGGCCGCATCTGGGTATGCTAGCTTCGTGCTGCTATCTAAGTTGTTGGTCTGGACATCTTGTACGGCGCCTCTAACCAGGAACCCTTGTACATGTATCACTTCACTGTGGTGCGTGTGCACGACCTACTAACATCTTGTACGGCGCCTCTAACCAGGAACCCTTGTACATGTA	USA_Wyoming_2018	Brown
M00161_98_000000000-C9DW2_1_1103_15726_8121	GCTGGAGGCTTCGGCCAACAGCATGTCTGCCTCAGCGTCGGGTTAATTCTCGCCCATCATCTTCCCTGTGTTGATGATTTGGGCGGATCTGGCTTTCTCAGCTCTCACGAGCTGGGTTTGCTGAAGTACAGAGGTTAATGCATGGACCCGTTAAGGGCTGCAGCTGGTTAGGCAGTGATGCTATCGATTAGCTGTTGGTCTGGGAACTGCGTTTGACCCTCCACAAGGAAACTTAATTATTTGGTTAGGCAGTGATGCTATCGATTAGCTGTTGGTCTGGGAACT	USA_Wyoming_2018	Brown
M00161_98_000000000-C9DW2_1_1103_15790_16708	GCTGGAGGCTTCGGCCAACAGCATGTCTGCCTCAGCGTCGGGTTAATTCTCGCCCATCATCTTCCCTGTGTTGATGATTTGGGCGGATCTGGCTTTCTCAGCTCTCACGAGCTGGGTTTGCTGAAGTACAGAGGTTAATGCATGGACCCGTTAAGGGCTGCAGCTGGTTAGGCAGTGATGCTATCGATTAGCTGTTGGTCTGGGAACTGCGTTTGACCCTCCACAAGGAAACTTAATTATTTGGTTAGGCAGTGATGCTATCGATTAGCTGTTGGTCTGGGAACT	USA_Wyoming_2018	Brown
M00161_98_000000000-C9DW2_1_1103_16166_6349	GCTCGAGGCTTCGGCCAAGAGCATGTCTGCCTCAGCGTCGGGTTAACCCTCACCCTCTCTCCAGCACACTCACGTGTAATGGGGATGTGGGTGGATCTGACAGTCCCAGCTTCTGTGTGAGATGTGTCGGCCCCTTAAAAGGTCGGCATGTTGAGCACTGATGGAGGTGGGTCTGTTGAAGCACATAGGCGAACGTGGGTCCCGTTAAGGGCCGCATCCGGGTATGCATGCTTCGTGCTGCTACTTTGCTTGCCGGCCTGGGTTGCCTATTGTTCTCCTCAAACCAGGAAATTTTGCACTTGTACTCGTGATCACTCGTGGTCAAGTTTGCTTGTGCATCTAACTTCTATTCTCCTCAAACCAGGAAATTTTGCACTTGTACTCGTGATCAC	USA_Wyoming_2018	Brown
M00161_98_000000000-C9DW2_1_1103_16176_2255	GCTGGAGGCTTCGGCCAACAGCATGTCTGCCTCAGCGTCGGGTTAATTCTCGCCCATCATCTTCCCTGTGTTGATGATTTGGGCGGATCTGGCTTTCTCAGCTCTCACGAGCTGGGTTTGCTGAAGTACAGAGGTTAATGCATGGACCCGTTAAGGGCTGCAGCTGGTTAGGCAGTGATGCTATCGATTAGCTGTTGGTCTGGGAACTGCGTTTGACCCTCCACAAGGAAACTTAATTATTTGGTTAGGCAGTGATGCTATCGATTAGCTGTTGGTCTGGGAACT	USA_Wyoming_2018	Brown
M00161_98_000000000-C9DW2_1_1103_16317_18753	GCTGGAGGCTTCGGCCAACAGCATGTCTGCCTCAGCGTCGGGTTAATTCTCGCCCATCATCTTCCCTGTGTTGATGATTTGGGCGGATCTGGCTTTCTCAGCTCTCACGAGCTGGGTTTGCTGAAGTACAGAGGTTAATGCATGGACCCGTTAAGGGCTGCAGCTGGTTAGGCAGTGATGCTATCGATTAGCTGTTGGTCTGGGAACTGCGTTTGACCCTCCACAAGGAAACTTAATTATTTGGTTAGGCAGTGATGCTATCGATTAGCTGTTGGTCTGGGAACT	USA_Wyoming_2018	Brown
M00161_98_000000000-C9DW2_1_1103_16409_9825	GCTCGAGGCTTCGGCCAAGAGCATGTCTGCCTCAGCGTCGGGTTAACCCTCACCCTCTCTCCAGCACACTCACGTGTAATGGGGATGTGGGTGGATCTGACAGTCCCAGCTTCTGTGTGAGATGTGTCGGCCCCTTAAAAGGTCGGCATGTTGAGCACTGATGGAGGTGGGTCTGTTGAAGCACATAGGCGAACGTGGGTCCCGTTAAGGGCCGCATCCGGGTATGCATGCTTCGTGCTGCTACTTTGCTTGCCGGCCTGGGTTGCCTATTGTTCTCCTCAAACCAGGAAATTTTGCACTTGTACTCGTGATCACTCGTGGTCAAGTTTGCTTGTGCATCTAACTTCTATTCTCCTCAAACCAGGAAATTTTGCACTTGTACTCGTGATCAC	USA_Wyoming_2018	Brown
M00161_98_000000000-C9DW2_1_1103_16471_8513	GCTGGAGGCTTCGGCCAACAGCATGTCTGCCTCAGCGTCGGGTTAATTCTCGCCCATCATCTTCCCTGTGTTGATGATTTGGGCGGATCTGGCTTTCTCAGCTCTCACGAGCTGGGTTTGCTGAAGTACAGAGGTTAATGCATGGACCCGTTAAGGGCTGCAGCTGGTTAGGCAGTGATGCTATCGATTAGCTGTTGGTCTGGGAACTGCGTTTGACCCTCCACAAGGAAACTTAATTATTTGGTTAGGCAGTGATGCTATCGATTAGCTGTTGGTCTGGGAACT	USA_Wyoming_2018	Brown
M00161_98_000000000-C9DW2_1_1103_16514_12560	GCTGGAGGCTTCGGCCAACAGCATGTCTGCCTCAGCGTCGGGTTAATTCTCGCCCATCATCTTCCCTGTGTTGATGATTTGGGCGGATCTGGCTTTCTCAGCTCTCACGAGCTGGGTTTGCTGAAGTACAGAGGTTAATGCATGGACCCGTTAAGGGCTGCAGCTGGTTAGGCAGTGATGCTATCGATTAGCTGTTGGTCTGGGAACTGCGTTTGACCCTCCACAAGGAAACTTAATTATTTGGTTAGGCAGTGATGCTATCGATTAGCTGTTGGTCTGGGAACT	USA_Wyoming_2018	Brown
M00161_98_000000000-C9DW2_1_1103_16632_23386	GCTCGAGGCTTCGGCCAAGAGCATGTCTGCCTCAGCGTCGGGTTAACCCTCACCCTCTCTCCAGCACACTCACGTGTAATGGGGATGTGGGTGGATCTGACAGTCCCAGCTTCTGTGTGAGATGTGTCGGCCCCTTAAAAGGTCGGCATGTTGAGCACTGATGGAGGTGGGTCTGTTGAAGCACATAGGCGAACGTGGGTCCCGTTAAGGGCCGCATCCGGGTATGCATGCTTCGTGCTGCTACTTTGCTTGCCGGCCTGGGTTGCCTATTGTTCTCCTCAAACCAGGAAATTTTGCACTTGTACTCGTGATCACTCGTGGTCAAGTTTGCTTGTGCATCTAACTTCTATTCTCCTCAAACCAGGAAATTTTGCACTTGTACTCGTGATCAC	USA_Wyoming_2018	Brown
M00161_98_000000000-C9DW2_1_1103_16937_24519	GCTGGAGGCTTCGGCCAACAGCATGTCTGCCTCAGCGTCGGGTTAATTCTCGCCCATCATCTTCCCTGTGTTGATGATTTGGGCGGATCTGGCTTTCTCAGCTCTCACGAGCTGGGTTTGCTGAAGTACAGAGGTTAATGCATGGACCCGTTAAGGGCTGCAGCTGGTTAGGCAGTGATGCTATCGATTAGCTGTTGGTCTGGGAACTGCGTTTGACCCTCCACAAGGAAACTTAATTATTTGGTTAGGCAGTGATGCTATCGATTAGCTGTTGGTCTGGGAACT	USA_Wyoming_2018	Brown
M00161_98_000000000-C9DW2_1_1103_17056_24661	GCTGGAGGCTTCGGCCAACAGCATGTCTGCCTCAGCGTCGGGTTAATTCTCGCCCATCATCTTCCCTGTGTTGATGATTTGGGCGGATCTGGCTTTCTCAGCTCTCACGAGCTGGGTTTGCTGAAGTACAGAGGTTAATGCATGGACCCGTTAAGGGCTGCAGCTGGTTAGGCAGTGATGCTATCGATTAGCTGTTGGTCTGGGAACTGCGTTTGACCCTCCACAAGGAAACTTAATTATTTGGTTAGGCAGTGATGCTATCGATTAGCTGTTGGTCTGGGAACT	USA_Wyoming_2018	Brown
M00161_98_000000000-C9DW2_1_1103_17089_22195	GCTCGAGGCTTCGGCCAAGAGCATGTCTGCCTCAGCGTCGGGTTAACCCTCACCCTCTCTCCAGCACACTCACGTGTAATGGGGATGTGGGTGGATCTGACAGTCCCAGCTTCTGTGTGAGATGTGTCGGCCCCTTAAAAGGTCGGCATGTTGAGCACTGATGGAGGTGGGTCTGTTGAAGCACATAGGCGAACGTGGGTCCCGTTAAGGGCCGCATCCGGGTATGCATGCTTCGTGCTGCTACTTTGCTTGCCGGCCTGGGTTGCCTATTGTTCTCCTCAAACCAGGAAATTTTGCACTTGTACTCGTGATCACTCGTGGTCAAGTTTGCTTGTGCATCTAACTTCTATTCTCCTCAAACCAGGAAATTTTGCACTTGTACTCGTGATCAC	USA_Wyoming_2018	Brown
M00161_98_000000000-C9DW2_1_1103_17197_7712	GCTCGAGGCTTCGGCCAAGAGCATGTCTGCCTCAGCGTCGGGTTAATCCTCACCAAACTCACACACATTCACTTGTGTTGGGAGACCTTGGTGGACATGGCTTTCCCAGCGCCACTGCATACGTTCCCGTCAAACGGAATGTGTGCAATTCATGTGGAACTGGGTCTGCTGAAGTCGATAGGCGTCTGCGGAGTCCGTTAAGGGCCGCATCTGGGTATGCTAGCTTCGTGCTGCTATCTAAGTTGTTGGTCTGGACATCTTGTACGGCGCCTCTAACCAGGAACCCTTGTACATGTATCACTTCACTGTGGTGCGTGTGCACGACCTACTAACATCTTGTACGGCGCCTCTAACCAGGAACCCTTGTACATGTA	USA_Wyoming_2018	Brown
M00161_98_000000000-C9DW2_1_1103_17449_2845	GCTGGAGGCTTCGGCCAACAGCATGTCTGCCTCAGCGTCGGGTTAATTCTCGCCCATCATCTTCCCTGTGTTGATGATTTGGGCGGATCTGGCTTTCTCAGCTCTCACGAGCTGGGTTTGCTGAAGTACAGAGGTTAATGCATGGACCCGTTAAGGGCTGCAGCTGGTTAGGCAGTGATGCTATCGATTAGCTGTTGGTCTGGGAACTGCGTTTGACCCTCCACAAGGAAACTTAATTATTTGGTTAGGCAGTGATGCTATCGATTAGCTGTTGGTCTGGGAACT	USA_Wyoming_2018	Brown
M00161_98_000000000-C9DW2_1_1103_17514_22440	GCTGGAGGCTTCGGCCAACAGCATGTCTGCCTCAGCGTCGGGTTAATTCTCGCCCATCATCTTCCCTGTGTTGATGATTTGGGCGGATCTGGCTTTCTCAGCTCTCACGAGCTGGGTTTGCTGAAGTACAGAGGTTAATGCATGGACCCGTTAAGGGCTGCAGCTGGTTAGGCAGTGATGCTATCGATTAGCTGTTGGTCTGGGAACTGCGTTTGACCCTCCACAAGGAAACTTAATTATTTGGTTAGGCAGTGATGCTATCGATTAGCTGTTGGTCTGGGAACT	USA_Wyoming_2018	Brown
M00161_98_000000000-C9DW2_1_1103_17555_11330	GCTGGAGGCTTCGGCCAACAGCATGTCTGCCTCAGCGTCGGGTTAATTCTCGCCCATCATCTTCCCTGTGTTGATGATTTGGGCGGATCTGGCTTTCTCAGCTCTCACGAGCTGGGTTTGCTGAAGTACAGAGGTTAATGCATGGACCCGTTAAGGGCTGCAGCTGGTTAGGCAGTGATGCTATCGATTAGCTGTTGGTCTGGGAACTGCGTTTGACCCTCCACAAGGAAACTTAATTATTTGGTTAGGCAGTGATGCTATCGATTAGCTGTTGGTCTGGGAACT	USA_Wyoming_2018	Brown
M00161_98_000000000-C9DW2_1_1103_17702_10897	GCTCGAGGCTTCGGCCAAGAGCATGTCTGCCTCAGCGTCGGGTTAACCCTCACCCTCTCTCCAGCACACTCACGTGTAATGGGGATGTGGGTGGATCTGACAGTCCCAGCTTCTGTGTGAGATGTGTCGGCCCCTTAAAAGGTCGGCATGTTGAGCACTGATGGAGGTGGGTCTGTTGAAGCACATAGGCGAACGTGGGTCCCGTTAAGGGCCGCATCCGGGTATGCATGCTTCGTGCTGCTACTTTGCTTGCCGGCCTGGGTTGCCTATTGTTCTCCTCAAACCAGGAAATTTTGCACTTGTACTCGTGATCACTCGTGGTCAAGTTTGCTTGTGCATCTAACTTCTATTCTCCTCAAACCAGGAAATTTTGCACTTGTACTCGTGATCAC	USA_Wyoming_2018	Brown
M00161_98_000000000-C9DW2_1_1103_17855_10772	GCTCGAGGCTTCGGCCAAGAGCATGTCTGCCTCAGCGTCGGGTTAACCCTCACCCTCTCTCCAGCACACTCACGTGTAATGGGGATGTGGGTGGATCTGACAGTCCCAGCTTCTGTGTGAGATGTGTCGGCCCCTTAAAAGGTCGGCATGTTGAGCACTGATGGAGGTGGGTCTGTTGAAGCACATAGGCGAACGTGGGTCCCGTTAAGGGCCGCATCCGGGTATGCATGCTTCGTGCTGCTACTTTGCTTGCCGGCCTGGGTTGCCTATTGTTCTCCTCAAACCAGGAAATTTTGCACTTGTACTCGTGATCACTCGTGGTCAAGTTTGCTTGTGCATCTAACTTCTATTCTCCTCAAACCAGGAAATTTTGCACTTGTACTCGTGATCAC	USA_Wyoming_2018	Brown
M00161_98_000000000-C9DW2_1_1103_17945_20068	GCTGGAGGCTTCGGCCAACAGCATGTCTGCCTCAGCGTCGGGTTAATTCTCGCCCATCATCTTCCCTGTGTTGATGATTTGGGCGGATCTGGCTTTCTCAGCTCTCACGAGCTGGGTTTGCTGAAGTACAGAGGTTAATGCATGGACCCGTTAAGGGCTGCAGCTGGTTAGGCAGTGATGCTATCGATTAGCTGTTGGTCTGGGAACTGCGTTTGACCCTCCACAAGGAAACTTAATTATTTGGTTAGGCAGTGATGCTATCGATTAGCTGTTGGTCTGGGAACT	USA_Wyoming_2018	Brown
M00161_98_000000000-C9DW2_1_1103_17966_3465	GCTGGAGGCTTCGGCCAACAGCATGTCTGCCTCAGCGTCGGGTTAATTCTCGCCCATCATCTTCCCTGTGTTGATGATTTGGGCGGATCTGGCTTTCTCAGCTCTCACGAGCTGGGTTTGCTGAAGTACAGAGGTTAATGCATGGACCCGTTAAGGGCTGCAGCTGGTTAGGCAGTGATGCTATCGATTAGCTGTTGGTCTGGGAACTGCGTTTGACCCTCCACAAGGAAACTTAATTATTTGGTTAGGCAGTGATGCTATCGATTAGCTGTTGGTCTGGGAACT	USA_Wyoming_2018	Brown
M00161_98_000000000-C9DW2_1_1103_18309_10109	GCTGGAGGCTTCGGCCAACAGCATGTCTGCCTCAGCGTCGGGTTAATTCTCGCCCATCATCTTCCCTGTGTTGATGATTTGGGCGGATCTGGCTTTCTCAGCTCTCACGAGCTGGGTTTGCTGAAGTACAGAGGTTAATGCATGGACCCGTTAAGGGCTGCAGCTGGTTAGGCAGTGATGCTATCGATTAGCTGTTGGTCTGGGAACTGCGTTTGACCCTCCACAAGGAAACTTAATTATTTGGTTAGGCAGTGATGCTATCGATTAGCTGTTGGTCTGGGAACT	USA_Wyoming_2018	Brown
M00161_98_000000000-C9DW2_1_1103_18356_19871	GCTCGAGGCTTCGGCCAAGAGCATGTCTGCCTCAGCGTCGGGTTAACCCTCACCCTCTCTCCAGCACACTCACGTGTAATGGGGATGTGGGTGGATCTGACAGTCCCAGCTTCTGTGTGAGATGTGTCGGCCCCTTAAAAGGTCGGCATGTTGAGCACTGATGGAGGTGGGTCTGTTGAAGCACATAGGCGAACGTGGGTCCCGTTAAGGGCCGCATCCGGGTATGCATGCTTCGTGCTGCTACTTTGCTTGCCGGCCTGGGTTGCCTATTGTTCTCCTCAAACCAGGAAATTTTGCACTTGTACTCGTGATCACTCGTGGTCAAGTTTGCTTGTGCATCTAACTTCTATTCTCCTCAAACCAGGAAATTTTGCACTTGTACTCGTGATCAC	USA_Wyoming_2018	Brown
M00161_98_000000000-C9DW2_1_1103_18708_2890	GCTGGAGGCTTCGGCCAACAGCATGTCTGCCTCAGCGTCGGGTTAATTCTCGCCCATCATCTTCCCTGTGTTGATGATTTGGGCGGATCTGGCTTTCTCAGCTCTCACGAGCTGGGTTTGCTGAAGTACAGAGGTTAATGCATGGACCCGTTAAGGGCTGCAGCTGGTTAGGCAGTGATGCTATCGATTAGCTGTTGGTCTGGGAACTGCGTTTGACCCTCCACAAGGAAACTTAATTATTTGGTTAGGCAGTGATGCTATCGATTAGCTGTTGGTCTGGGAACT	USA_Wyoming_2018	Brown
M00161_98_000000000-C9DW2_1_1103_18872_24758	GCTGGAGGCTTCGGCCAACAGCATGTCTGCCTCAGCGTCGGGTTAATTCTCGCCCATCATCTTCCCTGTGTTGATGATTTGGGCGGATCTGGCTTTCTCAGCTCTCACGAGCTGGGTTTGCTGAAGTACAGAGGTTAATGCATGGACCCGTTAAGGGCTGCAGCTGGTTAGGCAGTGATGCTATCGATTAGCTGTTGGTCTGGGAACTGCGTTTGACCCTCCACAAGGAAACTTAATTATTTGGTTAGGCAGTGATGCTATCGATTAGCTGTTGGTCTGGGAACT	USA_Wyoming_2018	Brown
M00161_98_000000000-C9DW2_1_1103_19047_11236	GCTCGAGGCTTCGGCCAAGAGCATGTCTGCCTCAGCGTCGGGTTAATCCTCACCAAACTCACACACATTCACTTGTGTTGGGAGACCTTGGTGGACATGGCTTTCCCAGCGCCACTGCATACGTTCCCGTCAAACGGAATGTGTGCAATTCATGTGGAACTGGGTCTGCTGAAGTCGATAGGCGTCTGCGGAGTCCGTTAAGGGCCGCATCTGGGTATGCTAGCTTCGTGCTGCTATCTAAGTTGTTGGTCTGGACATCTTGTACGGCGCCTCTAACCAGGAACCCTTGTACATGTATCACTTCACTGTGGTGCGTGTGCACGACCTACTAACATCTTGTACGGCGCCTCTAACCAGGAACCCTTGTACATGTA	USA_Wyoming_2018	Brown
M00161_98_000000000-C9DW2_1_1103_19124_16532	GCTGGAGGCTTCGGCCAACAGCATGTCTGCCTCAGCGTCGGGTTAATTCTCGCCCATCATCTTCCCTGTGTTGATGATTTGGGCGGATCTGGCTTTCTCAGCTCTCACGAGCTGGGTTTGCTGAAGTACAGAGGTTAATGCATGGACCCGTTAAGGGCTGCAGCTGGTTAGGCAGTGATGCTATCGATTAGCTGTTGGTCTGGGAACTGCGTTTGACCCTCCACAAGGAAACTTAATTATTTGGTTAGGCAGTGATGCTATCGATTAGCTGTTGGTCTGGGAACT	USA_Wyoming_2018	Brown
M00161_98_000000000-C9DW2_1_1103_19232_11589	GCTCGAGGCTTCGGCCAAGAGCATGTCTGCCTCAGCGTCGGGTTAACCCTCACCCTCTCTCCAGCACACTCACGTGTAATGGGGATGTGGGTGGATCTGACAGTCCCAGCTTCTGTGTGAGATGTGTCGGCCCCTTAAAAGGTCGGCATGTTGAGCACTGATGGAGGTGGGTCTGTTGAAGCACATAGGCGAACGTGGGTCCCGTTAAGGGCCGCATCCGGGTATGCATGCTTCGTGCTGCTACTTTGCTTGCCGGCCTGGGTTGCCTATTGTTCTCCTCAAACCAGGAAATTTTGCACTTGTACTCGTGATCACTCGTGGTCAAGTTTGCTTGTGCATCTAACTTCTATTCTCCTCAAACCAGGAAATTTTGCACTTGTACTCGTGATCAC	USA_Wyoming_2018	Brown
M00161_98_000000000-C9DW2_1_1103_19251_1927	GCTGGAGGCTTCGGCCAACAGCATGTCTGCCTCAGCGTCGGGTTAATTCTCGCCCATCATCTTCCCTGTGTTGATGATTTGGGCGGATCTGGCTTTCTCAGCTCTCACGAGCTGGGTTTGCTGAAGTACAGAGGTTAATGCATGGACCCGTTAAGGGCTGCAGCTGGTTAGGCAGTGATGCTATCGATTAGCTGTTGGTCTGGGAACTGCGTTTGACCCTCCACAAGGAAACTTAATTATTTGGTTAGGCAGTGATGCTATCGATTAGCTGTTGGTCTGGGAACT	USA_Wyoming_2018	Brown
M00161_98_000000000-C9DW2_1_1103_19454_15068	GCTGGAGGCTTCGGCCAACAGCATGTCTGCCTCAGCGTCGGGTTAATTCTCGCCCATCATCTTCCCTGTGTTGATGATTTGGGCGGATCTGGCTTTCTCAGCTCTCACGAGCTGGGTTTGCTGAAGTACAGAGGTTAATGCATGGACCCGTTAAGGGCTGCAGCTGGTTAGGCAGTGATGCTATCGATTAGCTGTTGGTCTGGGAACTGCGTTTGACCCTCCACAAGGAAACTTAATTATTTGGTTAGGCAGTGATGCTATCGATTAGCTGTTGGTCTGGGAACT	USA_Wyoming_2018	Brown
M00161_98_000000000-C9DW2_1_1103_19528_9261	GCTGGAGGCTTCGGCCAACAGCATGTCTGCCTCAGCGTCGGGTTAATTCTCGCCCATCATCTTCCCTGTGTTGATGATTTGGGCGGATCTGGCTTTCTCAGCTCTCACGAGCTGGGTTTGCTGAAGTACAGAGGTTAATGCATGGACCCGTTAAGGGCTGCAGCTGGTTAGGCAGTGATGCTATCGATTAGCTGTTGGTCTGGGAACTGCGTTTGACCCTCCACAAGGAAACTTAATTATTTGGTTAGGCAGTGATGCTATCGATTAGCTGTTGGTCTGGGAACT	USA_Wyoming_2018	Brown
M00161_98_000000000-C9DW2_1_1103_1957_13963	GCTGGAGGCTTCGGCCAACAGCATGTCTGCCTCAGCGTCGGGTTAATTCTCGCCCATCATCTTCCCTGTGTTGATGATTTGGGCGGATCTGGCTTTCTCAGCTCTCACGAGCTGGGTTTGCTGAAGTACAGAGGTTAATGCATGGACCCGTTAAGGGCTGCAGCTGGTTAGGCAGTGATGCTATCGATTAGCTGTTGGTCTGGGAACTGCGTTTGACCCTCCACAAGGAAACTTAATTATTTGGTTAGGCAGTGATGCTATCGATTAGCTGTTGGTCTGGGAACT	USA_Wyoming_2018	Brown
M00161_98_000000000-C9DW2_1_1103_19683_14238	GCTGGAGGCTTCGGCCAACAGCATGTCTGCCTCAGCGTCGGGTTAATTCTCGCCCATCATCTTCCCTGTGTTGATGATTTGGGCGGATCTGGCTTTCTCAGCTCTCACGAGCTGGGTTTGCTGAAGTACAGAGGTTAATGCATGGACCCGTTAAGGGCTGCAGCTGGTTAGGCAGTGATGCTATCGATTAGCTGTTGGTCTGGGAACTGCGTTTGACCCTCCACAAGGAAACTTAATTATTTGGTTAGGCAGTGATGCTATCGATTAGCTGTTGGTCTGGGAACT	USA_Wyoming_2018	Brown
M00161_98_000000000-C9DW2_1_1103_19969_7095	GCTGGAGGCTTCGGCCAACAGCATGTCTGCCTCAGCGTCGGGTTAATTCTCGCCCATCATCTTCCCTGTGTTGATGATTTGGGCGGATCTGGCTTTCTCAGCTCTCACGAGCTGGGTTTGCTGAAGTACAGAGGTTAATGCATGGACCCGTTAAGGGCTGCAGCTGGTTAGGCAGTGATGCTATCGATTAGCTGTTGGTCTGGGAACTGCGTTTGACCCTCCACAAGGAAACTTAATTATTTGGTTAGGCAGTGATGCTATCGATTAGCTGTTGGTCTGGGAACT	USA_Wyoming_2018	Brown
M00161_98_000000000-C9DW2_1_1103_20066_8834	GCTGGAGGCTTCGGCCAACAGCATGTCTGCCTCAGCGTCGGGTTAATTCTCGCCCATCATCTTCCCTGTGTTGATGATTTGGGCGGATCTGGCTTTCTCAGCTCTCACGAGCTGGGTTTGCTGAAGTACAGAGGTTAATGCATGGACCCGTTAAGGGCTGCAGCTGGTTAGGCAGTGATGCTATCGATTAGCTGTTGGTCTGGGAACTGCGTTTGACCCTCCACAAGGAAACTTAATTATTTGGTTAGGCAGTGATGCTATCGATTAGCTGTTGGTCTGGGAACT	USA_Wyoming_2018	Brown
M00161_98_000000000-C9DW2_1_1103_20454_10077	GCTGGAGGCTTCGGCCAACAGCATGTCTGCCTCAGCGTCGGGTTAATTCTCGCCCATCATCTTCCCTGTGTTGATGATTTGGGCGGATCTGGCTTTCTCAGCTCTCACGAGCTGGGTTTGCTGAAGTACAGAGGTTAATGCATGGACCCGTTAAGGGCTGCAGCTGGTTAGGCAGTGATGCTATCGATTAGCTGTTGGTCTGGGAACTGCGTTTGACCCTCCACAAGGAAACTTAATTATTTGGTTAGGCAGTGATGCTATCGATTAGCTGTTGGTCTGGGAACT	USA_Wyoming_2018	Brown
M00161_98_000000000-C9DW2_1_1103_20564_17505	GCTGGAGGCTTCGGCCAACAGCATGTCTGCCTCAGCGTCGGGTTAATTCTCGCCCATCATCTTCCCTGTGTTGATGATTTGGGCGGATCTGGCTTTCTCAGCTCTCACGAGCTGGGTTTGCTGAAGTACAGAGGTTAATGCATGGACCCGTTAAGGGCTGCAGCTGGTTAGGCAGTGATGCTATCGATTAGCTGTTGGTCTGGGAACTGCGTTTGACCCTCCACAAGGAAACTTAATTATTTGGTTAGGCAGTGATGCTATCGATTAGCTGTTGGTCTGGGAACT	USA_Wyoming_2018	Brown
M00161_98_000000000-C9DW2_1_1103_20783_4170	GCTGGAGGCTTCGGCCAACAGCATGTCTGCCTCAGCGTCGGGTTAATTCTCGCCCATCATCTTCCCTGTGTTGATGATTTGGGCGGATCTGGCTTTCTCAGCTCTCACGAGCTGGGTTTGCTGAAGTACAGAGGTTAATGCATGGACCCGTTAAGGGCTGCAGCTGGTTAGGCAGTGATGCTATCGATTAGCTGTTGGTCTGGGAACTGCGTTTGACCCTCCACAAGGAAACTTAATTATTTGGTTAGGCAGTGATGCTATCGATTAGCTGTTGGTCTGGGAACT	USA_Wyoming_2018	Brown
M00161_98_000000000-C9DW2_1_1103_20819_15269	GCTCGAGGCTTCGGCCAAGAGCATGTCTGCCTCAGCGTCGGGTTAACCCTCACCCTCTCTCCAGCACACTCACGTGTAATGGGGATGTGGGTGGATCTGACAGTCCCAGCTTCTGTGTGAGATGTGTCGGCCCCTTAAAAGGTCGGCATGTTGAGCACTGATGGAGGTGGGTCTGTTGAAGCACATAGGCGAACGTGGGTCCCGTTAAGGGCCGCATCCGGGTATGCATGCTTCGTGCTGCTACTTTGCTTGCCGGCCTGGGTTGCCTATTGTTCTCCTCAAACCAGGAAATTTTGCACTTGTACTCGTGATCACTCGTGGTCAAGTTTGCTTGTGCATCTAACTTCTATTCTCCTCAAACCAGGAAATTTTGCACTTGTACTCGTGATCAC	USA_Wyoming_2018	Brown
M00161_98_000000000-C9DW2_1_1103_20833_16448	GCTCGAGGCTTCGGCCAAGAGCATGTCTGCCTCAGCGTCGGGTTAATCCTCACCAAACTCACACACATTCACTTGTGTTGGGAGACCTTGGTGGACATGGCTTTCCCAGCGCCACTGCATACGTTCCCGTCAAACGGAATGTGTGCAATTCATGTGGAACTGGGTCTGCTGAAGTCGATAGGCGTCTGCGGAGTCCGTTAAGGGCCGCATCTGGGTATGCTAGCTTCGTGCTGCTATCTAAGTTGTTGGTCTGGACATCTTGTACGGCGCCTCTAACCAGGAACCCTTGTACATGTATCACTTCACTGTGGTGCGTGTGCACGACCTACTAACATCTTGTACGGCGCCTCTAACCAGGAACCCTTGTACATGTA	USA_Wyoming_2018	Brown
M00161_98_000000000-C9DW2_1_1103_20839_10892	GCTCGAGGCTTCGGCCAAGAGCATGTCTGCCTCAGCGTCGGGTTAACCCTCACCCTCTCTCCAGCACACTCACGTGTAATGGGGATGTGGGTGGATCTGACAGTCCCAGCTTCTGTGTGAGATGTGTCGGCCCCTTAAAAGGTCGGCATGTTGAGCACTGATGGAGGTGGGTCTGTTGAAGCACATAGGCGAACGTGGGTCCCGTTAAGGGCCGCATCCGGGTATGCATGCTTCGTGCTGCTACTTTGCTTGCCGGCCTGGGTTGCCTATTGTTCTCCTCAAACCAGGAAATTTTGCACTTGTACTCGTGATCACTCGTGGTCAAGTTTGCTTGTGCATCTAACTTCTATTCTCCTCAAACCAGGAAATTTTGCACTTGTACTCGTGATCAC	USA_Wyoming_2018	Brown
M00161_98_000000000-C9DW2_1_1103_21123_13811	GCTGGAGGCTTCGGCCAACAGCATGTCTGCCTCAGCGTCGGGTTAATTCTCGCCCATCATCTTCCCTGTGTTGATGATTTGGGCGGATCTGGCTTTCTCAGCTCTCACGAGCTGGGTTTGCTGAAGTACAGAGGTTAATGCATGGACCCGTTAAGGGCTGCAGCTGGTTAGGCAGTGATGCTATCGATTAGCTGTTGGTCTGGGAACTGCGTTTGACCCTCCACAAGGAAACTTAATTATTTGGTTAGGCAGTGATGCTATCGATTAGCTGTTGGTCTGGGAACT	USA_Wyoming_2018	Brown
M00161_98_000000000-C9DW2_1_1103_21158_18442	GCTCGAGGCTTCGGCCAAGAGCATGTCTGCCTCAGCGTCGGGTTAATCCTCACCAAACTCACACACATTCACTTGTGTTGGGAGACCTTGGTGGACATGGCTTTCCCAGCGCCACTGCATACGTTCCCGTCAAACGGAATGTGTGCAATTCATGTGGAACTGGGTCTGCTGAAGTCGATAGGCGTCTGCGGAGTCCGTTAAGGGCCGCATCTGGGTATGCTAGCTTCGTGCTGCTATCTAAGTTGTTGGTCTGGACATCTTGTACGGCGCCTCTAACCAGGAACCCTTGTACATGTATCACTTCACTGTGGTGCGTGTGCACGACCTACTAACATCTTGTACGGCGCCTCTAACCAGGAACCCTTGTACATGTA	USA_Wyoming_2018	Brown
M00161_98_000000000-C9DW2_1_1103_21260_2152	GCTCGAGGCTTCGGCCAAGAGCATGTCTGCCTCAGCGTCGGGTTAACCCTCACCCTCTCTCCAGCACACTCACGTGTAATGGGGATGTGGGTGGATCTGACAGTCCCAGCTTCTGTGTGAGATGTGTCGGCCCCTTAAAAGGTCGGCATGTTGAGCACTGATGGAGGTGGGTCTGTTGAAGCACATAGGCGAACGTGGGTCCCGTTAAGGGCCGCATCCGGGTATGCATGCTTCGTGCTGCTACTTTGCTTGCCGGCCTGGGTTGCCTATTGTTCTCCTCAAACCAGGAAATTTTGCACTTGTACTCGTGATCACTCGTGGTCAAGTTTGCTTGTGCATCTAACTTCTATTCTCCTCAAACCAGGAAATTTTGCACTTGTACTCGTGATCAC	USA_Wyoming_2018	Brown
M00161_98_000000000-C9DW2_1_1103_21489_10516	GCTCGAGGCTTCGGCCAAGAGCATGTCTGCCTCAGCGTCGGGTTAACCCTCACCCTCTCTCCAGCACACTCACGTGTAATGGGGATGTGGGTGGATCTGACAGTCCCAGCTTCTGTGTGAGATGTGTCGGCCCCTTAAAAGGTCGGCATGTTGAGCACTGATGGAGGTGGGTCTGTTGAAGCACATAGGCGAACGTGGGTCCCGTTAAGGGCCGCATCCGGGTATGCATGCTTCGTGCTGCTACTTTGCTTGCCGGCCTGGGTTGCCTATTGTTCTCCTCAAACCAGGAAATTTTGCACTTGTACTCGTGATCACTCGTGGTCAAGTTTGCTTGTGCATCTAACTTCTATTCTCCTCAAACCAGGAAATTTTGCACTTGTACTCGTGATCAC	USA_Wyoming_2018	Brown
M00161_98_000000000-C9DW2_1_1103_21529_7273	GCTGGAGGCTTCGGCCAACAGCATGTCTGCCTCAGCGTCGGGTTAATTCTCGCCCATCATCTTCCCTGTGTTGATGATTTGGGCGGATCTGGCTTTCTCAGCTCTCACGAGCTGGGTTTGCTGAAGTACAGAGGTTAATGCATGGACCCGTTAAGGGCTGCAGCTGGTTAGGCAGTGATGCTATCGATTAGCTGTTGGTCTGGGAACTGCGTTTGACCCTCCACAAGGAAACTTAATTATTTGGTTAGGCAGTGATGCTATCGATTAGCTGTTGGTCTGGGAACT	USA_Wyoming_2018	Brown
M00161_98_000000000-C9DW2_1_1103_21543_18576	GCTGGAGGCTTCGGCCAACAGCATGTCTGCCTCAGCGTCGGGTTAATTCTCGCCCATCATCTTCCCTGTGTTGATGATTTGGGCGGATCTGGCTTTCTCAGCTCTCACGAGCTGGGTTTGCTGAAGTACAGAGGTTAATGCATGGACCCGTTAAGGGCTGCAGCTGGTTAGGCAGTGATGCTATCGATTAGCTGTTGGTCTGGGAACTGCGTTTGACCCTCCACAAGGAAACTTAATTATTTGGTTAGGCAGTGATGCTATCGATTAGCTGTTGGTCTGGGAACT	USA_Wyoming_2018	Brown
M00161_98_000000000-C9DW2_1_1103_21601_21094	GCTGGAGGCTTCGGCCAACAGCATGTCTGCCTCAGCGTCGGGTTAATTCTCGCCCATCATCTTCCCTGTGTTGATGATTTGGGCGGATCTGGCTTTCTCAGCTCTCACGAGCTGGGTTTGCTGAAGTACAGAGGTTAATGCATGGACCCGTTAAGGGCTGCAGCTGGTTAGGCAGTGATGCTATCGATTAGCTGTTGGTCTGGGAACTGCGTTTGACCCTCCACAAGGAAACTTAATTATTTGGTTAGGCAGTGATGCTATCGATTAGCTGTTGGTCTGGGAACT	USA_Wyoming_2018	Brown
M00161_98_000000000-C9DW2_1_1103_22039_10790	CTGGAGGCTTCGGCCAACAGCATGTCTGCCTCAGCGTCGGGTTAATTCTCGCCCATCATCTTCCCTGTGTTGATGATTTGGGCGGATCTGGCTTTCTCAGCTCTCACGAGCTGGGTTTGCTGAAGTACAGAGGTTAATGCATGGACCCGTTAAGGGCTGCAGCTGGTTAGGCAGTGATGCTATCGATTAGCTGTTGGTCTGGGAACTGCGTTTGACCCTCCACAAGGAAACTTAATTATTTGGTTAGGCAGTGATGCTATCGATTAGCTGTTGGTCTGGGAAC	USA_Wyoming_2018	Brown
M00161_98_000000000-C9DW2_1_1103_22108_19550	GCTCGAGGCTTCGGCCAAGAGCATGTCTGCCTCAGCGTCGGGTTAACCCTCACCCTCTCTCCAGCACACTCACGTGTAATGGGGATGTGGGTGGATCTGACAGTCCCAGCTTCTGTGTGAGATGTGTCGGCCCCTTAAAAGGTCGGCATGTTGAGCACTGATGGAGGTGGGTCTGTTGAAGCACATAGGCGAACGTGGGTCCCGTTAAGGGCCGCATCCGGGTATGCATGCTTCGTGCTGCTACTTTGCTTGCCGGCCTGGGTTGCCTATTGTTCTCCTCAAACCAGGAAATTTTGCACTTGTACTCGTGATCACTCGTGGTCAAGTTTGCTTGTGCATCTAACTTCTATTCTCCTCAAACCAGGAAATTTTGCACTTGTACTCGTGATCAC	USA_Wyoming_2018	Brown
M00161_98_000000000-C9DW2_1_1103_22414_4343	GCTCGAGGCTTCGGCCAAGAGCATGTCTGCCTCAGCGTCGGGTTAACCCTCACCCTCTCTCCAGCACACTCACGTGTAATGGGGATGTGGGTGGATCTGACAGTCCCAGCTTCTGTGTGAGATGTGTCGGCCCCTTAAAAGGTCGGCATGTTGAGCACTGATGGAGGTGGGTCTGTTGAAGCACATAGGCGAACGTGGGTCCCGTTAAGGGCCGCATCCGGGTATGCATGCTTCGTGCTGCTACTTTGCTTGCCGGCCTGGGTTGCCTATTGTTCTCCTCAAACCAGGAAATTTTGCACTTGTACTCGTGATCACTCGTGGTCAAGTTTGCTTGTGCATCTAACTTCTATTCTCCTCAAACCAGGAAATTTTGCACTTGTACTCGTGATCAC	USA_Wyoming_2018	Brown
M00161_98_000000000-C9DW2_1_1103_22520_9129	GCTGGAGGCTTCGGCCAACAGCATGTCTGCCTCAGCGTCGGGTTAATTCTCGCCCATCATCTTCCCTGTGTTGATGATTTGGGCGGATCTGGCTTTCTCAGCTCTCACGAGCTGGGTTTGCTGAAGTACAGAGGTTAATGCATGGACCCGTTAAGGGCTGCAGCTGGTTAGGCAGTGATGCTATCGATTAGCTGTTGGTCTGGGAACTGCGTTTGACCCTCCACAAGGAAACTTAATTATTTGGTTAGGCAGTGATGCTATCGATTAGCTGTTGGTCTGGGAACT	USA_Wyoming_2018	Brown
M00161_98_000000000-C9DW2_1_1103_22836_20052	GCTGGAGGCTTCGGCCAACAGCATGTCTGCCTCAGCGTCGGGTTAATTCTCGCCCATCATCTTCCCTGTGTTGATGATTTGGGCGGATCTGGCTTTCTCAGCTCTCACGAGCTGGGTTTGCTGAAGTACAGAGGTTAATGCATGGACCCGTTAAGGGCTGCAGCTGGTTAGGCAGTGATGCTATCGATTAGCTGTTGGTCTGGGAACTGCGTTTGACCCTCCACAAGGAAACTTAATTATTTGGTTAGGCAGTGATGCTATCGATTAGCTGTTGGTCTGGGAACT	USA_Wyoming_2018	Brown
M00161_98_000000000-C9DW2_1_1103_23026_17054	GCTGGAGGCTTCGGCCAACAGCATGTCTGCCTCAGCGTCGGGTTAATTCTCGCCCATCATCTTCCCTGTGTTGATGATTTGGGCGGATCTGGCTTTCTCAGCTCTCACGAGCTGGGTTTGCTGAAGTACAGAGGTTAATGCATGGACCCGTTAAGGGCTGCAGCTGGTTAGGCAGTGATGCTATCGATTAGCTGTTGGTCTGGGAACTGCGTTTGACCCTCCACAAGGAAACTTAATTATTTGGTTAGGCAGTGATGCTATCGATTAGCTGTTGGTCTGGGAACT	USA_Wyoming_2018	Brown
M00161_98_000000000-C9DW2_1_1103_23050_7640	GCTGGAGGCTTCGGCCAACAGCATGTCTGCCTCAGCGTCGGGTTAATTCTCGCCCATCATCTTCCCTGTGTTGATGATTTGGGCGGATCTGGCTTTCTCAGCTCTCACGAGCTGGGTTTGCTGAAGTACAGAGGTTAATGCATGGACCCGTTAAGGGCTGCAGCTGGTTAGGCAGTGATGCTATCGATTAGCTGTTGGTCTGGGAACTGCGTTTGACCCTCCACAAGGAAACTTAATTATTTGGTTAGGCAGTGATGCTATCGATTAGCTGTTGGTCTGGGAACT	USA_Wyoming_2018	Brown
M00161_98_000000000-C9DW2_1_1103_23477_8694	GCTGGAGGCTTCGGCCAACAGCATGTCTGCCTCAGCGTCGGGTTAATTCTCGCCCATCATCTTCCCTGTGTTGATGATTTGGGCGGATCTGGCTTTCTCAGCTCTCACGAGCTGGGTTTGCTGAAGTACAGAGGTTAATGCATGGACCCGTTAAGGGCTGCAGCTGGTTAGGCAGTGATGCTATCGATTAGCTGTTGGTCTGGGAACTGCGTTTGACCCTCCACAAGGAAACTTAATTATTTGGTTAGGCAGTGATGCTATCGATTAGCTGTTGGTCTGGGAACT	USA_Wyoming_2018	Brown
M00161_98_000000000-C9DW2_1_1103_23526_18809	GCTGGAGGCTTCGGCCAACAGCATGTCTGCCTCAGCGTCGGGTTAATTCTCGCCCATCATCTTCCCTGTGTTGATGATTTGGGCGGATCTGGCTTTCTCAGCTCTCACGAGCTGGGTTTGCTGAAGTACAGAGGTTAATGCATGGACCCGTTAAGGGCTGCAGCTGGTTAGGCAGTGATGCTATCGATTAGCTGTTGGTCTGGGAACTGCGTTTGACCCTCCACAAGGAAACTTAATTATTTGGTTAGGCAGTGATGCTATCGATTAGCTGTTGGTCTGGGAACT	USA_Wyoming_2018	Brown
M00161_98_000000000-C9DW2_1_1103_23654_13723	GCTCGAGGCTTCGGCCAAGAGCATGTCTGCCTCAGCGTCGGGTTAACCCTCACCCTCTCTCCAGCACACTCACGTGTAATGGGGATGTGGGTGGATCTGACAGTCCCAGCTTCTGTGTGAGATGTGTCGGCCCCTTAAAAGGTCGGCATGTTGAGCACTGATGGAGGTGGGTCTGTTGAAGCACATAGGCGAACGTGGGTCCCGTTAAGGGCCGCATCCGGGTATGCATGCTTCGTGCTGCTACTTTGCTTGCCGGCCTGGGTTGCCTATTGTTCTCCTCAAACCAGGAAATTTTGCACTTGTACTCGTGATCACTCGTGGTCAAGTTTGCTTGTGCATCTAACTTCTATTCTCCTCAAACCAGGAAATTTTGCACTTGTACTCGTGATCAC	USA_Wyoming_2018	Brown
M00161_98_000000000-C9DW2_1_1103_23731_12260	GCTGGAGGCTTCGGCCAACAGCATGTCTGCCTCAGCGTCGGGTTAATTCTCGCCCATCATCTTCCCTGTGTTGATGATTTGGGCGGATCTGGCTTTCTCAGCTCTCACGAGCTGGGTTTGCTGAAGTACAGAGGTTAATGCATGGACCCGTTAAGGGCTGCAGCTGGTTAGGCAGTGATGCTATCGATTAGCTGTTGGTCTGGGAACTGCGTTTGACCCTCCACAAGGAAACTTAATTATTTGGTTAGGCAGTGATGCTATCGATTAGCTGTTGGTCTGGGAACT	USA_Wyoming_2018	Brown
M00161_98_000000000-C9DW2_1_1103_23743_17730	GCTGGAGGCTTCGGCCAACAGCATGTCTGCCTCAGCGTCGGGTTAATTCTCGCCCATCATCTTCCCTGTGTTGATGATTTGGGCGGATCTGGCTTTCTCAGCTCTCACGAGCTGGGTTTGCTGAAGTACAGAGGTTAATGCATGGACCCGTTAAGGGCTGCAGCTGGTTAGGCAGTGATGCTATCGATTAGCTGTTGGTCTGGGAACTGCGTTTGACCCTCCACAAGGAAACTTAATTATTTGGTTAGGCAGTGATGCTATCGATTAGCTGTTGGTCTGGGAACT	USA_Wyoming_2018	Brown
M00161_98_000000000-C9DW2_1_1103_23820_20094	GCTCGAGGCTTCGGCCAAGAGCATGTCTGCCTCAGCGTCGGGTTAACCCTCACCCTCTCTCCAGCACACTCACGTGTAATGGGGATGTGGGTGGATCTGACAGTCCCAGCTTCTGTGTGAGATGTGTCGGCCCCTTAAAAGGTCGGCATGTTGAGCACTGATGGAGGTGGGTCTGTTGAAGCACATAGGCGAACGTGGGTCCCGTTAAGGGCCGCATCCGGGTATGCATGCTTCGTGCTGCTACTTTGCTTGCCGGCCTGGGTTGCCTATTGTTCTCCTCAAACCAGGAAATTTTGCACTTGTACTCGTGATCACTCGTGGTCAAGTTTGCTTGTGCATCTAACTTCTATTCTCCTCAAACCAGGAAATTTTGCACTTGTACTCGTGATCAC	USA_Wyoming_2018	Brown
M00161_98_000000000-C9DW2_1_1103_2395_10651	GCTGGAGGCTTCGGCCAACAGCATGTCTGCCTCAGCGTCGGGTTAATTCTCGCCCATCATCTTCCCTGTGTTGATGATTTGGGCGGATCTGGCTTTCTCAGCTCTCACGAGCTGGGTTTGCTGAAGTACAGAGGTTAATGCATGGACCCGTTAAGGGCTGCAGCTGGTTAGGCAGTGATGCTATCGATTAGCTGTTGGTCTGGGAACTGCGTTTGACCCTCCACAAGGAAACTTAATTATTTGGTTAGGCAGTGATGCTATCGATTAGCTGTTGGTCTGGGAACT	USA_Wyoming_2018	Brown
M00161_98_000000000-C9DW2_1_1103_24412_6844	GCTGGAGGCTTCGGCCAACAGCATGTCTGCCTCAGCGTCGGGTTAATTCTCGCCCATCATCTTCCCTGTGTTGATGATTTGGGCGGATCTGGCTTTCTCAGCTCTCACGAGCTGGGTTTGCTGAAGTACAGAGGTTAATGCATGGACCCGTTAAGGGCTGCAGCTGGTTAGGCAGTGATGCTATCGATTAGCTGTTGGTCTGGGAACTGCGTTTGACCCTCCACAAGGAAACTTAATTATTTGGTTAGGCAGTGATGCTATCGATTAGCTGTTGGTCTGGGAACT	USA_Wyoming_2018	Brown
M00161_98_000000000-C9DW2_1_1103_24638_10571	GCTGGAGGCTTCGGCCAACAGCATGTCTGCCTCAGCGTCGGGTTAATTCTCGCCCATCATCTTCCCTGTGTTGATGATTTGGGCGGATCTGGCTTTCTCAGCTCTCACGAGCTGGGTTTGCTGAAGTACAGAGGTTAATGCATGGACCCGTTAAGGGCTGCAGCTGGTTAGGCAGTGATGCTATCGATTAGCTGTTGGTCTGGGAACTGCGTTTGACCCTCCACAAGGAAACTTAATTATTTGGTTAGGCAGTGATGCTATCGATTAGCTGTTGGTCTGGGAACT	USA_Wyoming_2018	Brown
M00161_98_000000000-C9DW2_1_1103_24822_7276	GCTGGAGGCTTCGGCCAACAGCATGTCTGCCTCAGCGTCGGGTTAATTCTCGCCCATCATCTTCCCTGTGTTGATGATTTGGGCGGATCTGGCTTTCTCAGCTCTCACGAGCTGGGTTTGCTGAAGTACAGAGGTTAATGCATGGACCCGTTAAGGGCTGCAGCTGGTTAGGCAGTGATGCTATCGATTAGCTGTTGGTCTGGGAACTGCGTTTGACCCTCCACAAGGAAACTTAATTATTTGGTTAGGCAGTGATGCTATCGATTAGCTGTTGGTCTGGGAACT	USA_Wyoming_2018	Brown
M00161_98_000000000-C9DW2_1_1103_25208_9245	GCTCGAGGCTTCGGCCAAGAGCATGTCTGCCTCAGCGTCGGGTTAACCCTCACCCTCTCTCCAGCACACTCACGTGTAATGGGGATGTGGGTGGATCTGACAGTCCCAGCTTCTGTGTGAGATGTGTCGGCCCCTTAAAAGGTCGGCATGTTGAGCACTGATGGAGGTGGGTCTGTTGAAGCACATAGGCGAACGTGGGTCCCGTTAAGGGCCGCATCCGGGTATGCATGCTTCGTGCTGCTACTTTGCTTGCCGGCCTGGGTTGCCTATTGTTCTCCTCAAACCAGGAAATTTTGCACTTGTACTCGTGATCACTCGTGGTCAAGTTTGCTTGTGCATCTAACTTCTATTCTCCTCAAACCAGGAAATTTTGCACTTGTACTCGTGATCAC	USA_Wyoming_2018	Brown
M00161_98_000000000-C9DW2_1_1103_25456_8658	GCTGGAGGCTTCGGCCAACAGCATGTCTGCCTCAGCGTCGGGTTAATTCTCGCCCATCATCTTCCCTGTGTTGATGATTTGGGCGGATCTGGCTTTCTCAGCTCTCACGAGCTGGGTTTGCTGAAGTACAGAGGTTAATGCATGGACCCGTTAAGGGCTGCAGCTGGTTAGGCAGTGATGCTATCGATTAGCTGTTGGTCTGGGAACTGCGTTTGACCCTCCACAAGGAAACTTAATTATTTGGTTAGGCAGTGATGCTATCGATTAGCTGTTGGTCTGGGAACT	USA_Wyoming_2018	Brown
M00161_98_000000000-C9DW2_1_1103_25661_11544	GCTGGAGGCTTCGGCCAACAGCATGTCTGCCTCAGCGTCGGGTTAATTCTCGCCCATCATCTTCCCTGTGTTGATGATTTGGGCGGATCTGGCTTTCTCAGCTCTCACGAGCTGGGTTTGCTGAAGTACAGAGGTTAATGCATGGACCCGTTAAGGGCTGCAGCTGGTTAGGCAGTGATGCTATCGATTAGCTGTTGGTCTGGGAACTGCGTTTGACCCTCCACAAGGAAACTTAATTATTTGGTTAGGCAGTGATGCTATCGATTAGCTGTTGGTCTGGGAACT	USA_Wyoming_2018	Brown
M00161_98_000000000-C9DW2_1_1103_26046_6179	GCTGGAGGCTTCGGCCAACAGCATGTCTGCCTCAGCGTCGGGTTAATTCTCGCCCATCATCTTCCCTGTGTTGATGATTTGGGCGGATCTGGCTTTCTCAGCTCTCACGAGCTGGGTTTGCTGAAGTACAGAGGTTAATGCATGGACCCGTTAAGGGCTGCAGCTGGTTAGGCAGTGATGCTATCGATTAGCTGTTGGTCTGGGAACTGCGTTTGACCCTCCACAAGGAAACTTAATTATTTGGTTAGGCAGTGATGCTATCGATTAGCTGTTGGTCTGGGAACT	USA_Wyoming_2018	Brown
M00161_98_000000000-C9DW2_1_1103_26191_15569	GCTGGAGGCTTCGGCCAACAGCATGTCTGCCTCAGCGTCGGGTTAATTCTCGCCCATCATCTTCCCTGTGTTGATGATTTGGGCGGATCTGGCTTTCTCAGCTCTCACGAGCTGGGTTTGCTGAAGTACAGAGGTTAATGCATGGACCCGTTAAGGGCTGCAGCTGGTTAGGCAGTGATGCTATCGATTAGCTGTTGGTCTGGGAACTGCGTTTGACCCTCCACAAGGAAACTTAATTATTTGGTTAGGCAGTGATGCTATCGATTAGCTGTTGGTCTGGGAACT	USA_Wyoming_2018	Brown
M00161_98_000000000-C9DW2_1_1103_26336_8672	GCTCGAGGCTTCGGCCAAGAGCATGTCTGCCTCAGCGTCGGGTTAACCCTCACCCTCTCTCCAGCACACTCACGTGTAATGGGGATGTGGGTGGATCTGACAGTCCCAGCTTCTGTGTGAGATGTGTCGGCCCCTTAAAAGGTCGGCATGTTGAGCACTGATGGAGGTGGGTCTGTTGAAGCACATAGGCGAACGTGGGTCCCGTTAAGGGCCGCATCCGGGTATGCATGCTTCGTGCTGCTACTTTGCTTGCCGGCCTGGGTTGCCTATTGTTCTCCTCAAACCAGGAAATTTTGCACTTGTACTCGTGATCACTCGTGGTCAAGTTTGCTTGTGCATCTAACTTCTATTCTCCTCAAACCAGGAAATTTTGCACTTGTACTCGTGATCAC	USA_Wyoming_2018	Brown
M00161_98_000000000-C9DW2_1_1103_2661_13662	GCTGGAGGCTTCGGCCAACAGCATGTCTGCCTCAGCGTCGGGTTAATTCTCGCCCATCATCTTCCCTGTGTTGATGATTTGGGCGGATCTGGCTTTCTCAGCTCTCACGAGCTGGGTTTGCTGAAGTACAGAGGTTAATGCATGGACCCGTTAAGGGCTGCAGCTGGTTAGGCAGTGATGCTATCGATTAGCTGTTGGTCTGGGAACTGCGTTTGACCCTCCACAAGGAAACTTAATTATTTGGTTAGGCAGTGATGCTATCGATTAGCTGTTGGTCTGGGAACT	USA_Wyoming_2018	Brown
M00161_98_000000000-C9DW2_1_1103_27383_7470	GCTGGAGGCTTCGGCCAACAGCATGTCTGCCTCAGCGTCGGGTTAATTCTCGCCCATCATCTTCCCTGTGTTGATGATTTGGGCGGATCTGGCTTTCTCAGCTCTCACGAGCTGGGTTTGCTGAAGTACAGAGGTTAATGCATGGACCCGTTAAGGGCTGCAGCTGGTTAGGCAGTGATGCTATCGATTAGCTGTTGGTCTGGGAACTGCGTTTGACCCTCCACAAGGAAACTTAATTATTTGGTTAGGCAGTGATGCTATCGATTAGCTGTTGGTCTGGGAACT	USA_Wyoming_2018	Brown
M00161_98_000000000-C9DW2_1_1103_27724_17773	GCTGGAGGCTTCGGCCAACAGCATGTCTGCCTCAGCGTCGGGTTAATTCTCGCCCATCATCTTCCCTGTGTTGATGATTTGGGCGGATCTGGCTTTCTCAGCTCTCACGAGCTGGGTTTGCTGAAGTACAGAGGTTAATGCATGGACCCGTTAAGGGCTGCAGCTGGTTAGGCAGTGATGCTATCGATTAGCTGTTGGTCTGGGAACTGCGTTTGACCCTCCACAAGGAAACTTAATTATTTGGTTAGGCAGTGATGCTATCGATTAGCTGTTGGTCTGGGAACT	USA_Wyoming_2018	Brown
M00161_98_000000000-C9DW2_1_1103_27777_13820	GCTGGAGGCTTCGGCCAACAGCATGTCTGCCTCAGCGTCGGGTTAATTCTCGCCCATCATCTTCCCTGTGTTGATGATTTGGGCGGATCTGGCTTTCTCAGCTCTCACGAGCTGGGTTTGCTGAAGTACAGAGGTTAATGCATGGACCCGTTAAGGGCTGCAGCTGGTTAGGCAGTGATGCTATCGATTAGCTGTTGGTCTGGGAACTGCGTTTGACCCTCCACAAGGAAACTTAATTATTTGGTTAGGCAGTGATGCTATCGATTAGCTGTTGGTCTGGGAACT	USA_Wyoming_2018	Brown
M00161_98_000000000-C9DW2_1_1103_27817_9330	GCTGGAGGCTTCGGCCAACAGCATGTCTGCCTCAGCGTCGGGTTAATTCTCGCCCATCATCTTCCCTGTGTTGATGATTTGGGCGGATCTGGCTTTCTCAGCTCTCACGAGCTGGGTTTGCTGAAGTACAGAGGTTAATGCATGGACCCGTTAAGGGCTGCAGCTGGTTAGGCAGTGATGCTATCGATTAGCTGTTGGTCTGGGAACTGCGTTTGACCCTCCACAAGGAAACTTAATTATTTGGTTAGGCAGTGATGCTATCGATTAGCTGTTGGTCTGGGAACT	USA_Wyoming_2018	Brown
M00161_98_000000000-C9DW2_1_1103_28226_9371	GCTGGAGGCTTCGGCCAACAGCATGTCTGCCTCAGCGTCGGGTTAATTCTCGCCCATCATCTTCCCTGTGTTGATGATTTGGGCGGATCTGGCTTTCTCAGCTCTCACGAGCTGGGTTTGCTGAAGTACAGAGGTTAATGCATGGACCCGTTAAGGGCTGCAGCTGGTTAGGCAGTGATGCTATCGATTAGCTGTTGGTCTGGGAACTGCGTTTGACCCTCCACAAGGAAACTTAATTATTTGGTTAGGCAGTGATGCTATCGATTAGCTGTTGGTCTGGGAACT	USA_Wyoming_2018	Brown
M00161_98_000000000-C9DW2_1_1103_2913_13223	GCTGGAGGCTTCGGCCAACAGCATGTCTGCCTCAGCGTCGGGTTAATTCTCGCCCATCATCTTCCCTGTGTTGATGATTTGGGCGGATCTGGCTTTCTCAGCTCTCACGAGCTGGGTTTGCTGAAGTACAGAGGTTAATGCATGGACCCGTTAAGGGCTGCAGCTGGTTAGGCAGTGATGCTATCGATTAGCTGTTGGTCTGGGAACTGCGTTTGACCCTCCACAAGGAAACTTAATTATTTGGTTAGGCAGTGATGCTATCGATTAGCTGTTGGTCTGGGAACT	USA_Wyoming_2018	Brown
M00161_98_000000000-C9DW2_1_1103_3088_8490	GCTCGAGGCTTCGGCCAAGAGCATGTCTGCCTCAGCGTCGGGTTAACCCTCACCCTCTCTCCAGCACACTCACGTGTAATGGGGATGTGGGTGGATCTGACAGTCCCAGCTTCTGTGTGAGATGTGTCGGCCCCTTAAAAGGTCGGCATGTTGAGCACTGATGGAGGTGGGTCTGTTGAAGCACATAGGCGAACGTGGGTCCCGTTAAGGGCCGCATCCGGGTATGCATGCTTCGTGCTGCTACTTTGCTTGCCGGCCTGGGTTGCCTATTGTTCTCCTCAAACCAGGAAATTTTGCACTTGTACTCGTGATCACTCGTGGTCAAGTTTGCTTGTGCATCTAACTTCTATTCTCCTCAAACCAGGAAATTTTGCACTTGTACTCGTGATCAC	USA_Wyoming_2018	Brown
M00161_98_000000000-C9DW2_1_1103_3663_15260	GCTGGAGGCTTCGGCCAACAGCATGTCTGCCTCAGCGTCGGGTTAATTCTCGCCCATCATCTTCCCTGTGTTGATGATTTGGGCGGATCTGGCTTTCTCAGCTCTCACGAGCTGGGTTTGCTGAAGTACAGAGGTTAATGCATGGACCCGTTAAGGGCTGCAGCTGGTTAGGCAGTGATGCTATCGATTAGCTGTTGGTCTGGGAACTGCGTTTGACCCTCCACAAGGAAACTTAATTATTTGGTTAGGCAGTGATGCTATCGATTAGCTGTTGGTCTGGGAACT	USA_Wyoming_2018	Brown
M00161_98_000000000-C9DW2_1_1103_3915_20620	GCTGGAGGCTTCGGCCAACAGCATGTCTGCCTCAGCGTCGGGTTAATTCTCGCCCATCATCTTCCCTGTGTTGATGATTTGGGCGGATCTGGCTTTCTCAGCTCTCACGAGCTGGGTTTGCTGAAGTACAGAGGTTAATGCATGGACCCGTTAAGGGCTGCAGCTGGTTAGGCAGTGATGCTATCGATTAGCTGTTGGTCTGGGAACTGCGTTTGACCCTCCACAAGGAAACTTAATTATTTGGTTAGGCAGTGATGCTATCGATTAGCTGTTGGTCTGGGAACT	USA_Wyoming_2018	Brown
M00161_98_000000000-C9DW2_1_1103_4318_6797	GCTCGAGGCTTCGGCCAAGAGCATGTCTGCCTCAGCGTCGGGTTAATCCTCACCAAACTCACACACATTCACTTGTGTTGGGAGACCTTGGTGGACATGGCTTTCCCAGCGCCACTGCATACGTTCCCGTCAAACGGAATGTGTGCAATTCATGTGGAACTGGGTCTGCTGAAGTCGATAGGCGTCTGCGGAGTCCGTTAAGGGCCGCATCTGGGTATGCTAGCTTCGTGCTGCTATCTAAGTTGTTGGTCTGGACATCTTGTACGGCGCCTCTAACCAGGAACCCTTGTACATGTATCACTTCACTGTGGTGCGTGTGCACGACCTACTAACATCTTGTACGGCGCCTCTAACCAGGAACCCTTGTACATGTA	USA_Wyoming_2018	Brown
M00161_98_000000000-C9DW2_1_1103_4459_18519	GCTGGAGGCTTCGGCCAACAGCATGTCTGCCTCAGCGTCGGGTTAATTCTCGCCCATCATCTTCCCTGTGTTGATGATTTGGGCGGATCTGGCTTTCTCAGCTCTCACGAGCTGGGTTTGCTGAAGTACAGAGGTTAATGCATGGACCCGTTAAGGGCTGCAGCTGGTTAGGCAGTGATGCTATCGATTAGCTGTTGGTCTGGGAACTGCGTTTGACCCTCCACAAGGAAACTTAATTATTTGGTTAGGCAGTGATGCTATCGATTAGCTGTTGGTCTGGGAACT	USA_Wyoming_2018	Brown
M00161_98_000000000-C9DW2_1_1103_4813_5670	GCTGGAGGCTTCGGCCAACAGCATGTCTGCCTCAGCGTCGGGTTAATTCTCGCCCATCATCTTCCCTGTGTTGATGATTTGGGCGGATCTGGCTTTCTCAGCTCTCACGAGCTGGGTTTGCTGAAGTACAGAGGTTAATGCATGGACCCGTTAAGGGCTGCAGCTGGTTAGGCAGTGATGCTATCGATTAGCTGTTGGTCTGGGAACTGCGTTTGACCCTCCACAAGGAAACTTAATTATTTGGTTAGGCAGTGATGCTATCGATTAGCTGTTGGTCTGGGAACT	USA_Wyoming_2018	Brown
M00161_98_000000000-C9DW2_1_1103_4843_12715	GCTGGAGGCTTCGGCCAACAGCATGTCTGCCTCAGCGTCGGGTTAATTCTCGCCCATCATCTTCCCTGTGTTGATGATTTGGGCGGATCTGGCTTTCTCAGCTCTCACGAGCTGGGTTTGCTGAAGTACAGAGGTTAATGCATGGACCCGTTAAGGGCTGCAGCTGGTTAGGCAGTGATGCTATCGATTAGCTGTTGGTCTGGGAACTGCGTTTGACCCTCCACAAGGAAACTTAATTATTTGGTTAGGCAGTGATGCTATCGATTAGCTGTTGGTCTGGGAACT	USA_Wyoming_2018	Brown
M00161_98_000000000-C9DW2_1_1103_5130_15988	GCTCGAGGCTTCGGCCAAGAGCATGTCTGCCTCAGCGTCGGGTTAATCCTCACCAAACTCACACACATTCACTTGTGTTGGGAGACCTTGGTGGACATGGCTTTCCCAGCGCCACTGCATACGTTCCCGTCAAACGGAATGTGTGCAATTCATGTGGAACTGGGTCTGCTGAAGTCGATAGGCGTCTGCGGAGTCCGTTAAGGGCCGCATCTGGGTATGCTAGCTTCGTGCTGCTATCTAAGTTGTTGGTCTGGACATCTTGTACGGCGCCTCTAACCAGGAACCCTTGTACATGTATCACTTCACTGTGGTGCGTGTGCACGACCTACTAACATCTTGTACGGCGCCTCTAACCAGGAACCCTTGTACATGTA	USA_Wyoming_2018	Brown
M00161_98_000000000-C9DW2_1_1103_5697_6663	GCTGGAGGCTTCGGCCAACAGCATGTCTGCCTCAGCGTCGGGTTAATTCTCGCCCATCATCTTCCCTGTGTTGATGATTTGGGCGGATCTGGCTTTCTCAGCTCTCACGAGCTGGGTTTGCTGAAGTACAGAGGTTAATGCATGGACCCGTTAAGGGCTGCAGCTGGTTAGGCAGTGATGCTATCGATTAGCTGTTGGTCTGGGAACTGCGTTTGACCCTCCACAAGGAAACTTAATTATTTGGTTAGGCAGTGATGCTATCGATTAGCTGTTGGTCTGGGAACT	USA_Wyoming_2018	Brown
M00161_98_000000000-C9DW2_1_1103_5921_9037	GCTCGAGGCTTCGGCCAAGAGCATGTCTGCCTCAGCGTCGGGTTAACCCTCACCCTCTCTCCAGCACACTCACGTGTAATGGGGATGTGGGTGGATCTGACAGTCCCAGCTTCTGTGTGAGATGTGTCGGCCCCTTAAAAGGTCGGCATGTTGAGCACTGATGGAGGTGGGTCTGTTGAAGCACATAGGCGAACGTGGGTCCCGTTAAGGGCCGCATCCGGGTATGCATGCTTCGTGCTGCTACTTTGCTTGCCGGCCTGGGTTGCCTATTGTTCTCCTCAAACCAGGAAATTTTGCACTTGTACTCGTGATCACTCGTGGTCAAGTTTGCTTGTGCATCTAACTTCTAGTTCTCCTCAAACCAGGAAATTTTGCACTTGTACTCGTGATCA	USA_Wyoming_2018	Brown
M00161_98_000000000-C9DW2_1_1103_6262_15738	GCTGGAGGCTTCGGCCAACAGCATGTCTGCCTCAGCGTCGGGTTAATTCTCGCCCATCATCTTCCCTGTGTTGATGATTTGGGCGGATCTGGCTTTCTCAGCTCTCACGAGCTGGGTTTGCTGAAGTACAGAGGTTAATGCATGGACCCGTTAAGGGCTGCAGCTGGTTAGGCAGTGATGCTATCGATTAGCTGTTGGTCTGGGAACTGCGTTTGACCCTCCACAAGGAAACTTAATTATTTGGTTAGGCAGTGATGCTATCGATTAGCTGTTGGTCTGGGAACT	USA_Wyoming_2018	Brown
M00161_98_000000000-C9DW2_1_1103_6392_12923	GCTGGAGGCTTCGGCCAACAGCATGTCTGCCTCAGCGTCGGGTTAATTCTCGCCCATCATCTTCCCTGTGTTGATGATTTGGGCGGATCTGGCTTTCTCAGCTCTCACGAGCTGGGTTTGCTGAAGTACAGAGGTTAATGCATGGACCCGTTAAGGGCTGCAGCTGGTTAGGCAGTGATGCTATCGATTAGCTGTTGGTCTGGGAACTGCGTTTGACCCTCCACAAGGAAACTTAATTATTTGGTTAGGCAGTGATGCTATCGATTAGCTGTTGGTCTGGGAACT	USA_Wyoming_2018	Brown
M00161_98_000000000-C9DW2_1_1103_6422_13061	GCTGGAGGCTTCGGCCAACAGCATGTCTGCCTCAGCGTCGGGTTAATTCTCGCCCATCATCTTCCCTGTGTTGATGATTTGGGCGGATCTGGCTTTCTCAGCTCTCACGAGCTGGGTTTGCTGAAGTACAGAGGTTAATGCATGGACCCGTTAAGGGCTGCAGCTGGTTAGGCAGTGATGCTATCGATTAGCTGTTGGTCTGGGAACTGCGTTTGACCCTCCACAAGGAAACTTAATTATTTGGTTAGGCAGTGATGCTATCGATTAGCTGTTGGTCTGGGAACT	USA_Wyoming_2018	Brown
M00161_98_000000000-C9DW2_1_1103_6719_22013	GCTGGAGGCTTCGGCCAACAGCATGTCTGCCTCAGCGTCGGGTTAATTCTCGCCCATCATCTTCCCTGTGTTGATGATTTGGGCGGATCTGGCTTTCTCAGCTCTCACGAGCTGGGTTTGCTGAAGTACAGAGGTTAATGCATGGACCCGTTAAGGGCTGCAGCTGGTTAGGCAGTGATGCTATCGATTAGCTGTTGGTCTGGGAACTGCGTTTGACCCTCCACAAGGAAACTTAATTATTTGGTTAGGCAGTGATGCTATCGATTAGCTGTTGGTCTGGGAACT	USA_Wyoming_2018	Brown
M00161_98_000000000-C9DW2_1_1103_6799_22581	GCTGGAGGCTTCGGCCAACAGCATGTCTGCCTCAGCGTCGGGTTAATTCTCGCCCATCATCTTCCCTGTGTTGATGATTTGGGCGGATCTGGCTTTCTCAGCTCTCACGAGCTGGGTTTGCTGAAGTACAGAGGTTAATGCATGGACCCGTTAAGGGCTGCAGCTGGTTAGGCAGTGATGCTATCGATTAGCTGTTGGTCTGGGAACTGCGTTTGACCCTCCACAAGGAAACTTAATTATTTGGTTAGGCAGTGATGCTATCGATTAGCTGTTGGTCTGGGAACT	USA_Wyoming_2018	Brown
M00161_98_000000000-C9DW2_1_1103_6936_20986	GCTGGAGGCTTCGGCCAACAGCATGTCTGCCTCAGCGTCGGGTTAATTCTCGCCCATCATCTTCCCTGTGTTGATGATTTGGGCGGATCTGGCTTTCTCAGCTCTCACGAGCTGGGTTTGCTGAAGTACAGAGGTTAATGCATGGACCCGTTAAGGGCTGCAGCTGGTTAGGCAGTGATGCTATCGATTAGCTGTTGGTCTGGGAACTGCGTTTGACCCTCCACAAGGAAACTTAATTATTTGGTTAGGCAGTGATGCTATCGATTAGCTGTTGGTCTGGGAACT	USA_Wyoming_2018	Brown
M00161_98_000000000-C9DW2_1_1103_7135_20507	GCTCGAGGCTTCGGCCAAGAGCATGTCTGCCTCAGCGTCGGGTTAACCCTCACCCTCTCTCCAGCACACTCACGTGTAATGGGGATGTGGGTGGATCTGACAGTCCCAGCTTCTGTGTGAGATGTGTCGGCCCCTTAAAAGGTCGGCATGTTGAGCACTGATGGAGGTGGGTCTGTTGAAGCACATAGGCGAACGTGGGTCCCGTTAAGGGCCGCATCCGGGTATGCATGCTTCGTGCTGCTACTTTGCTTGCCGGCCTGGGTTGCCTATTGTTCTCCTCAAACCAGGAAATTTTGCACTTGTACTCGTGATCACTCGTGGTCAAGTTTGCTTGTGCATCTAACTTCTATTCTCCTCAAACCAGGAAATTTTGCACTTGTACTCGTGATCAC	USA_Wyoming_2018	Brown
M00161_98_000000000-C9DW2_1_1103_7402_17551	GCTCGAGGCTTCGGCCAAGAGCATGTCTGCCTCAGCGTCGGGTTAACCCTCACCCTCTCTCCAGCACACTCACGTGTAATGGGGATGTGGGTGGATCTGACAGTCCCAGCTTCTGTGTGAGATGTGTCGGCCCCTTAAAAGGTCGGCATGTTGAGCACTGATGGAGGTGGGTCTGTTGAAGCACATAGGCGAACGTGGGTCCCGTTAAGGGCCGCATCCGGGTATGCATGCTTCGTGCTGCTACTTTGCTTGCCGGCCTGGGTTGCCTATTGTTCTCCTCAAACCAGGAAATTTTGCACTTGTACTCGTGATCACTCGTGGTCAAGTTTGCTTGTGCATCTAACTTCTATTCTCCTCAAACCAGGAAATTTTGCACTTGTACTCGTGATCAC	USA_Wyoming_2018	Brown
M00161_98_000000000-C9DW2_1_1103_7445_21271	GCTCGAGGCTTCGGCCAAGAGCATGTCTGCCTCAGCGTCGGGTTAACCCTCACCCTCTCTCCAGCACACTCACGTGTAATGGGGATGTGGGTGGATCTGACAGTCCCAGCTTCTGTGTGAGATGTGTCGGCCCCTTAAAAGGTCGGCATGTTGAGCACTGATGGAGGTGGGTCTGTTGAAGCACATAGGCGAACGTGGGTCCCGTTAAGGGCCGCATCCGGGTATGCATGCTTCGTGCTGCTACTTTGCTTGCCGGCCTGGGTTGCCTATTGTTCTCCTCAAACCAGGAAATTTTGCACTTGTACTCGTGATCACTCGTGGTCAAGTTTGCTTGTGCATCTAACTTCTATTCTCCTCAAACCAGGAAATTTTGCACTTGTACTCGTGATCAC	USA_Wyoming_2018	Brown
M00161_98_000000000-C9DW2_1_1103_7524_15317	GCTGGAGGCTTCGGCCAACAGCATGTCTGCCTCAGCGTCGGGTTAATTCTCGCCCATCATCTTCCCTGTGTTGATGATTTGGGCGGATCTGGCTTTCTCAGCTCTCACGAGCTGGGTTTGCTGAAGTACAGAGGTTAATGCATGGACCCGTTAAGGGCTGCAGCTGGTTAGGCAGTGATGCTATCGATTAGCTGTTGGTCTGGGAACTGCGTTTGACCCTCCACAAGGAAACTTAATTATTTGGTTAGGCAGTGATGCTATCGATTAGCTGTTGGTCTGGGAACT	USA_Wyoming_2018	Brown
M00161_98_000000000-C9DW2_1_1103_7621_6099	GCTGGAGGCTTCGGCCAACAGCATGTCTGCCTCAGCGTCGGGTTAATTCTCGCCCATCATCTTCCCTGTGTTGATGATTTGGGCGGATCTGGCTTTCTCAGCTCTCACGAGCTGGGTTTGCTGAAGTACAGAGGTTAATGCATGGACCCGTTAAGGGCTGCAGCTGGTTAGGCAGTGATGCTATCGATTAGCTGTTGGTCTGGGAACTGCGTTTGACCCTCCACAAGGAAACTTAATTATTTGGTTAGGCAGTGATGCTATCGATTAGCTGTTGGTCTGGGAACT	USA_Wyoming_2018	Brown
M00161_98_000000000-C9DW2_1_1103_7654_7100	GCTGGAGGCTTCGGCCAACAGCATGTCTGCCTCAGCGTCGGGTTAATTCTCGCCCATCATCTTCCCTGTGTTGATGATTTGGGCGGATCTGGCTTTCTCAGCTCTCACGAGCTGGGTTTGCTGAAGTACAGAGGTTAATGCATGGACCCGTTAAGGGCTGCAGCTGGTTAGGCAGTGATGCTATCGATTAGCTGTTGGTCTGGGAACTGCGTTTGACCCTCCACAAGGAAACTTAATTATTTGGTTAGGCAGTGATGCTATCGATTAGCTGTTGGTCTGGGAACT	USA_Wyoming_2018	Brown
M00161_98_000000000-C9DW2_1_1103_7810_18300	GCTGGAGGCTTCGGCCAACAGCATGTCTGCCTCAGCGTCGGGTTAATTCTCGCCCATCATCTTCCCTGTGTTGATGATTTGGGCGGATCTGGCTTTCTCAGCTCTCACGAGCTGGGTTTGCTGAAGTACAGAGGTTAATGCATGGACCCGTTAAGGGCTGCAGCTGGTTAGGCAGTGATGCTATCGATTAGCTGTTGGTCTGGGAACTGCGTTTGACCCTCCACAAGGAAACTTAATTATTTGGTTAGGCAGTGATGCTATCGATTAGCTGTTGGTCTGGGAACT	USA_Wyoming_2018	Brown
M00161_98_000000000-C9DW2_1_1103_8055_10272	GCTGGAGGCTTCGGCCAACAGCATGTCTGCCTCAGCGTCGGGTTAATTCTCGCCCATCATCTTCCCTGTGTTGATGATTTGGGCGGATCTGGCTTTCTCAGCTCTCACGAGCTGGGTTTGCTGAAGTACAGAGGTTAATGCATGGACCCGTTAAGGGCTGCAGCTGGTTAGGCAGTGATGCTATCGATTAGCTGTTGGTCTGGGAACTGCGTTTGACCCTCCACAAGGAAACTTAATTATTTGGTTAGGCAGTGATGCTATCGATTAGCTGTTGGTCTGGGAACT	USA_Wyoming_2018	Brown
M00161_98_000000000-C9DW2_1_1103_8130_10898	GCTGGAGGCTTCGGCCAACAGCATGTCTGCCTCAGCGTCGGGTTAATTCTCGCCCATCATCTTCCCTGTGTTGATGATTTGGGCGGATCTGGCTTTCTCAGCTCTCACGAGCTGGGTTTGCTGAAGTACAGAGGTTAATGCATGGACCCGTTAAGGGCTGCAGCTGGTTAGGCAGTGATGCTATCGATTAGCTGTTGGTCTGGGAACTGCGTTTGACCCTCCACAAGGAAACTTAATTATTTGGTTAGGCAGTGATGCTATCGATTAGCTGTTGGTCTGGGAACT	USA_Wyoming_2018	Brown
M00161_98_000000000-C9DW2_1_1103_8137_12312	GCTGGAGGCTTCGGCCAACAGCATGTCTGCCTCAGCGTCGGGTTAATTCTCGCCCATCATCTTCCCTGTGTTGATGATTTGGGCGGATCTGGCTTTCTCAGCTCTCACGAGCTGGGTTTGCTGAAGTACAGAGGTTAATGCATGGACCCGTTAAGGGCTGCAGCTGGTTAGGCAGTGATGCTATCGATTAGCTGTTGGTCTGGGAACTGCGTTTGACCCTCCACAAGGAAACTTAATTATTTGGTTAGGCAGTGATGCTATCGATTAGCTGTTGGTCTGGGAACT	USA_Wyoming_2018	Brown
M00161_98_000000000-C9DW2_1_1103_8240_2484	GCTCGAGGCTTCGGCCAAGAGCATGTCTGCCTCAGCGTCGGGTTAACCCTCACCCTCTCTCCAGCACACTCACGTGTAATGGGGATGTGGGTGGATCTGACAGTCCCAGCTTCTGTGTGAGATGTGTCGGCCCCTTAAAAGGTCGGCATGTTGAGCACTGATGGAGGTGGGTCTGTTGAAGCACATAGGCGAACGTGGGTCCCGTTAAGGGCCGCATCCGGGTATGCATGCTTCGTGCTGCTACTTTGCTTGCCGGCCTGGGTTGCCTATTGTTCTCCTCAAACCAGGAAATTTTGCACTTGTACTCGTGATCACTCGTGGTCAAGTTTGCTTGTGCATCTAACTTCTATTCTCCTCAAACCAGGAAATTTTGCACTTGTACTCGTGATCAC	USA_Wyoming_2018	Brown
M00161_98_000000000-C9DW2_1_1103_8374_7600	GCTGGAGGCTTCGGCCAACAGCATGTCTGCCTCAGCGTCGGGTTAATTCTCGCCCATCATCTTCCCTGTGTTGATGATTTGGGCGGATCTGGCTTTCTCAGCTCTCACGAGCTGGGTTTGCTGAAGTACAGAGGTTAATGCATGGACCCGTTAAGGGCTGCAGCTGGTTAGGCAGTGATGCTATCGATTAGCTGTTGGTCTGGGAACTGCGTTTGACCCTCCACAAGGAAACTTAATTATTTGGTTAGGCAGTGATGCTATCGATTAGCTGTTGGTCTGGGAACT	USA_Wyoming_2018	Brown
M00161_98_000000000-C9DW2_1_1103_8550_14914	GCTCGAGGCTTCGGCCAAGAGCATGTCTGCCTCAGCGTCGGGTTAATCCTCACCAAACTCACACACATTCACTTGTGTTGGGAGACCTTGGTGGACATGGCTTTCCCAGCGCCACTGCATACGTTCCCGTCAAACGGAATGTGTGCAATTCATGTGGAACTGGGTCTGCTGAAGTCGATAGGCGTCTGCGGAGTCCGTTAAGGGCCGCATCTGGGTATGCTAGCTTCGTGCTGCTATCTAAGTTGTTGGTCTGGACATCTTGTACGGCGCCTCTAACCAGGAACCCTTGTACATGTATCACTTCACTGTGGTGCGTGTGCACGACCTACTAACATCTTGTACGGCGCCTCTAACCAGGAACCCTTGTACATGTA	USA_Wyoming_2018	Brown
M00161_98_000000000-C9DW2_1_1103_8619_5420	GCTGGAGGCTTCGGCCAACAGCATGTCTGCCTCAGCGTCGGGTTAATTCTCGCCCATCATCTTCCCTGTGTTGATGATTTGGGCGGATCTGGCTTTCTCAGCTCTCACGAGCTGGGTTTGCTGAAGTACAGAGGTTAATGCATGGACCCGTTAAGGGCTGCAGCTGGTTAGGCAGTGATGCTATCGATTAGCTGTTGGTCTGGGAACTGCGTTTGACCCTCCACAAGGAAACTTAATTATTTGGTTAGGCAGTGATGCTATCGATTAGCTGTTGGTCTGGGAACT	USA_Wyoming_2018	Brown
M00161_98_000000000-C9DW2_1_1103_8666_20600	GCTGGAGGCTTCGGCCAACAGCATGTCTGCCTCAGCGTCGGGTTAATTCTCGCCCATCATCTTCCCTGTGTTGATGATTTGGGCGGATCTGGCTTTCTCAGCTCTCACGAGCTGGGTTTGCTGAAGTACAGAGGTTAATGCATGGACCCGTTAAGGGCTGCAGCTGGTTAGGCAGTGATGCTATCGATTAGCTGTTGGTCTGGGAACTGCGTTTGACCCTCCACAAGGAAACTTAATTATTTGGTTAGGCAGTGATGCTATCGATTAGCTGTTGGTCTGGGAACT	USA_Wyoming_2018	Brown
M00161_98_000000000-C9DW2_1_1103_8731_20518	GCTGGAGGCTTCGGCCAACAGCATGTCTGCCTCAGCGTCGGGTTAATTCTCGCCCATCATCTTCCCTGTGTTGATGATTTGGGCGGATCTGGCTTTCTCAGCTCTCACGAGCTGGGTTTGCTGAAGTACAGAGGTTAATGCATGGACCCGTTAAGGGCTGCAGCTGGTTAGGCAGTGATGCTATCGATTAGCTGTTGGTCTGGGAACTGCGTTTGACCCTCCACAAGGAAACTTAATTATTTGGTTAGGCAGTGATGCTATCGATTAGCTGTTGGTCTGGGAACT	USA_Wyoming_2018	Brown
M00161_98_000000000-C9DW2_1_1103_8757_6445	GCTGGAGGCTTCGGCCAACAGCATGTCTGCCTCAGCGTCGGGTTAATTCTCGCCCATCATCTTCCCTGTGTTGATGATTTGGGCGGATCTGGCTTTCTCAGCTCTCACGAGCTGGGTTTGCTGAAGTACAGAGGTTAATGCATGGACCCGTTAAGGGCTGCAGCTGGTTAGGCAGTGATGCTATCGATTAGCTGTTGGTCTGGGAACTGCGTTTGACCCTCCACAAGGAAACTTAATTATTTGGTTAGGCAGTGATGCTATCGATTAGCTGTTGGTCTGGGAACT	USA_Wyoming_2018	Brown
M00161_98_000000000-C9DW2_1_1103_9225_5245	GCTGGAGGCTTCGGCCAACAGCATGTCTGCCTCAGCGTCGGGTTAATTCTCGCCCATCATCTTCCCTGTGTTGATGATTTGGGCGGATCTGGCTTTCTCAGCTCTCACGAGCTGGGTTTGCTGAAGTACAGAGGTTAATGCATGGACCCGTTAAGGGCTGCAGCTGGTTAGGCAGTGATGCTATCGATTAGCTGTTGGTCTGGGAACTGCGTTTGACCCTCCACAAGGAAACTTAATTATTTGGTTAGGCAGTGATGCTATCGATTAGCTGTTGGTCTGGGAACT	USA_Wyoming_2018	Brown
M00161_98_000000000-C9DW2_1_1103_9248_20521	GCTGGAGGCTTCGGCCAACAGCATGTCTGCCTCAGCGTCGGGTTAATTCTCGCCCATCATCTTCCCTGTGTTGATGATTTGGGCGGATCTGGCTTTCTCAGCTCTCACGAGCTGGGTTTGCTGAAGTACAGAGGTTAATGCATGGACCCGTTAAGGGCTGCAGCTGGTTAGGCAGTGATGCTATCGATTAGCTGTTGGTCTGGGAACTGCGTTTGACCCTCCACAAGGAAACTTAATTATTTGGTTAGGCAGTGATGCTATCGATTAGCTGTTGGTCTGGGAACT	USA_Wyoming_2018	Brown
M00161_98_000000000-C9DW2_1_1103_9402_13405	GCTGGAGGCTTCGGCCAACAGCATGTCTGCCTCAGCGTCGGGTTAATTCTCGCCCATCATCTTCCCTGTGTTGATGATTTGGGCGGATCTGGCTTTCTCAGCTCTCACGAGCTGGGTTTGCTGAAGTACAGAGGTTAATGCATGGACCCGTTAAGGGCTGCAGCTGGTTAGGCAGTGATGCTATCGATTAGCTGTTGGTCTGGGAACTGCGTTTGACCCTCCACAAGGAAACTTAATTATTTGGTTAGGCAGTGATGCTATCGATTAGCTGTTGGTCTGGGAACT	USA_Wyoming_2018	Brown
M00161_98_000000000-C9DW2_1_1103_9518_11113	GCTCGAGGCTTCGGCCAAGAGCATGTCTGCCTCAGCGTCGGGTTAACCCTCACCCTCTCTCCAGCACACTCACGTGTAATGGGGATGTGGGTGGATCTGACAGTCCCAGCTTCTGTGTGAGATGTGTCGGCCCCTTAAAAGGTCGGCATGTTGAGCACTGATGGAGGTGGGTCTGTTGAAGCACATAGGCGAACGTGGGTCCCGTTAAGGGCCGCATCCGGGTATGCATGCTTCGTGCTGCTACTTTGCTTGCCGGCCTGGGTTGCCTATTGTTCTCCTCAAACCAGGAAATTTTGCACTTGTACTCGTGATCACTCGTGGTCAAGTTTGCTTGTGCATCTAACTTCTATTCTCCTCAAACCAGGAAATTTTGCACTTGTACTCGTGATCAC	USA_Wyoming_2018	Brown
M00161_98_000000000-C9DW2_1_1103_9521_8026	GCTCGAGGCTTCGGCCAAGAGCATGTCTGCCTCAGCGTCGGGTTAACCCTCACCCTCTCTCCAGCACACTCACGTGTAATGGGGATGTGGGTGGATCTGACAGTCCCAGCTTCTGTGTGAGATGTGTCGGCCCCTTAAAAGGTCGGCATGTTGAGCACTGATGGAGGTGGGTCTGTTGAAGCACATAGGCGAACGTGGGTCCCGTTAAGGGCCGCATCCGGGTATGCATGCTTCGTGCTGCTACTTTGCTTGCCGGCCTGGGTTGCCTATTGTTCTCCTCAAACCAGGAAATTTTGCACTTGTACTCGTGATCACTCGTGGTCAAGTTTGCTTGTGCATCTAACTTCTATTCTCCTCAAACCAGGAAATTTTGCACTTGTACTCGTGATCAC	USA_Wyoming_2018	Brown
M00161_98_000000000-C9DW2_1_1103_9615_7420	GCTCGAGGCTTCGGCCAAGAGCATGTCTGCCTCAGCGTCGGGTTAACCCTCACCCTCTCTCCAGCACACTCACGTGTAATGGGGATGTGGGTGGATCTGACAGTCCCAGCTTCTGTGTGAGATGTGTCGGCCCCTTAAAAGGTCGGCATGTTGAGCACTGATGGAGGTGGGTCTGTTGAAGCACATAGGCGAACGTGGGTCCCGTTAAGGGCCGCATCCGGGTATGCATGCTTCGTGCTGCTACTTTGCTTGCCGGCCTGGGTTGCCTATTGTTCTCCTCAAACCAGGAAATTTTGCACTTGTACTCGTGATCACTCGTGGTCAAGTTTGCTTGTGCATCTAACTTCTATTCTCCTCAAACCAGGAAATTTTGCACTTGTACTCGTGATCAC	USA_Wyoming_2018	Brown
M00161_98_000000000-C9DW2_1_1103_9664_17017	GCTGGAGGCTTCGGCCAACAGCATGTCTGCCTCAGCGTCGGGTTAATTCTCGCCCATCATCTTCCCTGTGTTGATGATTTGGGCGGATCTGGCTTTCTCAGCTCTCACGAGCTGGGTTTGCTGAAGTACAGAGGTTAATGCATGGACCCGTTAAGGGCTGCAGCTGGTTAGGCAGTGATGCTATCGATTAGCTGTTGGTCTGGGAACTGCGTTTGACCCTCCACAAGGAAACTTAATTATTTGGTTAGGCAGTGATGCTATCGATTAGCTGTTGGTCTGGGAACT	USA_Wyoming_2018	Brown
M00161_98_000000000-C9DW2_1_1103_9688_4557	GCTGGAGGCTTCGGCCAACAGCATGTCTGCCTCAGCGTCGGGTTAATTCTCGCCCATCATCTTCCCTGTGTTGATGATTTGGGCGGATCTGGCTTTCTCAGCTCTCACGAGCTGGGTTTGCTGAAGTACAGAGGTTAATGCATGGACCCGTTAAGGGCTGCAGCTGGTTAGGCAGTGATGCTATCGATTAGCTGTTGGTCTGGGAACTGCGTTTGACCCTCCACAAGGAAACTTAATTATTTGGTTAGGCAGTGATGCTATCGATTAGCTGTTGGTCTGGGAACT	USA_Wyoming_2018	Brown
M00161_98_000000000-C9DW2_1_1103_9772_15443	GCTCGAGGCTTCGGCCAAGAGCATGTCTGCCTCAGCGTCGGGTTAACCCTCACCCTCTCTCCAGCACACTCACGTGTAATGGGGATGTGGGTGGATCTGACAGTCCCAGCTTCTGTGTGAGATGTGTCGGCCCCTTAAAAGGTCGGCATGTTGAGCACTGATGGAGGTGGGTCTGTTGAAGCACATAGGCGAACGTGGGTCCCGTTAAGGGCCGCATCCGGGTATGCATGCTTCGTGCTGCTACTTTGCTTGCCGGCCTGGGTTGCCTATTGTTCTCCTCAAACCAGGAAATTTTGCACTTGTACTCGTGATCACTCGTGGTCAAGTTTGCTTGTGCATCTAACTTCTATTCTCCTCAAACCAGGAAATTTTGCACTTGTACTCGTGATCAC	USA_Wyoming_2018	Brown
M00161_98_000000000-C9DW2_1_1103_9873_10109	GCTCGAGGCTTCGGCCAAGAGCATGTCTGCCTCAGCGTCGGGTTAATCCTCACCAAACTCACACACATTCACTTGTGTTGGGAGACCTTGGTGGACATGGCTTTCCCAGCGCCACTGCATACGTTCCCGTCAAACGGAATGTGTGCAATTCATGTGGAACTGGGTCTGCTGAAGTCGATAGGCGTCTGCGGAGTCCGTTAAGGGCCGCATCTGGGTATGCTAGCTTCGTGCTGCTATCTAAGTTGTTGGTCTGGACATCTTGTACGGCGCCTCTAACCAGGAACCCTTGTACATGTATCACTTCACTGTGGTGCGTGTGCACGACCTACTAACATCTTGTACGGCGCCTCTAACCAGGAACCCTTGTACATGTA	USA_Wyoming_2018	Brown
M00161_98_000000000-C9DW2_1_1103_9931_4346	GCTGGAGGCTTCGGCCAACAGCATGTCTGCCTCAGCGTCGGGTTAATTCTCGCCCATCATCTTCCCTGTGTTGATGATTTGGGCGGATCTGGCTTTCTCAGCTCTCACGAGCTGGGTTTGCTGAAGTACAGAGGTTAATGCATGGACCCGTTAAGGGCTGCAGCTGGTTAGGCAGTGATGCTATCGATTAGCTGTTGGTCTGGGAACTGCGTTTGACCCTCCACAAGGAAACTTAATTATTTGGTTAGGCAGTGATGCTATCGATTAGCTGTTGGTCTGGGAACT	USA_Wyoming_2018	Brown
M00161_98_000000000-C9DW2_1_1104_10119_3941	GCTGGAGGCTTCGGCCAACAGCATGTCTGCCTCAGCGTCGGGTTAATTCTCGCCCATCATCTTCCCTGTGTTGATGATTTGGGCGGATCTGGCTTTCTCAGCTCTCACGAGCTGGGTTTGCTGAAGTACAGAGGTTAATGCATGGACCCGTTAAGGGCTGCAGCTGGTTAGGCAGTGATGCTATCGATTAGCTGTTGGTCTGGGAACTGCGTTTGACCCTCCACAAGGAAACTTAATTATTTGGTTAGGCAGTGATGCTATCGATTAGCTGTTGGTCTGGGAACT	USA_Wyoming_2018	Brown
M00161_98_000000000-C9DW2_1_1104_10206_24231	GCTGGAGGCTTCGGCCAACAGCATGTCTGCCTCAGCGTCGGGTTAATTCTCGCCCATCATCTTCCCTGTGTTGATGATTTGGGCGGATCTGGCTTTCTCAGCTCTCACGAGCTGGGTTTGCTGAAGTACAGAGGTTAATGCATGGACCCGTTAAGGGCTGCAGCTGGTTAGGCAGTGATGCTATCGATTAGCTGTTGGTCTGGGAACTGCGTTTGACCCTCCACAAGGAAACTTAATTATTTGGTTAGGCAGTGATGCTATCGATTAGCTGTTGGTCTGGGAACT	USA_Wyoming_2018	Brown
M00161_98_000000000-C9DW2_1_1104_10304_1388	GCTGGAGGCTTCGGCCAACAGCATGTCTGCCTCAGCGTCGGGTTAATTCTCGCCCATCATCTTCCCTGTGTTGATGATTTGGGCGGATCTGGCTTTCTCAGCTCTCACGAGCTGGGTTTGCTGAAGTACAGAGGTTAATGCATGGACCCGTTAAGGGCTGCAGCTGGTTAGGCAGTGATGCTATCGATTAGCTGTTGGTCTGGGAACTGCGTTTGACCCTCCACAAGGAAACTTAATTATTTGGTTAGGCAGTGATGCTATCGATTAGCTGTTGGTCTGGGAACT	USA_Wyoming_2018	Brown
M00161_98_000000000-C9DW2_1_1104_10314_24443	GCTGGAGGCTTCGGCCAACAGCATGTCTGCCTCAGCGTCGGGTTAATTCTCGCCCATCATCTTCCCTGTGTTGATGATTTGGGCGGATCTGGCTTTCTCAGCTCTCACGAGCTGGGTTTGCTGAAGTACAGAGGTTAATGCATGGACCCGTTAAGGGCTGCAGCTGGTTAGGCAGTGATGCTATCGATTAGCTGTTGGTCTGGGAACTGCGTTTGACCCTCCACAAGGAAACTTAATTATTTGGTTAGGCAGTGATGCTATCGATTAGCTGTTGGTCTGGGAACT	USA_Wyoming_2018	Brown
M00161_98_000000000-C9DW2_1_1104_10349_13602	GCTGGAGGCTTCGGCCAACAGCATGTCTGCCTCAGCGTCGGGTTAATTCTCGCCCATCATCTTCCCTGTGTTGATGATTTGGGCGGATCTGGCTTTCTCAGCTCTCACGAGCTGGGTTTGCTGAAGTACAGAGGTTAATGCATGGACCCGTTAAGGGCTGCAGCTGGTTAGGCAGTGATGCTATCGATTAGCTGTTGGTCTGGGAACTGCGTTTGACCCTCCACAAGGAAACTTAATTATTTGGTTAGGCAGTGATGCTATCGATTAGCTGTTGGTCTGGGAACT	USA_Wyoming_2018	Brown
M00161_98_000000000-C9DW2_1_1104_10495_8564	GCTGGAGGCTTCGGCCAACAGCATGTCTGCCTCAGCGTCGGGTTAATTCTCGCCCATCATCTTCCCTGTGTTGATGATTTGGGCGGATCTGGCTTTCTCAGCTCTCACGAGCTGGGTTTGCTGAAGTACAGAGGTTAATGCATGGACCCGTTAAGGGCTGCAGCTGGTTAGGCAGTGATGCTATCGATTAGCTGTTGGTCTGGGAACTGCGTTTGACCCTCCACAAGGAAACTTAATTATTTGGTTAGGCAGTGATGCTATCGATTAGCTGTTGGTCTGGGAACT	USA_Wyoming_2018	Brown
M00161_98_000000000-C9DW2_1_1104_10971_20839	GCTGGAGGCTTCGGCCAACAGCATGTCTGCCTCAGCGTCGGGTTAATTCTCGCCCATCATCTTCCCTGTGTTGATGATTTGGGCGGATCTGGCTTTCTCAGCTCTCACGAGCTGGGTTTGCTGAAGTACAGAGGTTAATGCATGGACCCGTTAAGGGCTGCAGCTGGTTAGGCAGTGATGCTATCGATTAGCTGTTGGTCTGGGAACTGCGTTTGACCCTCCACAAGGAAACTTAATTATTTGGTTAGGCAGTGATGCTATCGATTAGCTGTTGGTCTGGGAACT	USA_Wyoming_2018	Brown
M00161_98_000000000-C9DW2_1_1104_11206_19710	GCTGGAGGCTTCGGCCAACAGCATGTCTGCCTCAGCGTCGGGTTAATTCTCGCCCATCATCTTCCCTGTGTTGATGATTTGGGCGGATCTGGCTTTCTCAGCTCTCACGAGCTGGGTTTGCTGAAGTACAGAGGTTAATGCATGGACCCGTTAAGGGCTGCAGCTGGTTAGGCAGTGATGCTATCGATTAGCTGTTGGTCTGGGAACTGCGTTTGACCCTCCACAAGGAAACTTAATTATTTGGTTAGGCAGTGATGCTATCGATTAGCTGTTGGTCTGGGAACT	USA_Wyoming_2018	Brown
M00161_98_000000000-C9DW2_1_1104_11346_5924	GCTGGAGGCTTCGGCCAACAGCATGTCTGCCTCAGCGTCGGGTTAATTCTCGCCCATCATCTTCCCTGTGTTGATGATTTGGGCGGATCTGGCTTTCTCAGCTCTCACGAGCTGGGTTTGCTGAAGTACAGAGGTTAATGCATGGACCCGTTAAGGGCTGCAGCTGGTTAGGCAGTGATGCTATCGATTAGCTGTTGGTCTGGGAACTGCGTTTGACCCTCCACAAGGAAACTTAATTATTTGGTTAGGCAGTGATGCTATCGATTAGCTGTTGGTCTGGGAACT	USA_Wyoming_2018	Brown
M00161_98_000000000-C9DW2_1_1104_11424_6106	GCTGGAGGCTTCGGCCAACAGCATGTCTGCCTCAGCGTCGGGTTAATTCTCGCCCATCATCTTCCCTGTGTTGATGATTTGGGCGGATCTGGCTTTCTCAGCTCTCACGAGCTGGGTTTGCTGAAGTACAGAGGTTAATGCATGGACCCGTTAAGGGCTGCAGCTGGTTAGGCAGTGATGCTATCGATTAGCTGTTGGTCTGGGAACTGCGTTTGACCCTCCACAAGGAAACTTAATTATTTGGTTAGGCAGTGATGCTATCGATTAGCTGTTGGTCTGGGAACT	USA_Wyoming_2018	Brown
M00161_98_000000000-C9DW2_1_1104_11875_15187	GCTGGAGGCTTCGGCCAACAGCATGTCTGCCTCAGCGTCGGGTTAATTCTCGCCCATCATCTTCCCTGTGTTGATGATTTGGGCGGATCTGGCTTTCTCAGCTCTCACGAGCTGGGTTTGCTGAAGTACAGAGGTTAATGCATGGACCCGTTAAGGGCTGCAGCTGGTTAGGCAGTGATGCTATCGATTAGCTGTTGGTCTGGGAACTGCGTTTGACCCTCCACAAGGAAACTTAATTATTTGGTTAGGCAGTGATGCTATCGATTAGCTGTTGGTCTGGGAACT	USA_Wyoming_2018	Brown
M00161_98_000000000-C9DW2_1_1104_12034_3768	GCTGGAGGCTTCGGCCAACAGCATGTCTGCCTCAGCGTCGGGTTAATTCTCGCCCATCATCTTCCCTGTGTTGATGATTTGGGCGGATCTGGCTTTCTCAGCTCTCACGAGCTGGGTTTGCTGAAGTACAGAGGTTAATGCATGGACCCGTTAAGGGCTGCAGCTGGTTAGGCAGTGATGCTATCGATTAGCTGTTGGTCTGGGAACTGCGTTTGACCCTCCACAAGGAAACTTAATTATTTGGTTAGGCAGTGATGCTATCGATTAGCTGTTGGTCTGGGAACT	USA_Wyoming_2018	Brown
M00161_98_000000000-C9DW2_1_1104_12126_2881	GCTGGAGGCTTCGGCCAACAGCATGTCTGCCTCAGCGTCGGGTTAATTCTCGCCCATCATCTTCCCTGTGTTGATGATTTGGGCGGATCTGGCTTTCTCAGCTCTCACGAGCTGGGTTTGCTGAAGTACAGAGGTTAATGCATGGACCCGTTAAGGGCTGCAGCTGGTTAGGCAGTGATGCTATCGATTAGCTGTTGGTCTGGGAACTGCGTTTGACCCTCCACAAGGAAACTTAATTATTTGGTTAGGCAGTGATGCTATCGATTAGCTGTTGGTCTGGGAACT	USA_Wyoming_2018	Brown
M00161_98_000000000-C9DW2_1_1104_12158_9617	GCTGGAGGCTTCGGCCAACAGCATGTCTGCCTCAGCGTCGGGTTAATTCTCGCCCATCATCTTCCCTGTGTTGATGATTTGGGCGGATCTGGCTTTCTCAGCTCTCACGAGCTGGGTTTGCTGAAGTACAGAGGTTAATGCATGGACCCGTTAAGGGCTGCAGCTGGTTAGGCAGTGATGCTATCGATTAGCTGTTGGTCTGGGAACTGCGTTTGACCCTCCACAAGGAAACTTAATTATTTGGTTAGGCAGTGATGCTATCGATTAGCTGTTGGTCTGGGAACT	USA_Wyoming_2018	Brown
M00161_98_000000000-C9DW2_1_1104_12228_5062	GCTGGAGGCTTCGGCCAACAGCATGTCTGCCTCAGCGTCGGGTTAATTCTCGCCCATCATCTTCCCTGTGTTGATGATTTGGGCGGATCTGGCTTTCTCAGCTCTCACGAGCTGGGTTTGCTGAAGTACAGAGGTTAATGCATGGACCCGTTAAGGGCTGCAGCTGGTTAGGCAGTGATGCTATCGATTAGCTGTTGGTCTGGGAACTGCGTTTGACCCTCCACAAGGAAACTTAATTATTTGGTTAGGCAGTGATGCTATCGATTAGCTGTTGGTCTGGGAACT	USA_Wyoming_2018	Brown
M00161_98_000000000-C9DW2_1_1104_12296_13638	GCTCGAGGCTTCGGCCAAGAGCATGTCTGCCTCAGCGTCGGGTTAACCCTCACCCTCTCTCCAGCACACTCACGTGTAATGGGGATGTGGGTGGATCTGACAGTCCCAGCTTCTGTGTGAGATGTGTCGGCCCCTTAAAAGGTCGGCATGTTGAGCACTGATGGAGGTGGGTCTGTTGAAGCACATAGGCGAACGTGGGTCCCGTTAAGGGCCGCATCCGGGTATGCATGCTTCGTGCTGCTACTTTGCTTGCCGGCCTGGGTTGCCTATTGTTCTCCTCAAACCAGGAAATTTTGCACTTGTACTCGTGATCACTCGTGGTCAAGTTTGCTTGTGCATCTAACTTCTATTCTCCTCAAACCAGGAAATTTTGCACTTGTACTCGTGATCAC	USA_Wyoming_2018	Brown
M00161_98_000000000-C9DW2_1_1104_12347_4953	GCTGGAGGCTTCGGCCAACAGCATGTCTGCCTCAGCGTCGGGTTAATTCTCGCCCATCATCTTCCCTGTGTTGATGATTTGGGCGGATCTGGCTTTCTCAGCTCTCACGAGCTGGGTTTGCTGAAGTACAGAGGTTAATGCATGGACCCGTTAAGGGCTGCAGCTGGTTAGGCAGTGATGCTATCGATTAGCTGTTGGTCTGGGAACTGCGTTTGACCCTCCACAAGGAAACTTAATTATTTGGTTAGGCAGTGATGCTATCGATTAGCTGTTGGTCTGGGAACT	USA_Wyoming_2018	Brown
M00161_98_000000000-C9DW2_1_1104_12349_3215	GCTCGAGGCTTCGGCCAAGAGCATGTCTGCCTCAGCGTCGGGTTAACCCTCACCCTCTCTCCAGCACACTCACGTGTAATGGGGATGTGGGTGGATCTGACAGTCCCAGCTTCTGTGTGAGATGTGTCGGCCCCTTAAAAGGTCGGCATGTTGAGCACTGATGGAGGTGGGTCTGTTGAAGCACATAGGCGAACGTGGGTCCCGTTAAGGGCCGCATCCGGGTATGCATGCTTCGTGCTGCTACTTTGCTTGCCGGCCTGGGTTGCCTATTGTTCTCCTCAAACCAGGAAATTTTGCACTTGTACTCGTGATCACTCGTGGTCAAGTTTGCTTGTGCATCTAACTTCTATTCTCCTCAAACCAGGAAATTTTGCACTTGTACTCGTGATCAC	USA_Wyoming_2018	Brown
M00161_98_000000000-C9DW2_1_1104_12663_7200	GCTCGAGGCTTCGGCCAAGAGCATGTCTGCCTCAGCGTCGGGTTAACCCTCACCCTCTCTCCAGCACACTCACGTGTAATGGGGATGTGGGTGGATCTGACAGTCCCAGCTTCTGTGTGAGATGTGTCGGCCCCTTAAAAGGTCGGCATGTTGAGCACTGATGGAGGTGGGTCTGTTGAAGCACATAGGCGAACGTGGGTCCCGTTAAGGGCCGCATCCGGGTATGCATGCTTCGTGCTGCTACTTTGCTTGCCGGCCTGGGTTGCCTATTGTTCTCCTCAAACCAGGAAATTTTGCACTTGTACTCGTGATCACTCGTGGTCAAGTTTGCTTGTGCATCTAACTTCTATTCTCCTCAAACCAGGAAATTTTGCACTTGTACTCGTGATCAC	USA_Wyoming_2018	Brown
M00161_98_000000000-C9DW2_1_1104_12842_13555	GCTGGAGGCTTCGGCCAACAGCATGTCTGCCTCAGCGTCGGGTTAATTCTCGCCCATCATCTTCCCTGTGTTGATGATTTGGGCGGATCTGGCTTTCTCAGCTCTCACGAGCTGGGTTTGCTGAAGTACAGAGGTTAATGCATGGACCCGTTAAGGGCTGCAGCTGGTTAGGCAGTGATGCTATCGATTAGCTGTTGGTCTGGGAACTGCGTTTGACCCTCCACAAGGAAACTTAATTATTTGGTTAGGCAGTGATGCTATCGATTAGCTGTTGGTCTGGGAACT	USA_Wyoming_2018	Brown
M00161_98_000000000-C9DW2_1_1104_12997_4960	GCTGGAGGCTTCGGCCAACAGCATGTCTGCCTCAGCGTCGGGTTAATTCTCGCCCATCATCTTCCCTGTGTTGATGATTTGGGCGGATCTGGCTTTCTCAGCTCTCACGAGCTGGGTTTGCTGAAGTACAGAGGTTAATGCATGGACCCGTTAAGGGCTGCAGCTGGTTAGGCAGTGATGCTATCGATTAGCTGTTGGTCTGGGAACTGCGTTTGACCCTCCACAAGGAAACTTAATTATTTGGTTAGGCAGTGATGCTATCGATTAGCTGTTGGTCTGGGAACT	USA_Wyoming_2018	Brown
M00161_98_000000000-C9DW2_1_1104_13062_22975	GCTGGAGGCTTCGGCCAACAGCATGTCTGCCTCAGCGTCGGGTTAATTCTCGCCCATCATCTTCCCTGTGTTGATGATTTGGGCGGATCTGGCTTTCTCAGCTCTCACGAGCTGGGTTTGCTGAAGTACAGAGGTTAATGCATGGACCCGTTAAGGGCTGCAGCTGGTTAGGCAGTGATGCTATCGATTAGCTGTTGGTCTGGGAACTGCGTTTGACCCTCCACAAGGAAACTTAATTATTTGGTTAGGCAGTGATGCTATCGATTAGCTGTTGGTCTGGGAACT	USA_Wyoming_2018	Brown
M00161_98_000000000-C9DW2_1_1104_13087_16288	GCTCGAGGCTTCGGCCAAGAGCATGTCTGCCTCAGCGTCGGGTTAACCCTCACCCTCTCTCCAGCACACTCACGTGTAATGGGGATGTGGGTGGATCTGACAGTCCCAGCTTCTGTGTGAGATGTGTCGGCCCCTTAAAAGGTCGGCATGTTGAGCACTGATGGAGGTGGGTCTGTTGAAGCACATAGGCGAACGTGGGTCCCGTTAAGGGCCGCATCCGGGTATGCATGCTTCGTGCTGCTACTTTGCTTGCCGGCCTGGGTTGCCTATTGTTCTCCTCAAACCAGGAAATTTTGCACTTGTACTCGTGATCACTCGTGGTCAAGTTTGCTTGTGCATCTAACTTCTATTCTCCTCAAACCAGGAAATTTTGCACTTGTACTCGTGATCAC	USA_Wyoming_2018	Brown
M00161_98_000000000-C9DW2_1_1104_13746_8310	GCTGGAGGCTTCGGCCAACAGCATGTCTGCCTCAGCGTCGGGTTAATTCTCGCCCATCATCTTCCCTGTGTTGATGATTTGGGCGGATCTGGCTTTCTCAGCTCTCACGAGCTGGGTTTGCTGAAGTACAGAGGTTAATGCATGGACCCGTTAAGGGCTGCAGCTGGTTAGGCAGTGATGCTATCGATTAGCTGTTGGTCTGGGAACTGCGTTTGACCCTCCACAAGGAAACTTAATTATTTGGTTAGGCAGTGATGCTATCGATTAGCTGTTGGTCTGGGAACT	USA_Wyoming_2018	Brown
M00161_98_000000000-C9DW2_1_1104_14503_2857	GCTCGAGGCTTCGGCCAAGAGCATGTCTGCCTCAGCGTCGGGTTAACCCTCACCCTCTCTCCAGCACACTCACGTGTAATGGGGATGTGGGTGGATCTGACAGTCCCAGCTTCTGTGTGAGATGTGTCGGCCCCTTAAAAGGTCGGCATGTTGAGCACTGATGGAGGTGGGTCTGTTGAAGCACATAGGCGAACGTGGGTCCCGTTAAGGGCCGCATCCGGGTATGCATGCTTCGTGCTGCTACTTTGCTTGCCGGCCTGGGTTGCCTATTGTTCTCCTCAAACCAGGAAATTTTGCACTTGTACTCGTGATCACTCGTGGTCAAGTTTGCTTGTGCATCTAACTTCTATTCTCCTCAAACCAGGAAATTTTGCACTTGTACTCGTGATCAC	USA_Wyoming_2018	Brown
M00161_98_000000000-C9DW2_1_1104_14716_14299	GCTCGAGGCTTCGGCCAAGAGCATGTCTGCCTCAGCGTCGGGTTAACCCTCACCCTCTCTCCAGCACACTCACGTGTAATGGGGATGTGGGTGGATCTGACAGTCCCAGCTTCTGTGTGAGATGTGTCGGCCCCTTAAAAGGTCGGCATGTTGAGCACTGATGGAGGTGGGTCTGTTGAAGCACATAGGCGAACGTGGGTCCCGTTAAGGGCCGCATCCGGGTATGCATGCTTCGTGCTGCTACTTTGCTTGCCGGCCTGGGTTGCCTATTGTTCTCCTCAAACCAGGAAATTTTGCACTTGTACTCGTGATCACTCGTGGTCAAGTTTGCTTGTGCATCTAACTTCTATTCTCCTCAAACCAGGAAATTTTGCACTTGTACTCGTGATCAC	USA_Wyoming_2018	Brown
M00161_98_000000000-C9DW2_1_1104_15012_4288	GCTCGAGGCTTCGGCCAAGAGCATGTCTGCCTCAGCGTCGGGTTAACCCTCACCCTCTCTCCAGCACACTCACGTGTAATGGGGATGTGGGTGGATCTGACAGTCCCAGCTTCTGTGTGAGATGTGTCGGCCCCTTAAAAGGTCGGCATGTTGAGCACTGATGGAGGTGGGTCTGTTGAAGCACATAGGCGAACGTGGGTCCCGTTAAGGGCCGCATCCGGGTATGCATGCTTCGTGCTGCTACTTTGCTTGCCGGCCTGGGTTGCCTATTGTTCTCCTCAAACCAGGAAATTTTGCACTTGTACTCGTGATCACTCGTGGTCAAGTTTGCTTGTGCATCTAACTTCTATTCTCCTCAAACCAGGAAATTTTGCACTTGTACTCGTGATCAC	USA_Wyoming_2018	Brown
M00161_98_000000000-C9DW2_1_1104_15151_7244	GCTGGAGGCTTCGGCCAACAGCATGTCTGCCTCAGCGTCGGGTTAATTCTCGCCCATCATCTTCCCTGTGTTGATGATTTGGGCGGATCTGGCTTTCTCAGCTCTCACGAGCTGGGTTTGCTGAAGTACAGAGGTTAATGCATGGACCCGTTAAGGGCTGCAGCTGGTTAGGCAGTGATGCTATCGATTAGCTGTTGGTCTGGGAACTGCGTTTGACCCTCCACAAGGAAACTTAATTATTTGGTTAGGCAGTGATGCTATCGATTAGCTGTTGGTCTGGGAACT	USA_Wyoming_2018	Brown
M00161_98_000000000-C9DW2_1_1104_15268_19086	GCTCGAGGCTTCGGCCAAGAGCATGTCTGCCTCAGCGTCGGGTTAATCCTCACCAAACTCACACACATTCACTTGTGTTGGGAGACCTTGGTGGACATGGCTTTCCCAGCGCCACTGCATACGTTCCCGTCAAACGGAATGTGTGCAATTCATGTGGAACTGGGTCTGCTGAAGTCGATAGGCGTCTGCGGAGTCCGTTAAGGGCCGCATCTGGGTATGCTAGCTTCGTGCTGCTATCTAAGTTGTTGGTCTGGACATCTTGTACGGCGCCTCTAACCAGGAACCCTTGTACATGTATCACTTCACTGTGGTGCGTGTGCACGACCTACTAACATCTTGTACGGCGCCTCTAACCAGGAACCCTTGTACATGTA	USA_Wyoming_2018	Brown
M00161_98_000000000-C9DW2_1_1104_15273_13846	GCTGGAGGCTTCGGCCAACAGCATGTCTGCCTCAGCGTCGGGTTAATTCTCGCCCATCATCTTCCCTGTGTTGATGATTTGGGCGGATCTGGCTTTCTCAGCTCTCACGAGCTGGGTTTGCTGAAGTACAGAGGTTAATGCATGGACCCGTTAAGGGCTGCAGCTGGTTAGGCAGTGATGCTATCGATTAGCTGTTGGTCTGGGAACTGCGTTTGACCCTCCACAAGGAAACTTAATTATTTGGTTAGGCAGTGATGCTATCGATTAGCTGTTGGTCTGGGAACT	USA_Wyoming_2018	Brown
M00161_98_000000000-C9DW2_1_1104_15350_22230	GCTGGAGGCTTCGGCCAACAGCATGTCTGCCTCAGCGTCGGGTTAATTCTCGCCCATCATCTTCCCTGTGTTGATGATTTGGGCGGATCTGGCTTTCTCAGCTCTCACGAGCTGGGTTTGCTGAAGTACAGAGGTTAATGCATGGACCCGTTAAGGGCTGCAGCTGGTTAGGCAGTGATGCTATCGATTAGCTGTTGGTCTGGGAACTGCGTTTGACCCTCCACAAGGAAACTTAATTATTTGGTTAGGCAGTGATGCTATCGATTAGCTGTTGGTCTGGGAACT	USA_Wyoming_2018	Brown
M00161_98_000000000-C9DW2_1_1104_15530_21350	GCTGGAGGCTTCGGCCAACAGCATGTCTGCCTCAGCGTCGGGTTAATTCTCGCCCATCATCTTCCCTGTGTTGATGATTTGGGCGGATCTGGCTTTCTCAGCTCTCACGAGCTGGGTTTGCTGAAGTACAGAGGTTAATGCATGGACCCGTTAAGGGCTGCAGCTGGTTAGGCAGTGATGCTATCGATTAGCTGTTGGTCTGGGAACTGCGTTTGACCCTCCACAAGGAAACTTAATTATTTGGTTAGGCAGTGATGCTATCGATTAGCTGTTGGTCTGGGAACT	USA_Wyoming_2018	Brown
M00161_98_000000000-C9DW2_1_1104_15665_11452	GCTGGAGGCTTCGGCCAACAGCATGTCTGCCTCAGCGTCGGGTTAATTCTCGCCCATCATCTTCCCTGTGTTGATGATTTGGGCGGATCTGGCTTTCTCAGCTCTCACGAGCTGGGTTTGCTGAAGTACAGAGGTTAATGCATGGACCCGTTAAGGGCTGCAGCTGGTTAGGCAGTGATGCTATCGATTAGCTGTTGGTCTGGGAACTGCGTTTGACCCTCCACAAGGAAACTTAATTATTTGGTTAGGCAGTGATGCTATCGATTAGCTGTTGGTCTGGGAACT	USA_Wyoming_2018	Brown
M00161_98_000000000-C9DW2_1_1104_15938_19203	GCTGGAGGCTTCGGCCAACAGCATGTCTGCCTCAGCGTCGGGTTAATTCTCGCCCATCATCTTCCCTGTGTTGATGATTTGGGCGGATCTGGCTTTCTCAGCTCTCACGAGCTGGGTTTGCTGAAGTACAGAGGTTAATGCATGGACCCGTTAAGGGCTGCAGCTGGTTAGGCAGTGATGCTATCGATTAGCTGTTGGTCTGGGAACTGCGTTTGACCCTCCACAAGGAAACTTAATTATTTGGTTAGGCAGTGATGCTATCGATTAGCTGTTGGTCTGGGAACT	USA_Wyoming_2018	Brown
M00161_98_000000000-C9DW2_1_1104_16231_13840	GCTGGAGGCTTCGGCCAACAGCATGTCTGCCTCAGCGTCGGGTTAATTCTCGCCCATCATCTTCCCTGTGTTGATGATTTGGGCGGATCTGGCTTTCTCAGCTCTCACGAGCTGGGTTTGCTGAAGTACAGAGGTTAATGCATGGACCCGTTAAGGGCTGCAGCTGGTTAGGCAGTGATGCTATCGATTAGCTGTTGGTCTGGGAACTGCGTTTGACCCTCCACAAGGAAACTTAATTATTTGGTTAGGCAGTGATGCTATCGATTAGCTGTTGGTCTGGGAACT	USA_Wyoming_2018	Brown
M00161_98_000000000-C9DW2_1_1104_16253_19315	GCTCGAGGCTTCGGCCAAGAGCATGTCTGCCTCAGCGTCGGGTTAACCCTCACCCTCTCTCCAGCACACTCACGTGTAATGGGGATGTGGGTGGATCTGACAGTCCCAGCTTCTGTGTGAGATGTGTCGGCCCCTTAAAAGGTCGGCATGTTGAGCACTGATGGAGGTGGGTCTGTTGAAGCACATAGGCGAACGTGGGTCCCGTTAAGGGCCGCATCCGGGTATGCATGCTTCGTGCTGCTACTTTGCTTGCCGGCCTGGGTTGCCTATTGTTCTCCTCAAACCAGGAAATTTTGCACTTGTACTCGTGATCACTCGTGGTCAAGTTTGCTTGTGCATCTAACTTCTATTCTCCTCAAACCAGGAAATTTTGCACTTGTACTCGTGATCAC	USA_Wyoming_2018	Brown
M00161_98_000000000-C9DW2_1_1104_16477_18604	GCTGGAGGCTTCGGCCAACAGCATGTCTGCCTCAGCGTCGGGTTAATTCTCGCCCATCATCTTCCCTGTGTTGATGATTTGGGCGGATCTGGCTTTCTCAGCTCTCACGAGCTGGGTTTGCTGAAGTACAGAGGTTAATGCATGGACCCGTTAAGGGCTGCAGCTGGTTAGGCAGTGATGCTATCGATTAGCTGTTGGTCTGGGAACTGCGTTTGACCCTCCACAAGGAAACTTAATTATTTGGTTAGGCAGTGATGCTATCGATTAGCTGTTGGTCTGGGAACT	USA_Wyoming_2018	Brown
M00161_98_000000000-C9DW2_1_1104_16477_4103	GCTGGAGGCTTCGGCCAACAGCATGTCTGCCTCAGCGTCGGGTTAATTCTCGCCCATCATCTTCCCTGTGTTGATGATTTGGGCGGATCTGGCTTTCTCAGCTCTCACGAGCTGGGTTTGCTGAAGTACAGAGGTTAATGCATGGACCCGTTAAGGGCTGCAGCTGGTTAGGCAGTGATGCTATCGATTAGCTGTTGGTCTGGGAACTGCGTTTGACCCTCCACAAGGAAACTTAATTATTTGGTTAGGCAGTGATGCTATCGATTAGCTGTTGGTCTGGGAACT	USA_Wyoming_2018	Brown
M00161_98_000000000-C9DW2_1_1104_16510_22176	GCTGGAGGCTTCGGCCAACAGCATGTCTGCCTCAGCGTCGGGTTAATTCTCGCCCATCATCTTCCCTGTGTTGATGATTTGGGCGGATCTGGCTTTCTCAGCTCTCACGAGCTGGGTTTGCTGAAGTACAGAGGTTAATGCATGGACCCGTTAAGGGCTGCAGCTGGTTAGGCAGTGATGCTATCGATTAGCTGTTGGTCTGGGAACTGCGTTTGACCCTCCACAAGGAAACTTAATTATTTGGTTAGGCAGTGATGCTATCGATTAGCTGTTGGTCTGGGAACT	USA_Wyoming_2018	Brown
M00161_98_000000000-C9DW2_1_1104_16829_19519	GCTGGAGGCTTCGGCCAACAGCATGTCTGCCTCAGCGTCGGGTTAATTCTCGCCCATCATCTTCCCTGTGTTGATGATTTGGGCGGATCTGGCTTTCTCAGCTCTCACGAGCTGGGTTTGCTGAAGTACAGAGGTTAATGCATGGACCCGTTAAGGGCTGCAGCTGGTTAGGCAGTGATGCTATCGATTAGCTGTTGGTCTGGGAACTGCGTTTGACCCTCCACAAGGAAACTTAATTATTTGGTTAGGCAGTGATGCTATCGATTAGCTGTTGGTCTGGGAACT	USA_Wyoming_2018	Brown
M00161_98_000000000-C9DW2_1_1104_17200_23575	GCTGGAGGCTTCGGCCAACAGCATGTCTGCCTCAGCGTCGGGTTAATTCTCGCCCATCATCTTCCCTGTGTTGATGATTTGGGCGGATCTGGCTTTCTCAGCTCTCACGAGCTGGGTTTGCTGAAGTACAGAGGTTAATGCATGGACCCGTTAAGGGCTGCAGCTGGTTAGGCAGTGATGCTATCGATTAGCTGTTGGTCTGGGAACTGCGTTTGACCCTCCACAAGGAAACTTAATTATTTGGTTAGGCAGTGATGCTATCGATTAGCTGTTGGTCTGGGAACT	USA_Wyoming_2018	Brown
M00161_98_000000000-C9DW2_1_1104_17262_16316	GCTCGAGGCTTCGGCCAAGAGCATGTCTGCCTCAGCGTCGGGTTAACCCTCACCCTCTCTCCAGCACACTCACGTGTAATGGGGATGTGGGTGGATCTGACAGTCCCAGCTTCTGTGTGAGATGTGTCGGCCCCTTAAAAGGTCGGCATGTTGAGCACTGATGGAGGTGGGTCTGTTGAAGCACATAGGCGAACGTGGGTCCCGTTAAGGGCCGCATCCGGGTATGCATGCTTCGTGCTGCTACTTTGCTTGCCGGCCTGGGTTGCCTATTGTTCTCCTCAAACCAGGAAATTTTGCACTTGTACTCGTGATCACTCGTGGTCAAGTTTGCTTGTGCATCTAACTTCTATTCTCCTCAAACCAGGAAATTTTGCACTTGTACTCGTGATCAC	USA_Wyoming_2018	Brown
M00161_98_000000000-C9DW2_1_1104_17321_9780	GCTGGAGGCTTCGGCCAACAGCATGTCTGCCTCAGCGTCGGGTTAATTCTCGCCCATCATCTTCCCTGTGTTGATGATTTGGGCGGATCTGGCTTTCTCAGCTCTCACGAGCTGGGTTTGCTGAAGTACAGAGGTTAATGCATGGACCCGTTAAGGGCTGCAGCTGGTTAGGCAGTGATGCTATCGATTAGCTGTTGGTCTGGGAACTGCGTTTGACCCTCCACAAGGAAACTTAATTATTTTGGTTAGGCAGTGATGCTATCGATTAGCTGTTGGTCTGGGAAC	USA_Wyoming_2018	Brown
M00161_98_000000000-C9DW2_1_1104_17473_15693	GCTGGAGGCTTCGGCCAACAGCATGTCTGCCTCAGCGTCGGGTTAATTCTCGCCCATCATCTTCCCTGTGTTGATGATTTGGGCGGATCTGGCTTTCTCAGCTCTCACGAGCTGGGTTTGCTGAAGTACAGAGGTTAATGCATGGACCCGTTAAGGGCTGCAGCTGGTTAGGCAGTGATGCTATCGATTAGCTGTTGGTCTGGGAACTGCGTTTGACCCTCCACAAGGAAACTTAATTATTTGGTTAGGCAGTGATGCTATCGATTAGCTGTTGGTCTGGGAACT	USA_Wyoming_2018	Brown
M00161_98_000000000-C9DW2_1_1104_17506_16167	GCTGGAGGCTTCGGCCAACAGCATGTCTGCCTCAGCGTCGGGTTAATTCTCGCCCATCATCTTCCCTGTGTTGATGATTTGGGCGGATCTGGCTTTCTCAGCTCTCACGAGCTGGGTTTGCTGAAGTACAGAGGTTAATGCATGGACCCGTTAAGGGCTGCAGCTGGTTAGGCAGTGATGCTATCGATTAGCTGTTGGTCTGGGAACTGCGTTTGACCCTCCACAAGGAAACTTAATTATTTGGTTAGGCAGTGATGCTATCGATTAGCTGTTGGTCTGGGAACT	USA_Wyoming_2018	Brown
M00161_98_000000000-C9DW2_1_1104_17641_19414	GCTCGAGGCTTCGGCCAAGAGCATGTCTGCCTCAGCGTCGGGTTAATCCTCACCAAACTCACACACATTCACTTGTGTTGGGAGACCTTGGTGGACATGGCTTTCCCAGCGCCACTGCATACGTTCCCGTCAAACGGAATGTGTGCAATTCATGTGGAACTGGGTCTGCTGAAGTCGATAGGCGTCTGCGGAGTCCGTTAAGGGCCGCATCTGGGTATGCTAGCTTCGTGCTGCTATCTAAGTTGTTGGTCTGGACATCTTGTACGGCGCCTCTAACCAGGAACCCTTGTACATGTATCACTTCACTGTGGTGCGTGTGCACGACCTACTAACATCTTGTACGGCGCCTCTAACCAGGAACCCTTGTACATGTA	USA_Wyoming_2018	Brown
M00161_98_000000000-C9DW2_1_1104_17795_21841	GCTCGAGGCTTCGGCCAAGAGCATGTCTGCCTCAGCGTCGGGTTAACCCTCACCCTCTCTCCAGCACACTCACGTGTAATGGGGATGTGGGTGGATCTGACAGTCCCAGCTTCTGTGTGAGATGTGTCGGCCCCTTAAAAGGTCGGCATGTTGAGCACTGATGGAGGTGGGTCTGTTGAAGCACATAGGCGAACGTGGGTCCCGTTAAGGGCCGCATCCGGGTATGCATGCTTCGTGCTGCTACTTTGCTTGCCGGCCTGGGTTGCCTATTGTTCTCCTCAAACCAGGAAATTTTGCACTTGTACTCGTGATCACTCGTGGTCAAGTTTGCTTGTGCATCTAACTTCTATTCTCCTCAAACCAGGAAATTTTGCACTTGTACTCGTGATCAC	USA_Wyoming_2018	Brown
M00161_98_000000000-C9DW2_1_1104_18068_5192	GCTCGAGGCTTCGGCCAAGAGCATGTCTGCCTCAGCGTCGGGTTAACCCTCACCCTCTCTCCAGCACACTCACGTGTAATGGGGATGTGGGTGGATCTGACAGTCCCAGCTTCTGTGTGAGATGTGTCGGCCCCTTAAAAGGTCGGCATGTTGAGCACTGATGGAGGTGGGTCTGTTGAAGCACATAGGCGAACGTGGGTCCCGTTAAGGGCCGCATCCGGGTATGCATGCTTCGTGCTGCTACTTTGCTTGCCGGCCTGGGTTGCCTATTGTTCTCCTCAAACCAGGAAATTTTGCACTTGTACTCGTGATCACTCGTGGTCAAGTTTGCTTGTGCATCTAACTTCTATTCTCCTCAAACCAGGAAATTTTGCACTTGTACTCGTGATCAC	USA_Wyoming_2018	Brown
M00161_98_000000000-C9DW2_1_1104_18080_2166	GCTGGAGGCTTCGGCCAACAGCATGTCTGCCTCAGCGTCGGGTTAATTCTCGCCCATCATCTTCCCTGTGTTGATGATTTGGGCGGATCTGGCTTTCTCAGCTCTCACGAGCTGGGTTTGCTGAAGTACAGAGGTTAATGCATGGACCCGTTAAGGGCTGCAGCTGGTTAGGCAGTGATGCTATCGATTAGCTGTTGGTCTGGGAACTGCGTTTGACCCTCCACAAGGAAACTTAATTATTTGGTTAGGCAGTGATGCTATCGATTAGCTGTTGGTCTGGGAACT	USA_Wyoming_2018	Brown
M00161_98_000000000-C9DW2_1_1104_18083_20976	GCTCGAGGCTTCGGCCAAGAGCATGTCTGCCTCAGCGTCGGGTTAATCCTCACCAAACTCACACACATTCACTTGTGTTGGGAGACCTTGGTGGACATGGCTTTCCCAGCGCCACTGCATACGTTCCCGTCAAACGGAATGTGTGCAATTCATGTGGAACTGGGTCTGCTGAAGTCGATAGGCGTCTGCGGAGTCCGTTAAGGGCCGCATCTGGGTATGCTAGCTTCGTGCTGCTATCTAAGTTGTTGGTCTGGACATCTTGTACGGCGCCTCTAACCAGGAACCCTTGTACATGTATCACTTCACTGTGGTGCGTGTGCACGACCTACTAACATCTTGTACGGCGCCTCTAACCAGGAACCCTTGTACATGTA	USA_Wyoming_2018	Brown
M00161_98_000000000-C9DW2_1_1104_18152_3043	GCTGGAGGCTTCGGCCAACAGCATGTCTGCCTCAGCGTCGGGTTAATTCTCGCCCATCATCTTCCCTGTGTTGATGATTTGGGCGGATCTGGCTTTCTCAGCTCTCACGAGCTGGGTTTGCTGAAGTACAGAGGTTAATGCATGGACCCGTTAAGGGCTGCAGCTGGTTAGGCAGTGATGCTATCGATTAGCTGTTGGTCTGGGAACTGCGTTTGACCCTCCACAAGGAAACTTAATTATTTGGTTAGGCAGTGATGCTATCGATTAGCTGTTGGTCTGGGAACT	USA_Wyoming_2018	Brown
M00161_98_000000000-C9DW2_1_1104_18343_16849	GCTGGAGGCTTCGGCCAACAGCATGTCTGCCTCAGCGTCGGGTTAATTCTCGCCCATCATCTTCCCTGTGTTGATGATTTGGGCGGATCTGGCTTTCTCAGCTCTCACGAGCTGGGTTTGCTGAAGTACAGAGGTTAATGCATGGACCCGTTAAGGGCTGCAGCTGGTTAGGCAGTGATGCTATCGATTAGCTGTTGGTCTGGGAACTGCGTTTGACCCTCCACAAGGAAACTTAATTATTTGGTTAGGCAGTGATGCTATCGATTAGCTGTTGGTCTGGGAACT	USA_Wyoming_2018	Brown
M00161_98_000000000-C9DW2_1_1104_18473_17826	GCTCGAGGCTTCGGCCAAGAGCATGTCTGCCTCAGCGTCGGGTTAACCCTCACCCTCTCTCCAGCACACTCACGTGTAATGGGGATGTGGGTGGATCTGACAGTCCCAGCTTCTGTGTGAGATGTGTCGGCCCCTTAAAAGGTCGGCATGTTGAGCACTGATGGAGGTGGGTCTGTTGAAGCACATAGGCGAACGTGGGTCCCGTTAAGGGCCGCATCCGGGTATGCATGCTTCGTGCTGCTACTTTGCTTGCCGGCCTGGGTTGCCTATTGTTCTCCTCAAACCAGGAAATTTTGCACTTGTACTCGTGATCACTCGTGGTCAAGTTTGCTTGTGCATCTAACTTCTATTCTCCTCAAACCAGGAAATTTTGCACTTGTACTCGTGATCAC	USA_Wyoming_2018	Brown
M00161_98_000000000-C9DW2_1_1104_18794_11886	GCTCGAGGCTTCGGCCAAGAGCATGTCTGCCTCAGCGTCGGGTTAACCCTCACCCTCTCTCCAGCACACTCACGTGTAATGGGGATGTGGGTGGATCTGACAGTCCCAGCTTCTGTGTGAGATGTGTCGGCCCCTTAAAAGGTCGGCATGTTGAGCACTGATGGAGGTGGGTCTGTTGAAGCACATAGGCGAACGTGGGTCCCGTTAAGGGCCGCATCCGGGTATGCATGCTTCGTGCTGCTACTTTGCTTGCCGGCCTGGGTTGCCTATTGTTCTCCTCAAACCAGGAAATTTTGCACTTGTACTCGTGATCACTCGTGGTCAAGTTTGCTTGTGCATCTAACTTCTATTCTCCTCAAACCAGGAAATTTTGCACTTGTACTCGTGATCAC	USA_Wyoming_2018	Brown
M00161_98_000000000-C9DW2_1_1104_18877_18549	GCTGGAGGCTTCGGCCAACAGCATGTCTGCCTCAGCGTCGGGTTAATTCTCGCCCATCATCTTCCCTGTGTTGATGATTTGGGCGGATCTGGCTTTCTCAGCTCTCACGAGCTGGGTTTGCTGAAGTACAGAGGTTAATGCATGGACCCGTTAAGGGCTGCAGCTGGTTAGGCAGTGATGCTATCGATTAGCTGTTGGTCTGGGAACTGCGTTTGACCCTCCACAAGGAAACTTAATTATTTGGTTAGGCAGTGATGCTATCGATTAGCTGTTGGTCTGGGAACT	USA_Wyoming_2018	Brown
M00161_98_000000000-C9DW2_1_1104_19285_17635	GCTCGAGGCTTCGGCCAAGAGCATGTCTGCCTCAGCGTCGGGTTAACCCTCACCCTCTCTCCAGCACACTCACGTGTAATGGGGATGTGGGTGGATCTGACAGTCCCAGCTTCTGTGTGAGATGTGTCGGCCCCTTAAAAGGTCGGCATGTTGAGCACTGATGGAGGTGGGTCTGTTGAAGCACATAGGCGAACGTGGGTCCCGTTAAGGGCCGCATCCGGGTATGCATGCTTCGTGCTGCTACTTTGCTTGCCGGCCTGGGTTGCCTATTGTTCTCCTCAAACCAGGAAATTTTGCACTTGTACTCGTGATCACTCGTGGTCAAGTTTGCTTGTGCATCTAACTTCTATTCTCCTCAAACCAGGAAATTTTGCACTTGTACTCGTGATCAC	USA_Wyoming_2018	Brown
M00161_98_000000000-C9DW2_1_1104_19501_9009	GCTCGAGGCTTCGGCCAAGAGCATGTCTGCCTCAGCGTCGGGTTAACCCTCACCCTCTCTCCAGCACACTCACGTGTAATGGGGATGTGGGTGGATCTGACAGTCCCAGCTTCTGTGTGAGATGTGTCGGCCCCTTAAAAGGTCGGCATGTTGAGCACTGATGGAGGTGGGTCTGTTGAAGCACATAGGCGAACGTGGGTCCCGTTAAGGGCCGCATCCGGGTATGCATGCTTCGTGCTGCTACTTTGCTTGCCGGCCTGGGTTGCCTATTGTTCTCCTCAAACCAGGAAATTTTGCACTTGTACTCGTGATCACTCGTGGTCAAGTTTGCTTGTGCATCTAACTTCTATTCTCCTCAAACCAGGAAATTTTGCACTTGTACTCGTGATCAC	USA_Wyoming_2018	Brown
M00161_98_000000000-C9DW2_1_1104_19568_19643	GCTCGAGGCTTCGGCCAAGAGCATGTCTGCCTCAGCGTCGGGTTAACCCTCACCCTCTCTCCAGCACACTCACGTGTAATGGGGATGTGGGTGGATCTGACAGTCCCAGCTTCTGTGTGAGATGTGTCGGCCCCTTAAAAGGTCGGCATGTTGAGCACTGATGGAGGTGGGTCTGTTGAAGCACATAGGCGAACGTGGGTCCCGTTAAGGGCCGCATCCGGGTATGCATGCTTCGTGCTGCTACTTTGCTTGCCGGCCTGGGTTGCCTATTGTTCTCCTCAAACCAGGAAATTTTGCACTTGTACTCGTGATCACTCGTGGTCAAGTTTGCTTGTGCATCTAACTTCTATCTCCTCAAACCAGGAAATTTTGCACTTGTACTCGTGATCACT	USA_Wyoming_2018	Brown
M00161_98_000000000-C9DW2_1_1104_19647_15309	GCTGGAGGCTTCGGCCAACAGCATGTCTGCCTCAGCGTCGGGTTAATTCTCGCCCATCATCTTCCCTGTGTTGATGATTTGGGCGGATCTGGCTTTCTCAGCTCTCACGAGCTGGGTTTGCTGAAGTACAGAGGTTAATGCATGGACCCGTTAAGGGCTGCAGCTGGTTAGGCAGTGATGCTATCGATTAGCTGTTGGTCTGGGAACTGCGTTTGACCCTCCACAAGGAAACTTAATTATTTGGTTAGGCAGTGATGCTATCGATTAGCTGTTGGTCTGGGAACT	USA_Wyoming_2018	Brown
M00161_98_000000000-C9DW2_1_1104_19842_9297	GCTGGAGGCTTCGGCCAACAGCATGTCTGCCTCAGCGTCGGGTTAATTCTCGCCCATCATCTTCCCTGTGTTGATGATTTGGGCGGATCTGGCTTTCTCAGCTCTCACGAGCTGGGTTTGCTGAAGTACAGAGGTTAATGCATGGACCCGTTAAGGGCTGCAGCTGGTTAGGCAGTGATGCTATCGATTAGCTGTTGGTCTGGGAACTGCGTTTGACCCTCCACAAGGAAACTTAATTATTTGGTTAGGCAGTGATGCTATCGATTAGCTGTTGGTCTGGGAACT	USA_Wyoming_2018	Brown
M00161_98_000000000-C9DW2_1_1104_19936_17623	GCTGGAGGCTTCGGCCAACAGCATGTCTGCCTCAGCGTCGGGTTAATTCTCGCCCATCATCTTCCCTGTGTTGATGATTTGGGCGGATCTGGCTTTCTCAGCTCTCACGAGCTGGGTTTGCTGAAGTACAGAGGTTAATGCATGGACCCGTTAAGGGCTGCAGCTGGTTAGGCAGTGATGCTATCGATTAGCTGTTGGTCTGGGAACTGCGTTTGACCCTCCACAAGGAAACTTAATTATTTGGTTAGGCAGTGATGCTATCGATTAGCTGTTGGTCTGGGAACT	USA_Wyoming_2018	Brown
M00161_98_000000000-C9DW2_1_1104_19994_20168	GCTGGAGGCTTCGGCCAACAGCATGTCTGCCTCAGCGTCGGGTTAATTCTCGCCCATCATCTTCCCTGTGTTGATGATTTGGGCGGATCTGGCTTTCTCAGCTCTCACGAGCTGGGTTTGCTGAAGTACAGAGGTTAATGCATGGACCCGTTAAGGGCTGCAGCTGGTTAGGCAGTGATGCTATCGATTAGCTGTTGGTCTGGGAACTGCGTTTGACCCTCCACAAGGAAACTTAATTATTTGGTTAGGCAGTGATGCTATCGATTAGCTGTTGGTCTGGGAACT	USA_Wyoming_2018	Brown
M00161_98_000000000-C9DW2_1_1104_20017_15525	GCTCGAGGCTTCGGCCAAGAGCATGTCTGCCTCAGCGTCGGGTTAACCCTCACCCTCTCTCCAGCACACTCACGTGTAATGGGGATGTGGGTGGATCTGACAGTCCCAGCTTCTGTGTGAGATGTGTCGGCCCCTTAAAAGGTCGGCATGTTGAGCACTGATGGAGGTGGGTCTGTTGAAGCACATAGGCGAACGTGGGTCCCGTTAAGGGCCGCATCCGGGTATGCATGCTTCGTGCTGCTACTTTGCTTGCCGGCCTGGGTTGCCTATTGTTCTCCTCAAACCAGGAAATTTTGCACTTGTACTCGTGATCACTCGTGGTCAAGTTTGCTTGTGCATCTAACTTCTATTCTCCTCAAACCAGGAAATTTTGCACTTGTACTCGTGATCAC	USA_Wyoming_2018	Brown
M00161_98_000000000-C9DW2_1_1104_20017_19815	GCTGGAGGCTTCGGCCAACAGCATGTCTGCCTCAGCGTCGGGTTAATTCTCGCCCATCATCTTCCCTGTGTTGATGATTTGGGCGGATCTGGCTTTCTCAGCTCTCACGAGCTGGGTTTGCTGAAGTACAGAGGTTAATGCATGGACCCGTTAAGGGCTGCAGCTGGTTAGGCAGTGATGCTATCGATTAGCTGTTGGTCTGGGAACTGCGTTTGACCCTCCACAAGGAAACTTAATTATTTGGTTAGGCAGTGATGCTATCGATTAGCTGTTGGTCTGGGAACT	USA_Wyoming_2018	Brown
M00161_98_000000000-C9DW2_1_1104_20142_10986	GCTGGAGGCTTCGGCCAACAGCATGTCTGCCTCAGCGTCGGGTTAATTCTCGCCCATCATCTTCCCTGTGTTGATGATTTGGGCGGATCTGGCTTTCTCAGCTCTCACGAGCTGGGTTTGCTGAAGTACAGAGGTTAATGCATGGACCCGTTAAGGGCTGCAGCTGGTTAGGCAGTGATGCTATCGATTAGCTGTTGGTCTGGGAACTGCGTTTGACCCTCCACAAGGAAACTTAATTATTTGGTTAGGCAGTGATGCTATCGATTAGCTGTTGGTCTGGGAACT	USA_Wyoming_2018	Brown
M00161_98_000000000-C9DW2_1_1104_20167_5962	GCTGGAGGCTTCGGCCAACAGCATGTCTGCCTCAGCGTCGGGTTAATTCTCGCCCATCATCTTCCCTGTGTTGATGATTTGGGCGGATCTGGCTTTCTCAGCTCTCACGAGCTGGGTTTGCTGAAGTACAGAGGTTAATGCATGGACCCGTTAAGGGCTGCAGCTGGTTAGGCAGTGATGCTATCGATTAGCTGTTGGTCTGGGAACTGCGTTTGACCCTCCACAAGGAAACTTAATTATTTGGTTAGGCAGTGATGCTATCGATTAGCTGTTGGTCTGGGAACT	USA_Wyoming_2018	Brown
M00161_98_000000000-C9DW2_1_1104_20497_4736	GCTCGAGGCTTCGGCCAAGAGCATGTCTGCCTCAGCGTCGGGTTAACCCTCACCCTCTCTCCAGCACACTCACGTGTAATGGGGATGTGGGTGGATCTGACAGTCCCAGCTTCTGTGTGAGATGTGTCGGCCCCTTAAAAGGTCGGCATGTTGAGCACTGATGGAGGTGGGTCTGTTGAAGCACATAGGCGAACGTGGGTCCCGTTAAGGGCCGCATCCGGGTATGCATGCTTCGTGCTGCTACTTTGCTTGCCGGCCTGGGTTGCCTATTGTTCTCCTCAAACCAGGAAATTTTGCACTTGTACTCGTGATCACTCGTGGTCAAGTTTGCTTGTGCATCTAACTTCTATTCTCCTCAAACCAGGAAATTTTGCACTTGTACTCGTGATCAC	USA_Wyoming_2018	Brown
M00161_98_000000000-C9DW2_1_1104_20595_17303	GCTGGAGGCTTCGGCCAACAGCATGTCTGCCTCAGCGTCGGGTTAATTCTCGCCCATCATCTTCCCTGTGTTGATGATTTGGGCGGATCTGGCTTTCTCAGCTCTCACGAGCTGGGTTTGCTGAAGTACAGAGGTTAATGCATGGACCCGTTAAGGGCTGCAGCTGGTTAGGCAGTGATGCTATCGATTAGCTGTTGGTCTGGGAACTGCGTTTGACCCTCCACAAGGAAACTTAATTATTTGGTTAGGCAGTGATGCTATCGATTAGCTGTTGGTCTGGGAACT	USA_Wyoming_2018	Brown
M00161_98_000000000-C9DW2_1_1104_20716_8656	GCTCGAGGCTTCGGCCAAGAGCATGTCTGCCTCAGCGTCGGGTTAATCCTCACCAAACTCACACACATTCACTTGTGTTGGGAGACCTTGGTGGACATGGCTTTCCCAGCGCCACTGCATACGTTCCCGTCAAACGGAATGTGTGCAATTCATGTGGAACTGGGTCTGCTGAAGTCGATAGGCGTCTGCGGAGTCCGTTAAGGGCCGCATCTGGGTATGCTAGCTTCGTGCTGCTATCTAAGTTGTTGGTCTGGACATCTTGTACGGCGCCTCTAACCAGGAACCCTTGTACATGTATCACTTCACTGTGGTGCGTGTGCACGACCTACTAACATCTTGTACGGCGCCTCTAACCAGGAACCCTTGTACATGTA	USA_Wyoming_2018	Brown
M00161_98_000000000-C9DW2_1_1104_21078_15896	GCTGGAGGCTTCGGCCAACAGCATGTCTGCCTCAGCGTCGGGTTAATTCTCGCCCATCATCTTCCCTGTGTTGATGATTTGGGCGGATCTGGCTTTCTCAGCTCTCACGAGCTGGGTTTGCTGAAGTACAGAGGTTAATGCATGGACCCGTTAAGGGCTGCAGCTGGTTAGGCAGTGATGCTATCGATTAGCTGTTGGTCTGGGAACTGCGTTTGACCCTCCACAAGGAAACTTAATTATTTGGTTAGGCAGTGATGCTATCGATTAGCTGTTGGTCTGGGAACT	USA_Wyoming_2018	Brown
M00161_98_000000000-C9DW2_1_1104_21320_16901	GCTCGAGGCTTCGGCCAAGAGCATGTCTGCCTCAGCGTCGGGTTAATCCTCACCAAACTCACACACATTCACTTGTGTTGGGAGACCTTGGTGGACATGGCTTTCCCAGCGCCACTGCATACGTTCCCGTCAAACGGAATGTGTGCAATTCATGTGGAACTGGGTCTGCTGAAGTCGATAGGCGTCTGCGGAGTCCGTTAAGGGCCGCATCTGGGTATGCTAGCTTCGTGCTGCTATCTAAGTTGTTGGTCTGGACATCTTGTACGGCGCCTCTAACCAGGAACCCTTGTACATGTATCACTTCACTGTGGTGCGTGTGCACGACCTACTAACATCTTGTACGGCGCCTCTAACCAGGAACCCTTGTACATGTA	USA_Wyoming_2018	Brown
M00161_98_000000000-C9DW2_1_1104_21403_10042	GCTGGAGGCTTCGGCCAACAGCATGTCTGCCTCAGCGTCGGGTTAATTCTCGCCCATCATCTTCCCTGTGTTGATGATTTGGGCGGATCTGGCTTTCTCAGCTCTCACGAGCTGGGTTTGCTGAAGTACAGAGGTTAATGCATGGACCCGTTAAGGGCTGCAGCTGGTTAGGCAGTGATGCTATCGATTAGCTGTTGGTCTGGGAACTGCGTTTGACCCTCCACAAGGAAACTTAATTATTTGGTTAGGCAGTGATGCTATCGATTAGCTGTTGGTCTGGGAACT	USA_Wyoming_2018	Brown
M00161_98_000000000-C9DW2_1_1104_21576_24234	GCTGGAGGCTTCGGCCAACAGCATGTCTGCCTCAGCGTCGGGTTAATTCTCGCCCATCATCTTCCCTGTGTTGATGATTTGGGCGGATCTGGCTTTCTCAGCTCTCACGAGCTGGGTTTGCTGAAGTACAGAGGTTAATGCATGGACCCGTTAAGGGCTGCAGCTGGTTAGGCAGTGATGCTATCGATTAGCTGTTGGTCTGGGAACTGCGTTTGACCCTCCACAAGGAAACTTAATTATTTGGTTAGGCAGTGATGCTATCGATTAGCTGTTGGTCTGGGAACT	USA_Wyoming_2018	Brown
M00161_98_000000000-C9DW2_1_1104_21671_19966	GCTGGAGGCTTCGGCCAACAGCATGTCTGCCTCAGCGTCGGGTTAATTCTCGCCCATCATCTTCCCTGTGTTGATGATTTGGGCGGATCTGGCTTTCTCAGCTCTCACGAGCTGGGTTTGCTGAAGTACAGAGGTTAATGCATGGACCCGTTAAGGGCTGCAGCTGGTTAGGCAGTGATGCTATCGATTAGCTGTTGGTCTGGGAACTGCGTTTGACCCTCCACAAGGAAACTTAATTATTTGGTTAGGCAGTGATGCTATCGATTAGCTGTTGGTCTGGGAACT	USA_Wyoming_2018	Brown
M00161_98_000000000-C9DW2_1_1104_22063_8004	GCTGGAGGCTTCGGCCAACAGCATGTCTGCCTCAGCGTCGGGTTAATTCTCGCCCATCATCTTCCCTGTGTTGATGATTTGGGCGGATCTGGCTTTCTCAGCTCTCACGAGCTGGGTTTGCTGAAGTACAGAGGTTAATGCATGGACCCGTTAAGGGCTGCAGCTGGTTAGGCAGTGATGCTATCGATTAGCTGTTGGTCTGGGAACTGCGTTTGACCCTCCACAAGGAAACTTAATTATTTGGTTAGGCAGTGATGCTATCGATTAGCTGTTGGTCTGGGAACT	USA_Wyoming_2018	Brown
M00161_98_000000000-C9DW2_1_1104_22372_19641	GCTGGAGGCTTCGGCCAACAGCATGTCTGCCTCAGCGTCGGGTTAATTCTCGCCCATCATCTTCCCTGTGTTGATGATTTGGGCGGATCTGGCTTTCTCAGCTCTCACGAGCTGGGTTTGCTGAAGTACAGAGGTTAATGCATGGACCCGTTAAGGGCTGCAGCTGGTTAGGCAGTGATGCTATCGATTAGCTGTTGGTCTGGGAACTGCGTTTGACCCTCCACAAGGAAACTTAATTATTTGGTTAGGCAGTGATGCTATCGATTAGCTGTTGGTCTGGGAACT	USA_Wyoming_2018	Brown
M00161_98_000000000-C9DW2_1_1104_22494_15540	GCTGGAGGCTTCGGCCAACAGCATGTCTGCCTCAGCGTCGGGTTAATTCTCGCCCATCATCTTCCCTGTGTTGATGATTTGGGCGGATCTGGCTTTCTCAGCTCTCACGAGCTGGGTTTGCTGAAGTACAGAGGTTAATGCATGGACCCGTTAAGGGCTGCAGCTGGTTAGGCAGTGATGCTATCGATTAGCTGTTGGTCTGGGAACTGCGTTTGACCCTCCACAAGGAAACTTAATTATTTGGTTAGGCAGTGATGCTATCGATTAGCTGTTGGTCTGGGAACT	USA_Wyoming_2018	Brown
M00161_98_000000000-C9DW2_1_1104_22536_13226	GCTGGAGGCTTCGGCCAACAGCATGTCTGCCTCAGCGTCGGGTTAATTCTCGCCCATCATCTTCCCTGTGTTGATGATTTGGGCGGATCTGGCTTTCTCAGCTCTCACGAGCTGGGTTTGCTGAAGTACAGAGGTTAATGCATGGACCCGTTAAGGGCTGCAGCTGGTTAGGCAGTGATGCTATCGATTAGCTGTTGGTCTGGGAACTGCGTTTGACCCTCCACAAGGAAACTTAATTATTTGGTTAGGCAGTGATGCTATCGATTAGCTGTTGGTCTGGGAACT	USA_Wyoming_2018	Brown
M00161_98_000000000-C9DW2_1_1104_22568_2618	GCTGGAGGCTTCGGCCAACAGCATGTCTGCCTCAGCGTCGGGTTAATTCTCGCCCATCATCTTCCCTGTGTTGATGATTTGGGCGGATCTGGCTTTCTCAGCTCTCACGAGCTGGGTTTGCTGAAGTACAGAGGTTAATGCATGGACCCGTTAAGGGCTGCAGCTGGTTAGGCAGTGATGCTATCGATTAGCTGTTGGTCTGGGAACTGCGTTTGACCCTCCACAAGGAAACTTAATTATTTGGTTAGGCAGTGATGCTATCGATTAGCTGTTGGTCTGGGAACT	USA_Wyoming_2018	Brown
M00161_98_000000000-C9DW2_1_1104_22611_6286	GCTGGAGGCTTCGGCCAACAGCATGTCTGCCTCAGCGTCGGGTTAATTCTCGCCCATCATCTTCCCTGTGTTGATGATTTGGGCGGATCTGGCTTTCTCAGCTCTCACGAGCTGGGTTTGCTGAAGTACAGAGGTTAATGCATGGACCCGTTAAGGGCTGCAGCTGGTTAGGCAGTGATGCTATCGATTAGCTGTTGGTCTGGGAACTGCGTTTGACCCTCCACAAGGAAACTTAATTATTTGGTTAGGCAGTGATGCTATCGATTAGCTGTTGGTCTGGGAACT	USA_Wyoming_2018	Brown
M00161_98_000000000-C9DW2_1_1104_22641_19394	GCTCGAGGCTTCGGCCAAGAGCATGTCTGCCTCAGCGTCGGGTTAACCCTCACCCTCTCTCCAGCACACTCACGTGTAATGGGGATGTGGGTGGATCTGACAGTCCCAGCTTCTGTGTGAGATGTGTCGGCCCCTTAAAAGGTCGGCATGTTGAGCACTGATGGAGGTGGGTCTGTTGAAGCACATAGGCGAACGTGGGTCCCGTTAAGGGCCGCATCCGGGTATGCATGCTTCGTGCTGCTACTTTGCTTGCCGGCCTGGGTTGCCTATTGTTCTCCTCAAACCAGGAAATTTTGCACTTGTACTCGTGATCACTCGTGGTCAAGTTTGCTTGTGCATCTAACTTCTATTCTCCTCAAACCAGGAAATTTTGCACTTGTACTCGTGATCAC	USA_Wyoming_2018	Brown
M00161_98_000000000-C9DW2_1_1104_22883_2703	GCTCGAGGCTTCGGCCAAGAGCATGTCTGCCTCAGCGTCGGGTTAACCCTCACCCTCTCTCCAGCACACTCACGTGTAATGGGGATGTGGGTGGATCTGACAGTCCCAGCTTCTGTGTGAGATGTGTCGGCCCCTTAAAAGGTCGGCATGTTGAGCACTGATGGAGGTGGGTCTGTTGAAGCACATAGGCGAACGTGGGTCCCGTTAAGGGCCGCATCCGGGTATGCATGCTTCGTGCTGCTACTTTGCTTGCCGGCCTGGGTTGCCTATTGTTCTCCTCAAACCAGGAAATTTTGCACTTGTACTCGTGATCACTCGTGGTCAAGTTTGCTTGTGCATCTAACTTCTATTCTCCTCAAACCAGGAAATTTTGCACTTGTACTCGTGATCAC	USA_Wyoming_2018	Brown
M00161_98_000000000-C9DW2_1_1104_22908_3900	GCTCGAGGCTTCGGCCAAGAGCATGTCTGCCTCAGCGTCGGGTTAATCCTCACCAAACTCACACACATTCACTTGTGTTGGGAGACCTTGGTGGACATGGCTTTCCCAGCGCCACTGCATACGTTCCCGTCAAACGGAATGTGTGCAATTCATGTGGAACTGGGTCTGCTGAAGTCGATAGGCGTCTGCGGAGTCCGTTAAGGGCCGCATCTGGGTATGCTAGCTTCGTGCTGCTATCTAAGTTGTTGGTCTGGACATCTTGTACGGCGCCTCTAACCAGGAACCCTTGTACATGTATCACTTCACTGTGGTGCGTGTGCACGACCTACTAACATCTTGTACGGCGCCTCTAACCAGGAACCCTTGTACATGTA	USA_Wyoming_2018	Brown
M00161_98_000000000-C9DW2_1_1104_23034_5874	GCTGGAGGCTTCGGCCAACAGCATGTCTGCCTCAGCGTCGGGTTAATTCTCGCCCATCATCTTCCCTGTGTTGATGATTTGGGCGGATCTGGCTTTCTCAGCTCTCACGAGCTGGGTTTGCTGAAGTACAGAGGTTAATGCATGGACCCGTTAAGGGCTGCAGCTGGTTAGGCAGTGATGCTATCGATTAGCTGTTGGTCTGGGAACTGCGTTTGACCCTCCACAAGGAAACTTAATTATTTGGTTAGGCAGTGATGCTATCGATTAGCTGTTGGTCTGGGAACT	USA_Wyoming_2018	Brown
M00161_98_000000000-C9DW2_1_1104_23697_19804	GCTGGAGGCTTCGGCCAACAGCATGTCTGCCTCAGCGTCGGGTTAATTCTCGCCCATCATCTTCCCTGTGTTGATGATTTGGGCGGATCTGGCTTTCTCAGCTCTCACGAGCTGGGTTTGCTGAAGTACAGAGGTTAATGCATGGACCCGTTAAGGGCTGCAGCTGGTTAGGCAGTGATGCTATCGATTAGCTGTTGGTCTGGGAACTGCGTTTGACCCTCCACAAGGAAACTTAATTATTTGGTTAGGCAGTGATGCTATCGATTAGCTGTTGGTCTGGGAACT	USA_Wyoming_2018	Brown
M00161_98_000000000-C9DW2_1_1104_23947_8859	GCTGGAGGCTTCGGCCAACAGCATGTCTGCCTCAGCGTCGGGTTAATTCTCGCCCATCATCTTCCCTGTGTTGATGATTTGGGCGGATCTGGCTTTCTCAGCTCTCACGAGCTGGGTTTGCTGAAGTACAGAGGTTAATGCATGGACCCGTTAAGGGCTGCAGCTGGTTAGGCAGTGATGCTATCGATTAGCTGTTGGTCTGGGAACTGCGTTTGACCCTCCACAAGGAAACTTAATTATTTGGTTAGGCAGTGATGCTATCGATTAGCTGTTGGTCTGGGAACT	USA_Wyoming_2018	Brown
M00161_98_000000000-C9DW2_1_1104_24013_3617	GCTGGAGGCTTCGGCCAACAGCATGTCTGCCTCAGCGTCGGGTTAATTCTCGCCCATCATCTTCCCTGTGTTGATGATTTGGGCGGATCTGGCTTTCTCAGCTCTCACGAGCTGGGTTTGCTGAAGTACAGAGGTTAATGCATGGACCCGTTAAGGGCTGCAGCTGGTTAGGCAGTGATGCTATCGATTAGCTGTTGGTCTGGGAACTGCGTTTGACCCTCCACAAGGAAACTTAATTATTTGGTTAGGCAGTGATGCTATCGATTAGCTGTTGGTCTGGGAACT	USA_Wyoming_2018	Brown
M00161_98_000000000-C9DW2_1_1104_24433_11014	GCTGGAGGCTTCGGCCAACAGCATGTCTGCCTCAGCGTCGGGTTAATTCTCGCCCATCATCTTCCCTGTGTTGATGATTTGGGCGGATCTGGCTTTCTCAGCTCTCACGAGCTGGGTTTGCTGAAGTACAGAGGTTAATGCATGGACCCGTTAAGGGCTGCAGCTGGTTAGGCAGTGATGCTATCGATTAGCTGTTGGTCTGGGAACTGCGTTTGACCCTCCACAAGGAAACTTAATTATTTGGTTAGGCAGTGATGCTATCGATTAGCTGTTGGTCTGGGAACT	USA_Wyoming_2018	Brown
M00161_98_000000000-C9DW2_1_1104_24595_3969	GCTGGAGGCTTCGGCCAACAGCATGTCTGCCTCAGCGTCGGGTTAATTCTCGCCCATCATCTTCCCTGTGTTGATGATTTGGGCGGATCTGGCTTTCTCAGCTCTCACGAGCTGGGTTTGCTGAAGTACAGAGGTTAATGCATGGACCCGTTAAGGGCTGCAGCTGGTTAGGCAGTGATGCTATCGATTAGCTGTTGGTCTGGGAACTGCGTTTGACCCTCCACAAGGAAACTTAATTATTTGGTTAGGCAGTGATGCTATCGATTAGCTGTTGGTCTGGGAACT	USA_Wyoming_2018	Brown
M00161_98_000000000-C9DW2_1_1104_24924_19520	GCTGGAGGCTTCGGCCAACAGCATGTCTGCCTCAGCGTCGGGTTAATTCTCGCCCATCATCTTCCCTGTGTTGATGATTTGGGCGGATCTGGCTTTCTCAGCTCTCACGAGCTGGGTTTGCTGAAGTACAGAGGTTAATGCATGGACCCGTTAAGGGCTGCAGCTGGTTAGGCAGTGATGCTATCGATTAGCTGTTGGTCTGGGAACTGCGTTTGACCCTCCACAAGGAAACTTAATTATTTGGTTAGGCAGTGATGCTATCGATTAGCTGTTGGTCTGGGAACT	USA_Wyoming_2018	Brown
M00161_98_000000000-C9DW2_1_1104_25297_18271	GCTGGAGGCTTCGGCCAACAGCATGTCTGCCTCAGCGTCGGGTTAATTCTCGCCCATCATCTTCCCTGTGTTGATGATTTGGGCGGATCTGGCTTTCTCAGCTCTCACGAGCTGGGTTTGCTGAAGTACAGAGGTTAATGCATGGACCCGTTAAGGGCTGCAGCTGGTTAGGCAGTGATGCTATCGATTAGCTGTTGGTCTGGGAACTGCGTTTGACCCTCCACAAGGAAACTTAATTATTTGGTTAGGCAGTGATGCTATCGATTAGCTGTTGGTCTGGGAACT	USA_Wyoming_2018	Brown
M00161_98_000000000-C9DW2_1_1104_25349_18490	GCTGGAGGCTTCGGCCAACAGCATGTCTGCCTCAGCGTCGGGTTAATTCTCGCCCATCATCTTCCCTGTGTTGATGATTTGGGCGGATCTGGCTTTCTCAGCTCTCACGAGCTGGGTTTGCTGAAGTACAGAGGTTAATGCATGGACCCGTTAAGGGCTGCAGCTGGTTAGGCAGTGATGCTATCGATTAGCTGTTGGTCTGGGAACTGCGTTTGACCCTCCACAAGGAAACTTAATTATTTGGTTAGGCAGTGATGCTATCGATTAGCTGTTGGTCTGGGAACT	USA_Wyoming_2018	Brown
M00161_98_000000000-C9DW2_1_1104_25565_7088	GCTGGAGGCTTCGGCCAACAGCATGTCTGCCTCAGCGTCGGGTTAATTCTCGCCCATCATCTTCCCTGTGTTGATGATTTGGGCGGATCTGGCTTTCTCAGCTCTCACGAGCTGGGTTTGCTGAAGTACAGAGGTTAATGCATGGACCCGTTAAGGGCTGCAGCTGGTTAGGCAGTGATGCTATCGATTAGCTGTTGGTCTGGGAACTGCGTTTGACCCTCCACAAGGAAACTTAATTATTTGGTTAGGCAGTGATGCTATCGATTAGCTGTTGGTCTGGGAACT	USA_Wyoming_2018	Brown
M00161_98_000000000-C9DW2_1_1104_25582_17493	GCTGGAGGCTTCGGCCAACAGCATGTCTGCCTCAGCGTCGGGTTAATTCTCGCCCATCATCTTCCCTGTGTTGATGATTTGGGCGGATCTGGCTTTCTCAGCTCTCACGAGCTGGGTTTGCTGAAGTACAGAGGTTAATGCATGGACCCGTTAAGGGCTGCAGCTGGTTAGGCAGTGATGCTATCGATTAGCTGTTGGTCTGGGAACTGCGTTTGACCCTCCACAAGGAAACTTAATTATTTGGTTAGGCAGTGATGCTATCGATTAGCTGTTGGTCTGGGAACT	USA_Wyoming_2018	Brown
M00161_98_000000000-C9DW2_1_1104_25742_17384	GCTGGAGGCTTCGGCCAACAGCATGTCTGCCTCAGCGTCGGGTTAATTCTCGCCCATCATCTTCCCTGTGTTGATGATTTGGGCGGATCTGGCTTTCTCAGCTCTCACGAGCTGGGTTTGCTGAAGTACAGAGGTTAATGCATGGACCCGTTAAGGGCTGCAGCTGGTTAGGCAGTGATGCTATCGATTAGCTGTTGGTCTGGGAACTGCGTTTGACCCTCCACAAGGAAACTTAATTATTTGGTTAGGCAGTGATGCTATCGATTAGCTGTTGGTCTGGGAACT	USA_Wyoming_2018	Brown
M00161_98_000000000-C9DW2_1_1104_25772_5808	GCTGGAGGCTTCGGCCAACAGCATGTCTGCCTCAGCGTCGGGTTAATTCTCGCCCATCATCTTCCCTGTGTTGATGATTTGGGCGGATCTGGCTTTCTCAGCTCTCACGAGCTGGGTTTGCTGAAGTACAGAGGTTAATGCATGGACCCGTTAAGGGCTGCAGCTGGTTAGGCAGTGATGCTATCGATTAGCTGTTGGTCTGGGAACTGCGTTTGACCCTCCACAAGGAAACTTAATTATTTGGTTAGGCAGTGATGCTATCGATTAGCTGTTGGTCTGGGAACT	USA_Wyoming_2018	Brown
M00161_98_000000000-C9DW2_1_1104_25869_19868	GCTGGAGGCTTCGGCCAACAGCATGTCTGCCTCAGCGTCGGGTTAATTCTCGCCCATCATCTTCCCTGTGTTGATGATTTGGGCGGATCTGGCTTTCTCAGCTCTCACGAGCTGGGTTTGCTGAAGTACAGAGGTTAATGCATGGACCCGTTAAGGGCTGCAGCTGGTTAGGCAGTGATGCTATCGATTAGCTGTTGGTCTGGGAACTGCGTTTGACCCTCCACAAGGAAACTTAATTATTTGGTTAGGCAGTGATGCTATCGATTAGCTGTTGGTCTGGGAACT	USA_Wyoming_2018	Brown
M00161_98_000000000-C9DW2_1_1104_25870_14272	GCTGGAGGCTTCGGCCAACAGCATGTCTGCCTCAGCGTCGGGTTAATTCTCGCCCATCATCTTCCCTGTGTTGATGATTTGGGCGGATCTGGCTTTCTCAGCTCTCACGAGCTGGGTTTGCTGAAGTACAGAGGTTAATGCATGGACCCGTTAAGGGCTGCAGCTGGTTAGGCAGTGATGCTATCGATTAGCTGTTGGTCTGGGAACTGCGTTTGACCCTCCACAAGGAAACTTAATTATTTGGTTAGGCAGTGATGCTATCGATTAGCTGTTGGTCTGGGAACT	USA_Wyoming_2018	Brown
M00161_98_000000000-C9DW2_1_1104_25876_9193	GCTGGAGGCTTCGGCCAACAGCATGTCTGCCTCAGCGTCGGGTTAATTCTCGCCCATCATCTTCCCTGTGTTGATGATTTGGGCGGATCTGGCTTTCTCAGCTCTCACGAGCTGGGTTTGCTGAAGTACAGAGGTTAATGCATGGACCCGTTAAGGGCTGCAGCTGGTTAGGCAGTGATGCTATCGATTAGCTGTTGGTCTGGGAACTGCGTTTGACCCTCCACAAGGAAACTTAATTATTTGGTTAGGCAGTGATGCTATCGATTAGCTGTTGGTCTGGGAACT	USA_Wyoming_2018	Brown
M00161_98_000000000-C9DW2_1_1104_26118_8793	GCTGGAGGCTTCGGCCAACAGCATGTCTGCCTCAGCGTCGGGTTAATTCTCGCCCATCATCTTCCCTGTGTTGATGATTTGGGCGGATCTGGCTTTCTCAGCTCTCACGAGCTGGGTTTGCTGAAGTACAGAGGTTAATGCATGGACCCGTTAAGGGCTGCAGCTGGTTAGGCAGTGATGCTATCGATTAGCTGTTGGTCTGGGAACTGCGTTTGACCCTCCACAAGGAAACTTAATTATTTGGTTAGGCAGTGATGCTATCGATTAGCTGTTGGTCTGGGAACT	USA_Wyoming_2018	Brown
M00161_98_000000000-C9DW2_1_1104_26195_9473	GCTCGAGGCTTCGGCCAAGAGCATGTCTGCCTCAGCGTCGGGTTAATCCTCACCAAACTCACACACATTCACTTGTGTTGGGAGACCTTGGTGGACATGGCTTTCCCAGCGCCACTGCATACGTTCCCGTCAAACGGAATGTGTGCAATTCATGTGGAACTGGGTCTGCTGAAGTCGATAGGCGTCTGCGGAGTCCGTTAAGGGCCGCATCTGGGTATGCTAGCTTCGTGCTGCTATCTAAGTTGTTGGTCTGGACATCTTGTACGGCGCCTCTAACCAGGAACCCTTGTACATGTATCACTTCACTGTGGTGCGTGTGCACGACCTACTAACATCTTGTACGGCGCCTCTAACCAGGAACCCTTGTACATGTA	USA_Wyoming_2018	Brown
M00161_98_000000000-C9DW2_1_1104_26368_11058	GCTGGAGGCTTCGGCCAACAGCATGTCTGCCTCAGCGTCGGGTTAATTCTCGCCCATCATCTTCCCTGTGTTGATGATTTGGGCGGATCTGGCTTTCTCAGCTCTCACGAGCTGGGTTTGCTGAAGTACAGAGGTTAATGCATGGACCCGTTAAGGGCTGCAGCTGGTTAGGCAGTGATGCTATCGATTAGCTGTTGGTCTGGGAACTGCGTTTGACCCTCCACAAGGAAACTTAATTATTTGGTTAGGCAGTGATGCTATCGATTAGCTGTTGGTCTGGGAACT	USA_Wyoming_2018	Brown
M00161_98_000000000-C9DW2_1_1104_26727_19338	GCTGGAGGCTTCGGCCAACAGCATGTCTGCCTCAGCGTCGGGTTAATTCTCGCCCATCATCTTCCCTGTGTTGATGATTTGGGCGGATCTGGCTTTCTCAGCTCTCACGAGCTGGGTTTGCTGAAGTACAGAGGTTAATGCATGGACCCGTTAAGGGCTGCAGCTGGTTAGGCAGTGATGCTATCGATTAGCTGTTGGTCTGGGAACTGCGTTTGACCCTCCACAAGGAAACTTAATTATTTGGTTAGGCAGTGATGCTATCGATTAGCTGTTGGTCTGGGAACT	USA_Wyoming_2018	Brown
M00161_98_000000000-C9DW2_1_1104_2716_15287	GCTGGAGGCTTCGGCCAACAGCATGTCTGCCTCAGCGTCGGGTTAATTCTCGCCCATCATCTTCCCTGTGTTGATGATTTGGGCGGATCTGGCTTTCTCAGCTCTCACGAGCTGGGTTTGCTGAAGTACAGAGGTTAATGCATGGACCCGTTAAGGGCTGCAGCTGGTTAGGCAGTGATGCTATCGATTAGCTGTTGGTCTGGGAACTGCGTTTGACCCTCCACAAGGAAACTTAATTATTTGGTTAGGCAGTGATGCTATCGATTAGCTGTTGGTCTGGGAACT	USA_Wyoming_2018	Brown
M00161_98_000000000-C9DW2_1_1104_27685_11176	GCTCGAGGCTTCGGCCAAGAGCATGTCTGCCTCAGCGTCGGGTTAACCCTCACCCTCTCTCCAGCACACTCACGTGTAATGGGGATGTGGGTGGATCTGACAGTCCCAGCTTCTGTGTGAGATGTGTCGGCCCCTTAAAAGGTCGGCATGTTGAGCACTGATGGAGGTGGGTCTGTTGAAGCACATAGGCGAACGTGGGTCCCGTTAAGGGCCGCATCCGGGTATGCATGCTTCGTGCTGCTACTTTGCTTGCCGGCCTGGGTTGCCTATTGTTCTCCTCAAACCAGGAAATTTTGCACTTGTACTCGTGATCACTCGTGGTCAAGTTTGCTTGTGCATCTAACTTCTATTCTCCTCAAACCAGGAAATTTTGCACTTGTACTCGTGATCAC	USA_Wyoming_2018	Brown
M00161_98_000000000-C9DW2_1_1104_27904_8511	GCTGGAGGCTTCGGCCAACAGCATGTCTGCCTCAGCGTCGGGTTAATTCTCGCCCATCATCTTCCCTGTGTTGATGATTTGGGCGGATCTGGCTTTCTCAGCTCTCACGAGCTGGGTTTGCTGAAGTACAGAGGTTAATGCATGGACCCGTTAAGGGCTGCAGCTGGTTAGGCAGTGATGCTATCGATTAGCTGTTGGTCTGGGAACTGCGTTTGACCCTCCACAAGGAAACTTAATTATTTGGTTAGGCAGTGATGCTATCGATTAGCTGTTGGTCTGGGAACT	USA_Wyoming_2018	Brown
M00161_98_000000000-C9DW2_1_1104_28498_16684	GCTGGAGGCTTCGGCCAACAGCATGTCTGCCTCAGCGTCGGGTTAATTCTCGCCCATCATCTTCCCTGTGTTGATGATTTGGGCGGATCTGGCTTTCTCAGCTCTCACGAGCTGGGTTTGCTGAAGTACAGAGGTTAATGCATGGACCCGTTAAGGGCTGCAGCTGGTTAGGCAGTGATGCTATCGATTAGCTGTTGGTCTGGGAACTGCGTTTGACCCTCCACAAGGAAACTTAATTATTTGGTTAGGCAGTGATGCTATCGATTAGCTGTTGGTCTGGGAACT	USA_Wyoming_2018	Brown
M00161_98_000000000-C9DW2_1_1104_28627_11221	GCTGGAGGCTTCGGCCAACAGCATGTCTGCCTCAGCGTCGGGTTAATTCTCGCCCATCATCTTCCCTGTGTTGATGATTTGGGCGGATCTGGCTTTCTCAGCTCTCACGAGCTGGGTTTGCTGAAGTACAGAGGTTAATGCATGGACCCGTTAAGGGCTGCAGCTGGTTAGGCAGTGATGCTATCGATTAGCTGTTGGTCTGGGAACTGCGTTTGACCCTCCACAAGGAAACTTAATTATTTGGTTAGGCAGTGATGCTATCGATTAGCTGTTGGTCTGGGAACT	USA_Wyoming_2018	Brown
M00161_98_000000000-C9DW2_1_1104_28815_10695	GCTGGAGGCTTCGGCCAACAGCATGTCTGCCTCAGCGTCGGGTTAATTCTCGCCCATCATCTTCCCTGTGTTGATGATTTGGGCGGATCTGGCTTTCTCAGCTCTCACGAGCTGGGTTTGCTGAAGTACAGAGGTTAATGCATGGACCCGTTAAGGGCTGCAGCTGGTTAGGCAGTGATGCTATCGATTAGCTGTTGGTCTGGGAACTGCGTTTGACCCTCCACAAGGAAACTTAATTATTTGGTTAGGCAGTGATGCTATCGATTAGCTGTTGGTCTGGGAACT	USA_Wyoming_2018	Brown
M00161_98_000000000-C9DW2_1_1104_29437_10585	GCTGGAGGCTTCGGCCAACAGCATGTCTGCCTCAGCGTCGGGTTAATTCTCGCCCATCATCTTCCCTGTGTTGATGATTTGGGCGGATCTGGCTTTCTCAGCTCTCACGAGCTGGGTTTGCTGAAGTACAGAGGTTAATGCATGGACCCGTTAAGGGCTGCAGCTGGTTAGGCAGTGATGCTATCGATTAGCTGTTGGTCTGGGAACTGCGTTTGACCCTCCACAAGGAAACTTAATTATTTGGTTAGGCAGTGATGCTATCGATTAGCTGTTGGTCTGGGAACT	USA_Wyoming_2018	Brown
M00161_98_000000000-C9DW2_1_1104_2982_7955	GCTGGAGGCTTCGGCCAACAGCATGTCTGCCTCAGCGTCGGGTTAATTCTCGCCCATCATCTTCCCTGTGTTGATGATTTGGGCGGATCTGGCTTTCTCAGCTCTCACGAGCTGGGTTTGCTGAAGTACAGAGGTTAATGCATGGACCCGTTAAGGGCTGCAGCTGGTTAGGCAGTGATGCTATCGATTAGCTGTTGGTCTGGGAACTGCGTTTGACCCTCCACAAGGAAACTTAATTATTTGGTTAGGCAGTGATGCTATCGATTAGCTGTTGGTCTGGGAACT	USA_Wyoming_2018	Brown
M00161_98_000000000-C9DW2_1_1104_3573_11300	GCTCGAGGCTTCGGCCAAGAGCATGTCTGCCTCAGCGTCGGGTTAACCCTCACCCTCTCTCCAGCACACTCACGTGTAATGGGGATGTGGGTGGATCTGACAGTCCCAGCTTCTGTGTGAGATGTGTCGGCCCCTTAAAAGGTCGGCATGTTGAGCACTGATGGAGGTGGGTCTGTTGAAGCACATAGGCGAACGTGGGTCCCGTTAAGGGCCGCATCCGGGTATGCATGCTTCGTGCTGCTACTTTGCTTGCCGGCCTGGGTTGCCTATTGTTCTCCTCAAACCAGGAAATTTTGCACTTGTACTCGTGATCACTCGTGGTCAAGTTTGCTTGTGCATCTAACTTCTATTCTCCTCAAACCAGGAAATTTTGCACTTGTACTCGTGATCAC	USA_Wyoming_2018	Brown
M00161_98_000000000-C9DW2_1_1104_3778_13151	GCTCGAGGCTTCGGCCAAGAGCATGTCTGCCTCAGCGTCGGGTTAACCCTCACCCTCTCTCCAGCACACTCACGTGTAATGGGGATGTGGGTGGATCTGACAGTCCCAGCTTCTGTGTGAGATGTGTCGGCCCCTTAAAAGGTCGGCATGTTGAGCACTGATGGAGGTGGGTCTGTTGAAGCACATAGGCGAACGTGGGTCCCGTTAAGGGCCGCATCCGGGTATGCATGCTTCGTGCTGCTACTTTGCTTGCCGGCCTGGGTTGCCTATTGTTCTCCTCAAACCAGGAAATTTTGCACTTGTACTCGTGATCACTCGTGGTCAAGTTTGCTTGTGCATCTAACTTCTATTCTCCTCAAACCAGGAAATTTTGCACTTGTACTCGTGATCAC	USA_Wyoming_2018	Brown
M00161_98_000000000-C9DW2_1_1104_3828_16945	GCTCGAGGCTTCGGCCAAGAGCATGTCTGCCTCAGCGTCGGGTTAACCCTCACCCTCTCTCCAGCACACTCACGTGTAATGGGGATGTGGGTGGATCTGACAGTCCCAGCTTCTGTGTGAGATGTGTCGGCCCCTTAAAAGGTCGGCATGTTGAGCACTGATGGAGGTGGGTCTGTTGAAGCACATAGGCGAACGTGGGTCCCGTTAAGGGCCGCATCCGGGTATGCATGCTTCGTGCTGCTACTTTGCTTGCCGGCCTGGGTTGCCTATTGTTCTCCTCAAACCAGGAAATTTTGCACTTGTACTCGTGATCACTCGTGGTCAAGTTTGCTTGTGCATCTAACTTCTATTCTCCTCAAACCAGGAAATTTTGCACTTGTACTCGTGATCAC	USA_Wyoming_2018	Brown
M00161_98_000000000-C9DW2_1_1104_4496_5328	GCTGGAGGCTTCGGCCAACAGCATGTCTGCCTCAGCGTCGGGTTAATTCTCGCCCATCATCTTCCCTGTGTTGATGATTTGGGCGGATCTGGCTTTCTCAGCTCTCACGAGCTGGGTTTGCTGAAGTACAGAGGTTAATGCATGGACCCGTTAAGGGCTGCAGCTGGTTAGGCAGTGATGCTATCGATTAGCTGTTGGTCTGGGAACTGCGTTTGACCCTCCACAAGGAAACTTAATTATTTGGTTAGGCAGTGATGCTATCGATTAGCTGTTGGTCTGGGAACT	USA_Wyoming_2018	Brown
M00161_98_000000000-C9DW2_1_1104_4869_19747	GCTGGAGGCTTCGGCCAACAGCATGTCTGCCTCAGCGTCGGGTTAATTCTCGCCCATCATCTTCCCTGTGTTGATGATTTGGGCGGATCTGGCTTTCTCAGCTCTCACGAGCTGGGTTTGCTGAAGTACAGAGGTTAATGCATGGACCCGTTAAGGGCTGCAGCTGGTTAGGCAGTGATGCTATCGATTAGCTGTTGGTCTGGGAACTGCGTTTGACCCTCCACAAGGAAACTTAATTATTTGGTTAGGCAGTGATGCTATCGATTAGCTGTTGGTCTGGGAACT	USA_Wyoming_2018	Brown
M00161_98_000000000-C9DW2_1_1104_5873_13298	GCTGGAGGCTTCGGCCAACAGCATGTCTGCCTCAGCGTCGGGTTAATTCTCGCCCATCATCTTCCCTGTGTTGATGATTTGGGCGGATCTGGCTTTCTCAGCTCTCACGAGCTGGGTTTGCTGAAGTACAGAGGTTAATGCATGGACCCGTTAAGGGCTGCAGCTGGTTAGGCAGTGATGCTATCGATTAGCTGTTGGTCTGGGAACTGCGTTTGACCCTCCACAAGGAAACTTAATTATTTGGTTAGGCAGTGATGCTATCGATTAGCTGTTGGTCTGGGAACT	USA_Wyoming_2018	Brown
M00161_98_000000000-C9DW2_1_1104_6116_7405	GCTGGAGGCTTCGGCCAACAGCATGTCTGCCTCAGCGTCGGGTTAATTCTCGCCCATCATCTTCCCTGTGTTGATGATTTGGGCGGATCTGGCTTTCTCAGCTCTCACGAGCTGGGTTTGCTGAAGTACAGAGGTTAATGCATGGACCCGTTAAGGGCTGCAGCTGGTTAGGCAGTGATGCTATCGATTAGCTGTTGGTCTGGGAACTGCGTTTGACCCTCCACAAGGAAACTTAATTATTTGGTTAGGCAGTGATGCTATCGATTAGCTGTTGGTCTGGGAACT	USA_Wyoming_2018	Brown
M00161_98_000000000-C9DW2_1_1104_6260_23018	GCTGGAGGCTTCGGCCAACAGCATGTCTGCCTCAGCGTCGGGTTAATTCTCGCCCATCATCTTCCCTGTGTTGATGATTTGGGCGGATCTGGCTTTCTCAGCTCTCACGAGCTGGGTTTGCTGAAGTACAGAGGTTAATGCATGGACCCGTTAAGGGCTGCAGCTGGTTAGGCAGTGATGCTATCGATTAGCTGTTGGTCTGGGAACTGCGTTTGACCCTCCACAAGGAAACTTAATTATTTGGTTAGGCAGTGATGCTATCGATTAGCTGTTGGTCTGGGAACT	USA_Wyoming_2018	Brown
M00161_98_000000000-C9DW2_1_1104_6323_18706	GCTGGAGGCTTCGGCCAACAGCATGTCTGCCTCAGCGTCGGGTTAATTCTCGCCCATCATCTTCCCTGTGTTGATGATTTGGGCGGATCTGGCTTTCTCAGCTCTCACGAGCTGGGTTTGCTGAAGTACAGAGGTTAATGCATGGACCCGTTAAGGGCTGCAGCTGGTTAGGCAGTGATGCTATCGATTAGCTGTTGGTCTGGGAACTGCGTTTGACCCTCCACAAGGAAACTTAATTATTTGGTTAGGCAGTGATGCTATCGATTAGCTGTTGGTCTGGGAACT	USA_Wyoming_2018	Brown
M00161_98_000000000-C9DW2_1_1104_6348_18575	GCTGGAGGCTTCGGCCAACAGCATGTCTGCCTCAGCGTCGGGTTAATTCTCGCCCATCATCTTCCCTGTGTTGATGATTTGGGCGGATCTGGCTTTCTCAGCTCTCACGAGCTGGGTTTGCTGAAGTACAGAGGTTAATGCATGGACCCGTTAAGGGCTGCAGCTGGTTAGGCAGTGATGCTATCGATTAGCTGTTGGTCTGGGAACTGCGTTTGACCCTCCACAAGGAAACTTAATTATTTGGTTAGGCAGTGATGCTATCGATTAGCTGTTGGTCTGGGAACT	USA_Wyoming_2018	Brown
M00161_98_000000000-C9DW2_1_1104_6466_4397	GCTCGAGGCTTCGGCCAAGAGCATGTCTGCCTCAGCGTCGGGTTAACCCTCACCCTCTCTCCAGCACACTCACGTGTAATGGGGATGTGGGTGGATCTGACAGTCCCAGCTTCTGTGTGAGATGTGTCGGCCCCTTAAAAGGTCGGCATGTTGAGCACTGATGGAGGTGGGTCTGTTGAAGCACATAGGCGAACGTGGGTCCCGTTAAGGGCCGCATCCGGGTATGCATGCTTCGTGCTGCTACTTTGCTTGCCGGCCTGGGTTGCCTATTGTTCTCCTCAAACCAGGAAATTTTGCACTTGTACTCGTGATCACTCGTGGTCAAGTTTGCTTGTGCATCTAACTTCTATTCTCCTCAAACCAGGAAATTTTGCACTTGTACTCGTGATCAC	USA_Wyoming_2018	Brown
M00161_98_000000000-C9DW2_1_1104_6615_7515	GCTGGAGGCTTCGGCCAACAGCATGTCTGCCTCAGCGTCGGGTTAATTCTCGCCCATCATCTTCCCTGTGTTGATGATTTGGGCGGATCTGGCTTTCTCAGCTCTCACGAGCTGGGTTTGCTGAAGTACAGAGGTTAATGCATGGACCCGTTAAGGGCTGCAGCTGGTTAGGCAGTGATGCTATCGATTAGCTGTTGGTCTGGGAACTGCGTTTGACCCTCCACAAGGAAACTTAATTATTTGGTTAGGCAGTGATGCTATCGATTAGCTGTTGGTCTGGGAACT	USA_Wyoming_2018	Brown
M00161_98_000000000-C9DW2_1_1104_6619_8738	GCTCGAGGCTTCGGCCAAGAGCATGTCTGCCTCAGCGTCGGGTTAACCCTCACCCTCTCTCCAGCACACTCACGTGTAATGGGGATGTGGGTGGATCTGACAGTCCCAGCTTCTGTGTGAGATGTGTCGGCCCCTTAAAAGGTCGGCATGTTGAGCACTGATGGAGGTGGGTCTGTTGAAGCACATAGGCGAACGTGGGTCCCGTTAAGGGCCGCATCCGGGTATGCATGCTTCGTGCTGCTACTTTGCTTGCCGGCCTGGGTTGCCTATTGTTCTCCTCAAACCAGGAAATTTTGCACTTGTACTCGTGATCACTCGTGGTCAAGTTTGCTTGTGCATCTAACTTCTATTCTCCTCAAACCAGGAAATTTTGCACTTGTACTCGTGATCAC	USA_Wyoming_2018	Brown
M00161_98_000000000-C9DW2_1_1104_6706_17401	GCTGGAGGCTTCGGCCAACAGCATGTCTGCCTCAGCGTCGGGTTAATTCTCGCCCATCATCTTCCCTGTGTTGATGATTTGGGCGGATCTGGCTTTCTCAGCTCTCACGAGCTGGGTTTGCTGAAGTACAGAGGTTAATGCATGGACCCGTTAAGGGCTGCAGCTGGTTAGGCAGTGATGCTATCGATTAGCTGTTGGTCTGGGAACTGCGTTTGACCCTCCACAAGGAAACTTAATTATTTGGTTAGGCAGTGATGCTATCGATTAGCTGTTGGTCTGGGAACT	USA_Wyoming_2018	Brown
M00161_98_000000000-C9DW2_1_1104_6720_17435	GCTGGAGGCTTCGGCCAACAGCATGTCTGCCTCAGCGTCGGGTTAATTCTCGCCCATCATCTTCCCTGTGTTGATGATTTGGGCGGATCTGGCTTTCTCAGCTCTCACGAGCTGGGTTTGCTGAAGTACAGAGGTTAATGCATGGACCCGTTAAGGGCTGCAGCTGGTTAGGCAGTGATGCTATCGATTAGCTGTTGGTCTGGGAACTGCGTTTGACCCTCCACAAGGAAACTTAATTATTTGGTTAGGCAGTGATGCTATCGATTAGCTGTTGGTCTGGGAACT	USA_Wyoming_2018	Brown
M00161_98_000000000-C9DW2_1_1104_6771_2824	GCTGGAGGCTTCGGCCAACAGCATGTCTGCCTCAGCGTCGGGTTAATTCTCGCCCATCATCTTCCCTGTGTTGATGATTTGGGCGGATCTGGCTTTCTCAGCTCTCACGAGCTGGGTTTGCTGAAGTACAGAGGTTAATGCATGGACCCGTTAAGGGCTGCAGCTGGTTAGGCAGTGATGCTATCGATTAGCTGTTGGTCTGGGAACTGCGTTTGACCCTCCACAAGGAAACTTAATTATTTGGTTAGGCAGTGATGCTATCGATTAGCTGTTGGTCTGGGAACT	USA_Wyoming_2018	Brown
M00161_98_000000000-C9DW2_1_1104_6811_14077	GCTCGAGGCTTCGGCCAAGAGCATGTCTGCCTCAGCGTCGGGTTAACCCTCACCCTCTCTCCAGCACACTCACGTGTAATGGGGATGTGGGTGGATCTGACAGTCCCAGCTTCTGTGTGAGATGTGTCGGCCCCTTAAAAGGTCGGCATGTTGAGCACTGATGGAGGTGGGTCTGTTGAAGCACATAGGCGAACGTGGGTCCCGTTAAGGGCCGCATCCGGGTATGCATGCTTCGTGCTGCTACTTTGCTTGCCGGCCTGGGTTGCCTATTGTTCTCCTCAAACCAGGAAATTTTGCACTTGTACTCGTGATCACTCGTGGTCAAGTTTGCTTGTGCATCTAACTTCTATTCTCCTCAAACCAGGAAATTTTGCACTTGTACTCGTGATCAC	USA_Wyoming_2018	Brown
M00161_98_000000000-C9DW2_1_1104_6990_21816	GCTGGAGGCTTCGGCCAACAGCATGTCTGCCTCAGCGTCGGGTTAATTCTCGCCCATCATCTTCCCTGTGTTGATGATTTGGGCGGATCTGGCTTTCTCAGCTCTCACGAGCTGGGTTTGCTGAAGTACAGAGGTTAATGCATGGACCCGTTAAGGGCTGCAGCTGGTTAGGCAGTGATGCTATCGATTAGCTGTTGGTCTGGGAACTGCGTTTGACCCTCCACAAGGAAACTTAATTATTTGGTTAGGCAGTGATGCTATCGATTAGCTGTTGGTCTGGGAACT	USA_Wyoming_2018	Brown
M00161_98_000000000-C9DW2_1_1104_7381_7219	GCTCGAGGCTTCGGCCAAGAGCATGTCTGCCTCAGCGTCGGGTTAACCCTCACCCTCTCTCCAGCACACTCACGTGTAATGGGGATGTGGGTGGATCTGACAGTCCCAGCTTCTGTGTGAGATGTGTCGGCCCCTTAAAAGGTCGGCATGTTGAGCACTGATGGAGGTGGGTCTGTTGAAGCACATAGGCGAACGTGGGTCCCGTTAAGGGCCGCATCCGGGTATGCATGCTTCGTGCTGCTACTTTGCTTGCCGGCCTGGGTTGCCTATTGTTCTCCTCAAACCAGGAAATTTTGCACTTGTACTCGTGATCACTCGTGGTCAAGTTTGCTTGTGCATCTAACTTCTATCTCCTCAAACCAGGAAATTTTGCACTTGTACTCGTGATCACT	USA_Wyoming_2018	Brown
M00161_98_000000000-C9DW2_1_1104_7843_5141	GCTGGAGGCTTCGGCCAACAGCATGTCTGCCTCAGCGTCGGGTTAATTCTCGCCCATCATCTTCCCTGTGTTGATGATTTGGGCGGATCTGGCTTTCTCAGCTCTCACGAGCTGGGTTTGCTGAAGTACAGAGGTTAATGCATGGACCCGTTAAGGGCTGCAGCTGGTTAGGCAGTGATGCTATCGATTAGCTGTTGGTCTGGGAACTGCGTTTGACCCTCCACAAGGAAACTTAATTATTTGGTTAGGCAGTGATGCTATCGATTAGCTGTTGGTCTGGGAACT	USA_Wyoming_2018	Brown
M00161_98_000000000-C9DW2_1_1104_7920_21307	GCTGGAGGCTTCGGCCAACAGCATGTCTGCCTCAGCGTCGGGTTAATTCTCGCCCATCATCTTCCCTGTGTTGATGATTTGGGCGGATCTGGCTTTCTCAGCTCTCACGAGCTGGGTTTGCTGAAGTACAGAGGTTAATGCATGGACCCGTTAAGGGCTGCAGCTGGTTAGGCAGTGATGCTATCGATTAGCTGTTGGTCTGGGAACTGCGTTTGACCCTCCACAAGGAAACTTAATTATTTGGTTAGGCAGTGATGCTATCGATTAGCTGTTGGTCTGGGAACT	USA_Wyoming_2018	Brown
M00161_98_000000000-C9DW2_1_1104_7981_16468	GCTGGAGGCTTCGGCCAACAGCATGTCTGCCTCAGCGTCGGGTTAATTCTCGCCCATCATCTTCCCTGTGTTGATGATTTGGGCGGATCTGGCTTTCTCAGCTCTCACGAGCTGGGTTTGCTGAAGTACAGAGGTTAATGCATGGACCCGTTAAGGGCTGCAGCTGGTTAGGCAGTGATGCTATCGATTAGCTGTTGGTCTGGGAACTGCGTTTGACCCTCCACAAGGAAACTTAATTATTTGGTTAGGCAGTGATGCTATCGATTAGCTGTTGGTCTGGGAACT	USA_Wyoming_2018	Brown
M00161_98_000000000-C9DW2_1_1104_8053_8091	GCTGGAGGCTTCGGCCAACAGCATGTCTGCCTCAGCGTCGGGTTAATTCTCGCCCATCATCTTCCCTGTGTTGATGATTTGGGCGGATCTGGCTTTCTCAGCTCTCACGAGCTGGGTTTGCTGAAGTACAGAGGTTAATGCATGGACCCGTTAAGGGCTGCAGCTGGTTAGGCAGTGATGCTATCGATTAGCTGTTGGTCTGGGAACTGCGTTTGACCCTCCACAAGGAAACTTAATTATTTGGTTAGGCAGTGATGCTATCGATTAGCTGTTGGTCTGGGAACT	USA_Wyoming_2018	Brown
M00161_98_000000000-C9DW2_1_1104_8057_5902	GCTGGAGGCTTCGGCCAACAGCATGTCTGCCTCAGCGTCGGGTTAATTCTCGCCCATCATCTTCCCTGTGTTGATGATTTGGGCGGATCTGGCTTTCTCAGCTCTCACGAGCTGGGTTTGCTGAAGTACAGAGGTTAATGCATGGACCCGTTAAGGGCTGCAGCTGGTTAGGCAGTGATGCTATCGATTAGCTGTTGGTCTGGGAACTGCGTTTGACCCTCCACAAGGAAACTTAATTATTTGGTTAGGCAGTGATGCTATCGATTAGCTGTTGGTCTGGGAACT	USA_Wyoming_2018	Brown
M00161_98_000000000-C9DW2_1_1104_8279_20474	GCTGGAGGCTTCGGCCAACAGCATGTCTGCCTCAGCGTCGGGTTAATTCTCGCCCATCATCTTCCCTGTGTTGATGATTTGGGCGGATCTGGCTTTCTCAGCTCTCACGAGCTGGGTTTGCTGAAGTACAGAGGTTAATGCATGGACCCGTTAAGGGCTGCAGCTGGTTAGGCAGTGATGCTATCGATTAGCTGTTGGTCTGGGAACTGCGTTTGACCCTCCACAAGGAAACTTAATTATTTGGTTAGGCAGTGATGCTATCGATTAGCTGTTGGTCTGGGAACT	USA_Wyoming_2018	Brown
M00161_98_000000000-C9DW2_1_1104_8523_17632	GCTCGAGGCTTCGGCCAAGAGCATGTCTGCCTCAGCGTCGGGTTAACCCTCACCCTCTCTCCAGCACACTCACGTGTAATGGGGATGTGGGTGGATCTGACAGTCCCAGCTTCTGTGTGAGATGTGTCGGCCCCTTAAAAGGTCGGCATGTTGAGCACTGATGGAGGTGGGTCTGTTGAAGCACATAGGCGAACGTGGGTCCCGTTAAGGGCCGCATCCGGGTATGCATGCTTCGTGCTGCTACTTTGCTTGCCGGCCTGGGTTGCCTATTGTTCTCCTCAAACCAGGAAATTTTGCACTTGTACTCGTGATCACTCGTGGTCAAGTTTGCTTGTGCATCTAACTTCTATTCTCCTCAAACCAGGAAATTTTGCACTTGTACTCGTGATCAC	USA_Wyoming_2018	Brown
M00161_98_000000000-C9DW2_1_1104_8560_4335	GCTCGAGGCTTCGGCCAAGAGCATGTCTGCCTCAGCGTCGGGTTAACCCTCACCCTCTCTCCAGCACACTCACGTGTAATGGGGATGTGGGTGGATCTGACAGTCCCAGCTTCTGTGTGAGATGTGTCGGCCCCTTAAAAGGTCGGCATGTTGAGCACTGATGGAGGTGGGTCTGTTGAAGCACATAGGCGAACGTGGGTCCCGTTAAGGGCCGCATCCGGGTATGCATGCTTCGTGCTGCTACTTTGCTTGCCGGCCTGGGTTGCCTATTGTTCTCCTCAAACCAGGAAATTTTGCACTTGTACTCGTGATCACTCGTGGTCAAGTTTGCTTGTGCATCTAACTTCTATTCTCCTCAAACCAGGAAATTTTGCACTTGTACTCGTGATCAC	USA_Wyoming_2018	Brown
M00161_98_000000000-C9DW2_1_1104_8642_8088	GCTCGAGGCTTCGGCCAAGAGCATGTCTGCCTCAGCGTCGGGTTAACCCTCACCCTCTCTCCAGCACACTCACGTGTAATGGGGATGTGGGTGGATCTGACAGTCCCAGCTTCTGTGTGAGATGTGTCGGCCCCTTAAAAGGTCGGCATGTTGAGCACTGATGGAGGTGGGTCTGTTGAAGCACATAGGCGAACGTGGGTCCCGTTAAGGGCCGCATCCGGGTATGCATGCTTCGTGCTGCTACTTTGCTTGCCGGCCTGGGTTGCCTATTGTTCTCCTCAAACCAGGAAATTTTGCACTTGTACTCGTGATCACTCGTGGTCAAGTTTGCTTGTGCATCTAACTTCTATTCTCCTCAAACCAGGAAATTTTGCACTTGTACTCGTGATCAC	USA_Wyoming_2018	Brown
M00161_98_000000000-C9DW2_1_1104_8847_7326	GCTGGAGGCTTCGGCCAACAGCATGTCTGCCTCAGCGTCGGGTTAATTCTCGCCCATCATCTTCCCTGTGTTGATGATTTGGGCGGATCTGGCTTTCTCAGCTCTCACGAGCTGGGTTTGCTGAAGTACAGAGGTTAATGCATGGACCCGTTAAGGGCTGCAGCTGGTTAGGCAGTGATGCTATCGATTAGCTGTTGGTCTGGGAACTGCGTTTGACCCTCCACAAGGAAACTTAATTATTTGGTTAGGCAGTGATGCTATCGATTAGCTGTTGGTCTGGGAACT	USA_Wyoming_2018	Brown
M00161_98_000000000-C9DW2_1_1104_8874_8774	GCTGGAGGCTTCGGCCAACAGCATGTCTGCCTCAGCGTCGGGTTAATTCTCGCCCATCATCTTCCCTGTGTTGATGATTTGGGCGGATCTGGCTTTCTCAGCTCTCACGAGCTGGGTTTGCTGAAGTACAGAGGTTAATGCATGGACCCGTTAAGGGCTGCAGCTGGTTAGGCAGTGATGCTATCGATTAGCTGTTGGTCTGGGAACTGCGTTTGACCCTCCACAAGGAAACTTAATTATTTGGTTAGGCAGTGATGCTATCGATTAGCTGTTGGTCTGGGAACT	USA_Wyoming_2018	Brown
M00161_98_000000000-C9DW2_1_1104_8951_17083	GCTGGAGGCTTCGGCCAACAGCATGTCTGCCTCAGCGTCGGGTTAATTCTCGCCCATCATCTTCCCTGTGTTGATGATTTGGGCGGATCTGGCTTTCTCAGCTCTCACGAGCTGGGTTTGCTGAAGTACAGAGGTTAATGCATGGACCCGTTAAGGGCTGCAGCTGGTTAGGCAGTGATGCTATCGATTAGCTGTTGGTCTGGGAACTGCGTTTGACCCTCCACAAGGAAACTTAATTATTTGGTTAGGCAGTGATGCTATCGATTAGCTGTTGGTCTGGGAACT	USA_Wyoming_2018	Brown
M00161_98_000000000-C9DW2_1_1104_8979_17696	GCTCGAGGCTTCGGCCAAGAGCATGTCTGCCTCAGCGTCGGGTTAACCCTCACCCTCTCTCCAGCACACTCACGTGTAATGGGGATGTGGGTGGATCTGACAGTCCCAGCTTCTGTGTGAGATGTGTCGGCCCCTTAAAAGGTCGGCATGTTGAGCACTGATGGAGGTGGGTCTGTTGAAGCACATAGGCGAACGTGGGTCCCGTTAAGGGCCGCATCCGGGTATGCATGCTTCGTGCTGCTACTTTGCTTGCCGGCCTGGGTTGCCTATTGTTCTCCTCAAACCAGGAAATTTTGCACTTGTACTCGTGATCACTCGTGGTCAAGTTTGCTTGTGCATCTAACTTCTATTCTCCTCAAACCAGGAAATTTTGCACTTGTACTCGTGATCAC	USA_Wyoming_2018	Brown
M00161_98_000000000-C9DW2_1_1104_9077_4658	GCTGGAGGCTTCGGCCAACAGCATGTCTGCCTCAGCGTCGGGTTAATTCTCGCCCATCATCTTCCCTGTGTTGATGATTTGGGCGGATCTGGCTTTCTCAGCTCTCACGAGCTGGGTTTGCTGAAGTACAGAGGTTAATGCATGGACCCGTTAAGGGCTGCAGCTGGTTAGGCAGTGATGCTATCGATTAGCTGTTGGTCTGGGAACTGCGTTTGACCCTCCACAAGGAAACTTAATTATTTGTTAGGCAGTGATGCTATCGATTAGCTGTTGGTCTGGGAACTG	USA_Wyoming_2018	Brown
M00161_98_000000000-C9DW2_1_1104_9105_22065	GCTGGAGGCTTCGGCCAACAGCATGTCTGCCTCAGCGTCGGGTTAATTCTCGCCCATCATCTTCCCTGTGTTGATGATTTGGGCGGATCTGGCTTTCTCAGCTCTCACGAGCTGGGTTTGCTGAAGTACAGAGGTTAATGCATGGACCCGTTAAGGGCTGCAGCTGGTTAGGCAGTGATGCTATCGATTAGCTGTTGGTCTGGGAACTGCGTTTGACCCTCCACAAGGAAACTTAATTATTTGGTTAGGCAGTGATGCTATCGATTAGCTGTTGGTCTGGGAACT	USA_Wyoming_2018	Brown
M00161_98_000000000-C9DW2_1_1104_9301_7666	GCTGGAGGCTTCGGCCAACAGCATGTCTGCCTCAGCGTCGGGTTAATTCTCGCCCATCATCTTCCCTGTGTTGATGATTTGGGCGGATCTGGCTTTCTCAGCTCTCACGAGCTGGGTTTGCTGAAGTACAGAGGTTAATGCATGGACCCGTTAAGGGCTGCAGCTGGTTAGGCAGTGATGCTATCGATTAGCTGTTGGTCTGGGAACTGCGTTTGACCCTCCACAAGGAAACTTAATTATTTGGTTAGGCAGTGATGCTATCGATTAGCTGTTGGTCTGGGAACT	USA_Wyoming_2018	Brown
M00161_98_000000000-C9DW2_1_1104_9319_7484	GCTCGAGGCTTCGGCCAAGAGCATGTCTGCCTCAGCGTCGGGTTAACCCTCACCCTCTCTCCAGCACACTCACGTGTAATGGGGATGTGGGTGGATCTGACAGTCCCAGCTTCTGTGTGAGATGTGTCGGCCCCTTAAAAGGTCGGCATGTTGAGCACTGATGGAGGTGGGTCTGTTGAAGCACATAGGCGAACGTGGGTCCCGTTAAGGGCCGCATCCGGGTATGCATGCTTCGTGCTGCTACTTTGCTTGCCGGCCTGGGTTGCCTATTGTTCTCCTCAAACCAGGAAATTTTGCACTTGTACTCGTGATCACTCGTGGTCAAGTTTGCTTGTGCATCTAACTTCTATTCTCCTCAAACCAGGAAATTTTGCACTTGTACTCGTGATCAC	USA_Wyoming_2018	Brown
M00161_98_000000000-C9DW2_1_1104_9357_3599	GCTGGAGGCTTCGGCCAACAGCATGTCTGCCTCAGCGTCGGGTTAATTCTCGCCCATCATCTTCCCTGTGTTGATGATTTGGGCGGATCTGGCTTTCTCAGCTCTCACGAGCTGGGTTTGCTGAAGTACAGAGGTTAATGCATGGACCCGTTAAGGGCTGCAGCTGGTTAGGCAGTGATGCTATCGATTAGCTGTTGGTCTGGGAACTGCGTTTGACCCTCCACAAGGAAACTTAATTATTTGGTTAGGCAGTGATGCTATCGATTAGCTGTTGGTCTGGGAACT	USA_Wyoming_2018	Brown
M00161_98_000000000-C9DW2_1_1104_9469_17107	GCTGGAGGCTTCGGCCAACAGCATGTCTGCCTCAGCGTCGGGTTAATTCTCGCCCATCATCTTCCCTGTGTTGATGATTTGGGCGGATCTGGCTTTCTCAGCTCTCACGAGCTGGGTTTGCTGAAGTACAGAGGTTAATGCATGGACCCGTTAAGGGCTGCAGCTGGTTAGGCAGTGATGCTATCGATTAGCTGTTGGTCTGGGAACTGCGTTTGACCCTCCACAAGGAAACTTAATTATTTGGTTAGGCAGTGATGCTATCGATTAGCTGTTGGTCTGGGAACT	USA_Wyoming_2018	Brown
M00161_98_000000000-C9DW2_1_1104_9476_22950	GCTGGAGGCTTCGGCCAACAGCATGTCTGCCTCAGCGTCGGGTTAATTCTCGCCCATCATCTTCCCTGTGTTGATGATTTGGGCGGATCTGGCTTTCTCAGCTCTCACGAGCTGGGTTTGCTGAAGTACAGAGGTTAATGCATGGACCCGTTAAGGGCTGCAGCTGGTTAGGCAGTGATGCTATCGATTAGCTGTTGGTCTGGGAACTGCGTTTGACCCTCCACAAGGAAACTTAATTATTTGGTTAGGCAGTGATGCTATCGATTAGCTGTTGGTCTGGGAACT	USA_Wyoming_2018	Brown
M00161_98_000000000-C9DW2_1_1104_9478_23613	GCTGGAGGCTTCGGCCAACAGCATGTCTGCCTCAGCGTCGGGTTAATTCTCGCCCATCATCTTCCCTGTGTTGATGATTTGGGCGGATCTGGCTTTCTCAGCTCTCACGAGCTGGGTTTGCTGAAGTACAGAGGTTAATGCATGGACCCGTTAAGGGCTGCAGCTGGTTAGGCAGTGATGCTATCGATTAGCTGTTGGTCTGGGAACTGCGTTTGACCCTCCACAAGGAAACTTAATTATTTGGTTAGGCAGTGATGCTATCGATTAGCTGTTGGTCTGGGAACT	USA_Wyoming_2018	Brown
M00161_98_000000000-C9DW2_1_1104_9550_2929	GCTCGAGGCTTCGGCCAAGAGCATGTCTGCCTCAGCGTCGGGTTAATCCTCACCAAACTCACACACATTCACTTGTGTTGGGAGACCTTGGTGGACATGGCTTTCCCAGCGCCACTGCATACGTTCCCGTCAAACGGAATGTGTGCAATTCATGTGGAACTGGGTCTGCTGAAGTCGATAGGCGTCTGCGGAGTCCGTTAAGGGCCGCATCTGGGTATGCTAGCTTCGTGCTGCTATCTAAGTTGTTGGTCTGGACATCTTGTACGGCGCCTCTAACCAGGAACCCTTGTACATGTATCACTTCACTGTGGTGCGTGTGCACGACCTACTAACATCTTGTACGGCGCCTCTAACCAGGAACCCTTGTACATGTA	USA_Wyoming_2018	Brown
M00161_98_000000000-C9DW2_1_1104_9558_18664	GCTCGAGGCTTCGGCCAAGAGCATGTCTGCCTCAGCGTCGGGTTAACCCTCACCCTCTCTCCAGCACACTCACGTGTAATGGGGATGTGGGTGGATCTGACAGTCCCAGCTTCTGTGTGAGATGTGTCGGCCCCTTAAAAGGTCGGCATGTTGAGCACTGATGGAGGTGGGTCTGTTGAAGCACATAGGCGAACGTGGGTCCCGTTAAGGGCCGCATCCGGGTATGCATGCTTCGTGCTGCTACTTTGCTTGCCGGCCTGGGTTGCCTATTGTTCTCCTCAAACCAGGAAATTTTGCACTTGTACTCGTGATCACTCGTGGTCAAGTTTGCTTGTGCATCTAACTTCTATTCTCCTCAAACCAGGAAATTTTGCACTTGTACTCGTGATCAC	USA_Wyoming_2018	Brown
M00161_98_000000000-C9DW2_1_1104_9805_11657	GCTGGAGGCTTCGGCCAACAGCATGTCTGCCTCAGCGTCGGGTTAATTCTCGCCCATCATCTTCCCTGTGTTGATGATTTGGGCGGATCTGGCTTTCTCAGCTCTCACGAGCTGGGTTTGCTGAAGTACAGAGGTTAATGCATGGACCCGTTAAGGGCTGCAGCTGGTTAGGCAGTGATGCTATCGATTAGCTGTTGGTCTGGGAACTGCGTTTGACCCTCCACAAGGAAACTTAATTATTTGGTTAGGCAGTGATGCTATCGATTAGCTGTTGGTCTGGGAACT	USA_Wyoming_2018	Brown
M00161_98_000000000-C9DW2_1_1104_9883_23106	GCTGGAGGCTTCGGCCAACAGCATGTCTGCCTCAGCGTCGGGTTAATTCTCGCCCATCATCTTCCCTGTGTTGATGATTTGGGCGGATCTGGCTTTCTCAGCTCTCACGAGCTGGGTTTGCTGAAGTACAGAGGTTAATGCATGGACCCGTTAAGGGCTGCAGCTGGTTAGGCAGTGATGCTATCGATTAGCTGTTGGTCTGGGAACTGCGTTTGACCCTCCACAAGGAAACTTAATTATTTGGTTAGGCAGTGATGCTATCGATTAGCTGTTGGTCTGGGAACT	USA_Wyoming_2018	Brown
M00161_98_000000000-C9DW2_1_1105_10089_3718	GCTGGAGGCTTCGGCCAACAGCATGTCTGCCTCAGCGTCGGGTTAATTCTCGCCCATCATCTTCCCTGTGTTGATGATTTGGGCGGATCTGGCTTTCTCAGCTCTCACGAGCTGGGTTTGCTGAAGTACAGAGGTTAATGCATGGACCCGTTAAGGGCTGCAGCTGGTTAGGCAGTGATGCTATCGATTAGCTGTTGGTCTGGGAACTGCGTTTGACCCTCCACAAGGAAACTTAATTATTTGGTTAGGCAGTGATGCTATCGATTAGCTGTTGGTCTGGGAACT	USA_Wyoming_2018	Brown
M00161_98_000000000-C9DW2_1_1105_10169_11792	GCTGGAGGCTTCGGCCAACAGCATGTCTGCCTCAGCGTCGGGTTAATTCTCGCCCATCATCTTCCCTGTGTTGATGATTTGGGCGGATCTGGCTTTCTCAGCTCTCACGAGCTGGGTTTGCTGAAGTACAGAGGTTAATGCATGGACCCGTTAAGGGCTGCAGCTGGTTAGGCAGTGATGCTATCGATTAGCTGTTGGTCTGGGAACTGCGTTTGACCCTCCACAAGGAAACTTAATTATTTGGTTAGGCAGTGATGCTATCGATTAGCTGTTGGTCTGGGAACT	USA_Wyoming_2018	Brown
M00161_98_000000000-C9DW2_1_1105_10199_19013	GCTCGAGGCTTCGGCCAAGAGCATGTCTGCCTCAGCGTCGGGTTAACCCTCACCCTCTCTCCAGCACACTCACGTGTAATGGGGATGTGGGTGGATCTGACAGTCCCAGCTTCTGTGTGAGATGTGTCGGCCCCTTAAAAGGTCGGCATGTTGAGCACTGATGGAGGTGGGTCTGTTGAAGCACATAGGCGAACGTGGGTCCCGTTAAGGGCCGCATCCGGGTATGCATGCTTCGTGCTGCTACTTTGCTTGCCGGCCTGGGTTGCCTATTGTTCTCCTCAAACCAGGAAATTTTGCACTTGTACTCGTGATCACTCGTGGTCAAGTTTGCTTGTGCATCTAACTTCTATCTCCTCAAACCAGGAAATTTTGCACTTGTACTCGTGATCACT	USA_Wyoming_2018	Brown
M00161_98_000000000-C9DW2_1_1105_10297_6058	GCTGGAGGCTTCGGCCAACAGCATGTCTGCCTCAGCGTCGGGTTAATTCTCGCCCATCATCTTCCCTGTGTTGATGATTTGGGCGGATCTGGCTTTCTCAGCTCTCACGAGCTGGGTTTGCTGAAGTACAGAGGTTAATGCATGGACCCGTTAAGGGCTGCAGCTGGTTAGGCAGTGATGCTATCGATTAGCTGTTGGTCTGGGAACTGCGTTTGACCCTCCACAAGGAAACTTAATTATTTGGTTAGGCAGTGATGCTATCGATTAGCTGTTGGTCTGGGAACT	USA_Wyoming_2018	Brown
M00161_98_000000000-C9DW2_1_1105_10321_17456	GCTGGAGGCTTCGGCCAACAGCATGTCTGCCTCAGCGTCGGGTTAATTCTCGCCCATCATCTTCCCTGTGTTGATGATTTGGGCGGATCTGGCTTTCTCAGCTCTCACGAGCTGGGTTTGCTGAAGTACAGAGGTTAATGCATGGACCCGTTAAGGGCTGCAGCTGGTTAGGCAGTGATGCTATCGATTAGCTGTTGGTCTGGGAACTGCGTTTGACCCTCCACAAGGAAACTTAATTATTTGGTTAGGCAGTGATGCTATCGATTAGCTGTTGGTCTGGGAACT	USA_Wyoming_2018	Brown
M00161_98_000000000-C9DW2_1_1105_10439_21583	GCTGGAGGCTTCGGCCAACAGCATGTCTGCCTCAGCGTCGGGTTAATTCTCGCCCATCATCTTCCCTGTGTTGATGATTTGGGCGGATCTGGCTTTCTCAGCTCTCACGAGCTGGGTTTGCTGAAGTACAGAGGTTAATGCATGGACCCGTTAAGGGCTGCAGCTGGTTAGGCAGTGATGCTATCGATTAGCTGTTGGTCTGGGAACTGCGTTTGACCCTCCACAAGGAAACTTAATTATTTGGTTAGGCAGTGATGCTATCGATTAGCTGTTGGTCTGGGAACT	USA_Wyoming_2018	Brown
M00161_98_000000000-C9DW2_1_1105_10464_18963	GCTCGAGGCTTCGGCCAAGAGCATGTCTGCCTCAGCGTCGGGTTAATCCTCACCAAACTCACACACATTCACTTGTGTTGGGAGACCTTGGTGGACATGGCTTTCCCAGCGCCACTGCATACGTTCCCGTCAAACGGAATGTGTGCAATTCATGTGGAACTGGGTCTGCTGAAGTCGATAGGCGTCTGCGGAGTCCGTTAAGGGCCGCATCTGGGTATGCTAGCTTCGTGCTGCTATCTAAGTTGTTGGTCTGGACATCTTGTACGGCGCCTCTAACCAGGAACCCTTGTACATGTATCACTTCACTGTGGTGCGTGTGCACGACCTACTAACATCTTGTACGGCGCCTCTAACCAGGAACCCTTGTACATGTA	USA_Wyoming_2018	Brown
M00161_98_000000000-C9DW2_1_1105_10867_5574	GCTGGAGGCTTCGGCCAACAGCATGTCTGCCTCAGCGTCGGGTTAATTCTCGCCCATCATCTTCCCTGTGTTGATGATTTGGGCGGATCTGGCTTTCTCAGCTCTCACGAGCTGGGTTTGCTGAAGTACAGAGGTTAATGCATGGACCCGTTAAGGGCTGCAGCTGGTTAGGCAGTGATGCTATCGATTAGCTGTTGGTCTGGGAACTGCGTTTGACCCTCCACAAGGAAACTTAATTATTTGGTTAGGCAGTGATGCTATCGATTAGCTGTTGGTCTGGGAACT	USA_Wyoming_2018	Brown
M00161_98_000000000-C9DW2_1_1105_10905_22209	GCTGGAGGCTTCGGCCAACAGCATGTCTGCCTCAGCGTCGGGTTAATTCTCGCCCATCATCTTCCCTGTGTTGATGATTTGGGCGGATCTGGCTTTCTCAGCTCTCACGAGCTGGGTTTGCTGAAGTACAGAGGTTAATGCATGGACCCGTTAAGGGCTGCAGCTGGTTAGGCAGTGATGCTATCGATTAGCTGTTGGTCTGGGAACTGCGTTTGACCCTCCACAAGGAAACTTAATTATTTGGTTAGGCAGTGATGCTATCGATTAGCTGTTGGTCTGGGAACT	USA_Wyoming_2018	Brown
M00161_98_000000000-C9DW2_1_1105_10942_16921	GCTGGAGGCTTCGGCCAACAGCATGTCTGCCTCAGCGTCGGGTTAATTCTCGCCCATCATCTTCCCTGTGTTGATGATTTGGGCGGATCTGGCTTTCTCAGCTCTCACGAGCTGGGTTTGCTGAAGTACAGAGGTTAATGCATGGACCCGTTAAGGGCTGCAGCTGGTTAGGCAGTGATGCTATCGATTAGCTGTTGGTCTGGGAACTGCGTTTGACCCTCCACAAGGAAACTTAATTATTTGGTTAGGCAGTGATGCTATCGATTAGCTGTTGGTCTGGGAACT	USA_Wyoming_2018	Brown
M00161_98_000000000-C9DW2_1_1105_10962_1589	GCTGGAGGCTTCGGCCAACAGCATGTCTGCCTCAGCGTCGGGTTAATTCTCGCCCATCATCTTCCCTGTGTTGATGATTTGGGCGGATCTGGCTTTCTCAGCTCTCACGAGCTGGGTTTGCTGAAGTACAGAGGTTAATGCATGGACCCGTTAAGGGCTGCAGCTGGTTAGGCAGTGATGCTATCGATTAGCTGTTGGTCTGGGAACTGCGTTTGACCCTCCACAAGGAAACTTAATTATTTGGTTAGGCAGTGATGCTATCGATTAGCTGTTGGTCTGGGAACT	USA_Wyoming_2018	Brown
M00161_98_000000000-C9DW2_1_1105_11891_11387	GCTGGAGGCTTCGGCCAACAGCATGTCTGCCTCAGCGTCGGGTTAATTCTCGCCCATCATCTTCCCTGTGTTGATGATTTGGGCGGATCTGGCTTTCTCAGCTCTCACGAGCTGGGTTTGCTGAAGTACAGAGGTTAATGCATGGACCCGTTAAGGGCTGCAGCTGGTTAGGCAGTGATGCTATCGATTAGCTGTTGGTCTGGGAACTGCGTTTGACCCTCCACAAGGAAACTTAATTATTTGGTTAGGCAGTGATGCTATCGATTAGCTGTTGGTCTGGGAACT	USA_Wyoming_2018	Brown
M00161_98_000000000-C9DW2_1_1105_12122_23514	GCTGGAGGCTTCGGCCAACAGCATGTCTGCCTCAGCGTCGGGTTAATTCTCGCCCATCATCTTCCCTGTGTTGATGATTTGGGCGGATCTGGCTTTCTCAGCTCTCACGAGCTGGGTTTGCTGAAGTACAGAGGTTAATGCATGGACCCGTTAAGGGCTGCAGCTGGTTAGGCAGTGATGCTATCGATTAGCTGTTGGTCTGGGAACTGCGTTTGACCCTCCACAAGGAAACTTAATTATTTGGTTAGGCAGTGATGCTATCGATTAGCTGTTGGTCTGGGAACT	USA_Wyoming_2018	Brown
M00161_98_000000000-C9DW2_1_1105_12194_22241	GCTGGAGGCTTCGGCCAACAGCATGTCTGCCTCAGCGTCGGGTTAATTCTCGCCCATCATCTTCCCTGTGTTGATGATTTGGGCGGATCTGGCTTTCTCAGCTCTCACGAGCTGGGTTTGCTGAAGTACAGAGGTTAATGCATGGACCCGTTAAGGGCTGCAGCTGGTTAGGCAGTGATGCTATCGATTAGCTGTTGGTCTGGGAACTGCGTTTGACCCTCCACAAGGAAACTTAATTATTTGGTTAGGCAGTGATGCTATCGATTAGCTGTTGGTCTGGGAACT	USA_Wyoming_2018	Brown
M00161_98_000000000-C9DW2_1_1105_12505_14513	GCTCGAGGCTTCGGCCAAGAGCATGTCTGCCTCAGCGTCGGGTTAACCCTCACCCTCTCTCCAGCACACTCACGTGTAATGGGGATGTGGGTGGATCTGACAGTCCCAGCTTCTGTGTGAGATGTGTCGGCCCCTTAAAAGGTCGGCATGTTGAGCACTGATGGAGGTGGGTCTGTTGAAGCACATAGGCGAACGTGGGTCCCGTTAAGGGCCGCATCCGGGTATGCATGCTTCGTGCTGCTACTTTGCTTGCCGGCCTGGGTTGCCTATTGTTCTCCTCAAACCAGGAAATTTTGCACTTGTACTCGTGATCACTCGTGGTCAAGTTTGCTTGTGCATCTAACTTCTATTCTCCTCAAACCAGGAAATTTTGCACTTGTACTCGTGATCAC	USA_Wyoming_2018	Brown
M00161_98_000000000-C9DW2_1_1105_12575_8791	GCTGGAGGCTTCGGCCAACAGCATGTCTGCCTCAGCGTCGGGTTAATTCTCGCCCATCATCTTCCCTGTGTTGATGATTTGGGCGGATCTGGCTTTCTCAGCTCTCACGAGCTGGGTTTGCTGAAGTACAGAGGTTAATGCATGGACCCGTTAAGGGCTGCAGCTGGTTAGGCAGTGATGCTATCGATTAGCTGTTGGTCTGGGAACTGCGTTTGACCCTCCACAAGGAAACTTAATTATTTGGTTAGGCAGTGATGCTATCGATTAGCTGTTGGTCTGGGAACT	USA_Wyoming_2018	Brown
M00161_98_000000000-C9DW2_1_1105_12699_6818	GCTGGAGGCTTCGGCCAACAGCATGTCTGCCTCAGCGTCGGGTTAATTCTCGCCCATCATCTTCCCTGTGTTGATGATTTGGGCGGATCTGGCTTTCTCAGCTCTCACGAGCTGGGTTTGCTGAAGTACAGAGGTTAATGCATGGACCCGTTAAGGGCTGCAGCTGGTTAGGCAGTGATGCTATCGATTAGCTGTTGGTCTGGGAACTGCGTTTGACCCTCCACAAGGAAACTTAATTATTTGGTTAGGCAGTGATGCTATCGATTAGCTGTTGGTCTGGGAACT	USA_Wyoming_2018	Brown
M00161_98_000000000-C9DW2_1_1105_12986_20944	GCTGGAGGCTTCGGCCAACAGCATGTCTGCCTCAGCGTCGGGTTAATTCTCGCCCATCATCTTCCCTGTGTTGATGATTTGGGCGGATCTGGCTTTCTCAGCTCTCACGAGCTGGGTTTGCTGAAGTACAGAGGTTAATGCATGGACCCGTTAAGGGCTGCAGCTGGTTAGGCAGTGATGCTATCGATTAGCTGTTGGTCTGGGAACTGCGTTTGACCCTCCACAAGGAAACTTAATTATTTGGTTAGGCAGTGATGCTATCGATTAGCTGTTGGTCTGGGAACT	USA_Wyoming_2018	Brown
M00161_98_000000000-C9DW2_1_1105_13011_14535	GCTGGAGGCTTCGGCCAACAGCATGTCTGCCTCAGCGTCGGGTTAATTCTCGCCCATCATCTTCCCTGTGTTGATGATTTGGGCGGATCTGGCTTTCTCAGCTCTCACGAGCTGGGTTTGCTGAAGTACAGAGGTTAATGCATGGACCCGTTAAGGGCTGCAGCTGGTTAGGCAGTGATGCTATCGATTAGCTGTTGGTCTGGGAACTGCGTTTGACCCTCCACAAGGAAACTTAATTATTTGGTTAGGCAGTGATGCTATCGATTAGCTGTTGGTCTGGGAACT	USA_Wyoming_2018	Brown
M00161_98_000000000-C9DW2_1_1105_13248_11715	GCTGGAGGCTTCGGCCAACAGCATGTCTGCCTCAGCGTCGGGTTAATTCTCGCCCATCATCTTCCCTGTGTTGATGATTTGGGCGGATCTGGCTTTCTCAGCTCTCACGAGCTGGGTTTGCTGAAGTACAGAGGTTAATGCATGGACCCGTTAAGGGCTGCAGCTGGTTAGGCAGTGATGCTATCGATTAGCTGTTGGTCTGGGAACTGCGTTTGACCCTCCACAAGGAAACTTAATTATTTGGTTAGGCAGTGATGCTATCGATTAGCTGTTGGTCTGGGAACT	USA_Wyoming_2018	Brown
M00161_98_000000000-C9DW2_1_1105_13565_15964	GCTGGAGGCTTCGGCCAACAGCATGTCTGCCTCAGCGTCGGGTTAATTCTCGCCCATCATCTTCCCTGTGTTGATGATTTGGGCGGATCTGGCTTTCTCAGCTCTCACGAGCTGGGTTTGCTGAAGTACAGAGGTTAATGCATGGACCCGTTAAGGGCTGCAGCTGGTTAGGCAGTGATGCTATCGATTAGCTGTTGGTCTGGGAACTGCGTTTGACCCTCCACAAGGAAACTTAATTATTTGGTTAGGCAGTGATGCTATCGATTAGCTGTTGGTCTGGGAACT	USA_Wyoming_2018	Brown
M00161_98_000000000-C9DW2_1_1105_13615_13741	GCTCGAGGCTTCGGCCAAGAGCATGTCTGCCTCAGCGTCGGGTTAACCCTCACCCTCTCTCCAGCACACTCACGTGTAATGGGGATGTGGGTGGATCTGACAGTCCCAGCTTCTGTGTGAGATGTGTCGGCCCCTTAAAAGGTCGGCATGTTGAGCACTGATGGAGGTGGGTCTGTTGAAGCACATAGGCGAACGTGGGTCCCGTTAAGGGCCGCATCCGGGTATGCATGCTTCGTGCTGCTACTTTGCTTGCCGGCCTGGGTTGCCTATTGTTCTCCTCAAACCAGGAAATTTTGCACTTGTACTCGTGATCACTCGTGGTCAAGTTTGCTTGTGCATCTAACTTCTATTCTCCTCAAACCAGGAAATTTTGCACTTGTACTCGTGATCAC	USA_Wyoming_2018	Brown
M00161_98_000000000-C9DW2_1_1105_13823_10591	GCTGGAGGCTTCGGCCAACAGCATGTCTGCCTCAGCGTCGGGTTAATTCTCGCCCATCATCTTCCCTGTGTTGATGATTTGGGCGGATCTGGCTTTCTCAGCTCTCACGAGCTGGGTTTGCTGAAGTACAGAGGTTAATGCATGGACCCGTTAAGGGCTGCAGCTGGTTAGGCAGTGATGCTATCGATTAGCTGTTGGTCTGGGAACTGCGTTTGACCCTCCACAAGGAAACTTAATTATTTGGTTAGGCAGTGATGCTATCGATTAGCTGTTGGTCTGGGAACT	USA_Wyoming_2018	Brown
M00161_98_000000000-C9DW2_1_1105_14040_14236	GCTCGAGGCTTCGGCCAAGAGCATGTCTGCCTCAGCGTCGGGTTAACCCTCACCCTCTCTCCAGCACACTCACGTGTAATGGGGATGTGGGTGGATCTGACAGTCCCAGCTTCTGTGTGAGATGTGTCGGCCCCTTAAAAGGTCGGCATGTTGAGCACTGATGGAGGTGGGTCTGTTGAAGCACATAGGCGAACGTGGGTCCCGTTAAGGGCCGCATCCGGGTATGCATGCTTCGTGCTGCTACTTTGCTTGCCGGCCTGGGTTGCCTATTGTTCTCCTCAAACCAGGAAATTTTGCACTTGTACTCGTGATCACTCGTGGTCAAGTTTGCTTGTGCATCTAACTTCTATTCTCCTCAAACCAGGAAATTTTGCACTTGTACTCGTGATCAC	USA_Wyoming_2018	Brown
M00161_98_000000000-C9DW2_1_1105_14126_15171	GCTGGAGGCTTCGGCCAACAGCATGTCTGCCTCAGCGTCGGGTTAATTCTCGCCCATCATCTTCCCTGTGTTGATGATTTGGGCGGATCTGGCTTTCTCAGCTCTCACGAGCTGGGTTTGCTGAAGTACAGAGGTTAATGCATGGACCCGTTAAGGGCTGCAGCTGGTTAGGCAGTGATGCTATCGATTAGCTGTTGGTCTGGGAACTGCGTTTGACCCTCCACAAGGAAACTTAATTATTTGGTTAGGCAGTGATGCTATCGATTAGCTGTTGGTCTGGGAACT	USA_Wyoming_2018	Brown
M00161_98_000000000-C9DW2_1_1105_14269_12424	GCTCGAGGCTTCGGCCAAGAGCATGTCTGCCTCAGCGTCGGGTTAACCCTCACCCTCTCTCCAGCACACTCACGTGTAATGGGGATGTGGGTGGATCTGACAGTCCCAGCTTCTGTGTGAGATGTGTCGGCCCCTTAAAAGGTCGGCATGTTGAGCACTGATGGAGGTGGGTCTGTTGAAGCACATAGGCGAACGTGGGTCCCGTTAAGGGCCGCATCCGGGTATGCATGCTTCGTGCTGCTACTTTGCTTGCCGGCCTGGGTTGCCTATTGTTCTCCTCAAACCAGGAAATTTTGCACTTGTACTCGTGATCACTCGTGGTCAAGTTTGCTTGTGCATCTAACTTCTATTCTCCTCAAACCAGGAAATTTTGCACTTGTACTCGTGATCAC	USA_Wyoming_2018	Brown
M00161_98_000000000-C9DW2_1_1105_14302_18115	GCTGGAGGCTTCGGCCAACAGCATGTCTGCCTCAGCGTCGGGTTAATTCTCGCCCATCATCTTCCCTGTGTTGATGATTTGGGCGGATCTGGCTTTCTCAGCTCTCACGAGCTGGGTTTGCTGAAGTACAGAGGTTAATGCATGGACCCGTTAAGGGCTGCAGCTGGTTAGGCAGTGATGCTATCGATTAGCTGTTGGTCTGGGAACTGCGTTTGACCCTCCACAAGGAAACTTAATTATTTGGTTAGGCAGTGATGCTATCGATTAGCTGTTGGTCTGGGAACT	USA_Wyoming_2018	Brown
M00161_98_000000000-C9DW2_1_1105_14425_21229	GCTGGAGGCTTCGGCCAACAGCATGTCTGCCTCAGCGTCGGGTTAATTCTCGCCCATCATCTTCCCTGTGTTGATGATTTGGGCGGATCTGGCTTTCTCAGCTCTCACGAGCTGGGTTTGCTGAAGTACAGAGGTTAATGCATGGACCCGTTAAGGGCTGCAGCTGGTTAGGCAGTGATGCTATCGATTAGCTGTTGGTCTGGGAACTGCGTTTGACCCTCCACAAGGAAACTTAATTATTTGGTTAGGCAGTGATGCTATCGATTAGCTGTTGGTCTGGGAACT	USA_Wyoming_2018	Brown
M00161_98_000000000-C9DW2_1_1105_14578_11010	GCTCGAGGCTTCGGCCAAGAGCATGTCTGCCTCAGCGTCGGGTTAATCCTCACCAAACTCACACACATTCACTTGTGTTGGGAGACCTTGGTGGACATGGCTTTCCCAGCGCCACTGCATACGTTCCCGTCAAACGGAATGTGTGCAATTCATGTGGAACTGGGTCTGCTGAAGTCGATAGGCGTCTGCGGAGTCCGTTAAGGGCCGCATCTGGGTATGCTAGCTTCGTGCTGCTATCTAAGTTGTTGGTCTGGACATCTTGTACGGCGCCTCTAACCAGGAACCCTTGTACATGTATCACTTCACTGTGGTGCGTGTGCACGACCTACTAACATCTTGTACGGCGCCTCTAACCAGGAACCCTTGTACATGTA	USA_Wyoming_2018	Brown
M00161_98_000000000-C9DW2_1_1105_14621_20652	GCTGGAGGCTTCGGCCAACAGCATGTCTGCCTCAGCGTCGGGTTAATTCTCGCCCATCATCTTCCCTGTGTTGATGATTTGGGCGGATCTGGCTTTCTCAGCTCTCACGAGCTGGGTTTGCTGAAGTACAGAGGTTAATGCATGGACCCGTTAAGGGCTGCAGCTGGTTAGGCAGTGATGCTATCGATTAGCTGTTGGTCTGGGAACTGCGTTTGACCCTCCACAAGGAAACTTAATTATTTGGTTAGGCAGTGATGCTATCGATTAGCTGTTGGTCTGGGAACT	USA_Wyoming_2018	Brown
M00161_98_000000000-C9DW2_1_1105_14823_11711	GCTGGAGGCTTCGGCCAACAGCATGTCTGCCTCAGCGTCGGGTTAATTCTCGCCCATCATCTTCCCTGTGTTGATGATTTGGGCGGATCTGGCTTTCTCAGCTCTCACGAGCTGGGTTTGCTGAAGTACAGAGGTTAATGCATGGACCCGTTAAGGGCTGCAGCTGGTTAGGCAGTGATGCTATCGATTAGCTGTTGGTCTGGGAACTGCGTTTGACCCTCCACAAGGAAACTTAATTATTTGGTTAGGCAGTGATGCTATCGATTAGCTGTTGGTCTGGGAACT	USA_Wyoming_2018	Brown
M00161_98_000000000-C9DW2_1_1105_15150_14630	GCTGGAGGCTTCGGCCAACAGCATGTCTGCCTCAGCGTCGGGTTAATTCTCGCCCATCATCTTCCCTGTGTTGATGATTTGGGCGGATCTGGCTTTCTCAGCTCTCACGAGCTGGGTTTGCTGAAGTACAGAGGTTAATGCATGGACCCGTTAAGGGCTGCAGCTGGTTAGGCAGTGATGCTATCGATTAGCTGTTGGTCTGGGAACTGCGTTTGACCCTCCACAAGGAAACTTAATTATTTGGTTAGGCAGTGATGCTATCGATTAGCTGTTGGTCTGGGAACT	USA_Wyoming_2018	Brown
M00161_98_000000000-C9DW2_1_1105_15217_19966	GCTGGAGGCTTCGGCCAACAGCATGTCTGCCTCAGCGTCGGGTTAATTCTCGCCCATCATCTTCCCTGTGTTGATGATTTGGGCGGATCTGGCTTTCTCAGCTCTCACGAGCTGGGTTTGCTGAAGTACAGAGGTTAATGCATGGACCCGTTAAGGGCTGCAGCTGGTTAGGCAGTGATGCTATCGATTAGCTGTTGGTCTGGGAACTGCGTTTGACCCTCCACAAGGAAACTTAATTATTTGGTTAGGCAGTGATGCTATCGATTAGCTGTTGGTCTGGGAACT	USA_Wyoming_2018	Brown
M00161_98_000000000-C9DW2_1_1105_15314_23464	GCTGGAGGCTTCGGCCAACAGCATGTCTGCCTCAGCGTCGGGTTAATTCTCGCCCATCATCTTCCCTGTGTTGATGATTTGGGCGGATCTGGCTTTCTCAGCTCTCACGAGCTGGGTTTGCTGAAGTACAGAGGTTAATGCATGGACCCGTTAAGGGCTGCAGCTGGTTAGGCAGTGATGCTATCGATTAGCTGTTGGTCTGGGAACTGCGTTTGACCCTCCACAAGGAAACTTAATTATTTGGTTAGGCAGTGATGCTATCGATTAGCTGTTGGTCTGGGAACT	USA_Wyoming_2018	Brown
M00161_98_000000000-C9DW2_1_1105_15359_14985	GCTGGAGGCTTCGGCCAACAGCATGTCTGCCTCAGCGTCGGGTTAATTCTCGCCCATCATCTTCCCTGTGTTGATGATTTGGGCGGATCTGGCTTTCTCAGCTCTCACGAGCTGGGTTTGCTGAAGTACAGAGGTTAATGCATGGACCCGTTAAGGGCTGCAGCTGGTTAGGCAGTGATGCTATCGATTAGCTGTTGGTCTGGGAACTGCGTTTGACCCTCCACAAGGAAACTTAATTATTTGGTTAGGCAGTGATGCTATCGATTAGCTGTTGGTCTGGGAACT	USA_Wyoming_2018	Brown
M00161_98_000000000-C9DW2_1_1105_15497_19224	GCTCGAGGCTTCGGCCAAGAGCATGTCTGCCTCAGCGTCGGGTTAACCCTCACCCTCTCTCCAGCACACTCACGTGTAATGGGGATGTGGGTGGATCTGACAGTCCCAGCTTCTGTGTGAGATGTGTCGGCCCCTTAAAAGGTCGGCATGTTGAGCACTGATGGAGGTGGGTCTGTTGAAGCACATAGGCGAACGTGGGTCCCGTTAAGGGCCGCATCCGGGTATGCATGCTTCGTGCTGCTACTTTGCTTGCCGGCCTGGGTTGCCTATTGTTCTCCTCAAACCAGGAAATTTTGCACTTGTACTCGTGATCACTCGTGGTCAAGTTTGCTTGTGCATCTAACTTCTATTCTCCTCAAACCAGGAAATTTTGCACTTGTACTCGTGATCAC	USA_Wyoming_2018	Brown
M00161_98_000000000-C9DW2_1_1105_15728_19548	GCTGGAGGCTTCGGCCAACAGCATGTCTGCCTCAGCGTCGGGTTAATTCTCGCCCATCATCTTCCCTGTGTTGATGATTTGGGCGGATCTGGCTTTCTCAGCTCTCACGAGCTGGGTTTGCTGAAGTACAGAGGTTAATGCATGGACCCGTTAAGGGCTGCAGCTGGTTAGGCAGTGATGCTATCGATTAGCTGTTGGTCTGGGAACTGCGTTTGACCCTCCACAAGGAAACTTAATTATTTGGTTAGGCAGTGATGCTATCGATTAGCTGTTGGTCTGGGAACT	USA_Wyoming_2018	Brown
M00161_98_000000000-C9DW2_1_1105_15813_8805	GCTCGAGGCTTCGGCCAAGAGCATGTCTGCCTCAGCGTCGGGTTAACCCTCACCCTCTCTCCAGCACACTCACGTGTAATGGGGATGTGGGTGGATCTGACAGTCCCAGCTTCTGTGTGAGATGTGTCGGCCCCTTAAAAGGTCGGCATGTTGAGCACTGATGGAGGTGGGTCTGTTGAAGCACATAGGCGAACGTGGGTCCCGTTAAGGGCCGCATCCGGGTATGCATGCTTCGTGCTGCTACTTTGCTTGCCGGCCTGGGTTGCCTATTGTTCTCCTCAAACCAGGAAATTTTGCACTTGTACTCGTGATCACTCGTGGTCAAGTTTGCTTGTGCATCTAACTTCTATTCTCCTCAAACCAGGAAATTTTGCACTTGTACTCGTGATCAC	USA_Wyoming_2018	Brown
M00161_98_000000000-C9DW2_1_1105_16243_23419	GCTGGAGGCTTCGGCCAACAGCATGTCTGCCTCAGCGTCGGGTTAATTCTCGCCCATCATCTTCCCTGTGTTGATGATTTGGGCGGATCTGGCTTTCTCAGCTCTCACGAGCTGGGTTTGCTGAAGTACAGAGGTTAATGCATGGACCCGTTAAGGGCTGCAGCTGGTTAGGCAGTGATGCTATCGATTAGCTGTTGGTCTGGGAACTGCGTTTGACCCTCCACAAGGAAACTTAATTATTTGGTTAGGCAGTGATGCTATCGATTAGCTGTTGGTCTGGGAACT	USA_Wyoming_2018	Brown
M00161_98_000000000-C9DW2_1_1105_16461_3837	GCTCGAGGCTTCGGCCAAGAGCATGTCTGCCTCAGCGTCGGGTTAATCCTCACCAAACTCACACACATTCACTTGTGTTGGGAGACCTTGGTGGACATGGCTTTCCCAGCGCCACTGCATACGTTCCCGTCAAACGGAATGTGTGCAATTCATGTGGAACTGGGTCTGCTGAAGTCGATAGGCGTCTGCGGAGTCCGTTAAGGGCCGCATCTGGGTATGCTAGCTTCGTGCTGCTATCTAAGTTGTTGGTCTGGACATCTTGTACGGCGCCTCTAACCAGGAACCCTTGTACATGTATCACTTCACTGTGGTGCGTGTGCACGACCTACTAACATCTTGTACGGCGCCTCTAACCAGGAACCCTTGTACATGTA	USA_Wyoming_2018	Brown
M00161_98_000000000-C9DW2_1_1105_16495_13937	GCTGGAGGCTTCGGCCAACAGCATGTCTGCCTCAGCGTCGGGTTAATTCTCGCCCATCATCTTCCCTGTGTTGATGATTTGGGCGGATCTGGCTTTCTCAGCTCTCACGAGCTGGGTTTGCTGAAGTACAGAGGTTAATGCATGGACCCGTTAAGGGCTGCAGCTGGTTAGGCAGTGATGCTATCGATTAGCTGTTGGTCTGGGAACTGCGTTTGACCCTCCACAAGGAAACTTAATTATTTGGTTAGGCAGTGATGCTATCGATTAGCTGTTGGTCTGGGAACT	USA_Wyoming_2018	Brown
M00161_98_000000000-C9DW2_1_1105_16543_4774	GCTGGAGGCTTCGGCCAACAGCATGTCTGCCTCAGCGTCGGGTTAATTCTCGCCCATCATCTTCCCTGTGTTGATGATTTGGGCGGATCTGGCTTTCTCAGCTCTCACGAGCTGGGTTTGCTGAAGTACAGAGGTTAATGCATGGACCCGTTAAGGGCTGCAGCTGGTTAGGCAGTGATGCTATCGATTAGCTGTTGGTCTGGGAACTGCGTTTGACCCTCCACAAGGAAACTTAATTATTTGGTTAGGCAGTGATGCTATCGATTAGCTGTTGGTCTGGGAACT	USA_Wyoming_2018	Brown
M00161_98_000000000-C9DW2_1_1105_16691_19243	GCTGGAGGCTTCGGCCAACAGCATGTCTGCCTCAGCGTCGGGTTAATTCTCGCCCATCATCTTCCCTGTGTTGATGATTTGGGCGGATCTGGCTTTCTCAGCTCTCACGAGCTGGGTTTGCTGAAGTACAGAGGTTAATGCATGGACCCGTTAAGGGCTGCAGCTGGTTAGGCAGTGATGCTATCGATTAGCTGTTGGTCTGGGAACTGCGTTTGACCCTCCACAAGGAAACTTAATTATTTGGTTAGGCAGTGATGCTATCGATTAGCTGTTGGTCTGGGAACT	USA_Wyoming_2018	Brown
M00161_98_000000000-C9DW2_1_1105_16904_5218	GCTGGAGGCTTCGGCCAACAGCATGTCTGCCTCAGCGTCGGGTTAATTCTCGCCCATCATCTTCCCTGTGTTGATGATTTGGGCGGATCTGGCTTTCTCAGCTCTCACGAGCTGGGTTTGCTGAAGTACAGAGGTTAATGCATGGACCCGTTAAGGGCTGCAGCTGGTTAGGCAGTGATGCTATCGATTAGCTGTTGGTCTGGGAACTGCGTTTGACCCTCCACAAGGAAACTTAATTATTTGGTTAGGCAGTGATGCTATCGATTAGCTGTTGGTCTGGGAACT	USA_Wyoming_2018	Brown
M00161_98_000000000-C9DW2_1_1105_17385_1899	GCTGGAGGCTTCGGCCAACAGCATGTCTGCCTCAGCGTCGGGTTAATTCTCGCCCATCATCTTCCCTGTGTTGATGATTTGGGCGGATCTGGCTTTCTCAGCTCTCACGAGCTGGGTTTGCTGAAGTACAGAGGTTAATGCATGGACCCGTTAAGGGCTGCAGCTGGTTAGGCAGTGATGCTATCGATTAGCTGTTGGTCTGGGAACTGCGTTTGACCCTCCACAAGGAAACTTAATTATTTGGTTAGGCAGTGATGCTATCGATTAGCTGTTGGTCTGGGAACT	USA_Wyoming_2018	Brown
M00161_98_000000000-C9DW2_1_1105_17805_8040	GCTCGAGGCTTCGGCCAAGAGCATGTCTGCCTCAGCGTCGGGTTAACCCTCACCCTCTCTCCAGCACACTCACGTGTAATGGGGATGTGGGTGGATCTGACAGTCCCAGCTTCTGTGTGAGATGTGTCGGCCCCTTAAAAGGTCGGCATGTTGAGCACTGATGGAGGTGGGTCTGTTGAAGCACATAGGCGAACGTGGGTCCCGTTAAGGGCCGCATCCGGGTATGCATGCTTCGTGCTGCTACTTTGCTTGCCGGCCTGGGTTGCCTATTGTTCTCCTCAAACCAGGAAATTTTGCACTTGTACTCGTGATCACTCGTGGTCAAGTTTGCTTGTGCATCTAACTTCTATTCTCCTCAAACCAGGAAATTTTGCACTTGTACTCGTGATCAC	USA_Wyoming_2018	Brown
M00161_98_000000000-C9DW2_1_1105_18196_3272	GCTGGAGGCTTCGGCCAACAGCATGTCTGCCTCAGCGTCGGGTTAATTCTCGCCCATCATCTTCCCTGTGTTGATGATTTGGGCGGATCTGGCTTTCTCAGCTCTCACGAGCTGGGTTTGCTGAAGTACAGAGGTTAATGCATGGACCCGTTAAGGGCTGCAGCTGGTTAGGCAGTGATGCTATCGATTAGCTGTTGGTCTGGGAACTGCGTTTGACCCTCCACAAGGAAACTTAATTATTTGGTTAGGCAGTGATGCTATCGATTAGCTGTTGGTCTGGGAACT	USA_Wyoming_2018	Brown
M00161_98_000000000-C9DW2_1_1105_18232_18456	GCTGGAGGCTTCGGCCAACAGCATGTCTGCCTCAGCGTCGGGTTAATTCTCGCCCATCATCTTCCCTGTGTTGATGATTTGGGCGGATCTGGCTTTCTCAGCTCTCACGAGCTGGGTTTGCTGAAGTACAGAGGTTAATGCATGGACCCGTTAAGGGCTGCAGCTGGTTAGGCAGTGATGCTATCGATTAGCTGTTGGTCTGGGAACTGCGTTTGACCCTCCACAAGGAAACTTAATTATTTGGTTAGGCAGTGATGCTATCGATTAGCTGTTGGTCTGGGAACT	USA_Wyoming_2018	Brown
M00161_98_000000000-C9DW2_1_1105_18459_18711	GCTGGAGGCTTCGGCCAACAGCATGTCTGCCTCAGCGTCGGGTTAATTCTCGCCCATCATCTTCCCTGTGTTGATGATTTGGGCGGATCTGGCTTTCTCAGCTCTCACGAGCTGGGTTTGCTGAAGTACAGAGGTTAATGCATGGACCCGTTAAGGGCTGCAGCTGGTTAGGCAGTGATGCTATCGATTAGCTGTTGGTCTGGGAACTGCGTTTGACCCTCCACAAGGAAACTTAATTATTTGGTTAGGCAGTGATGCTATCGATTAGCTGTTGGTCTGGGAACT	USA_Wyoming_2018	Brown
M00161_98_000000000-C9DW2_1_1105_18493_10469	GCTGGAGGCTTCGGCCAACAGCATGTCTGCCTCAGCGTCGGGTTAATTCTCGCCCATCATCTTCCCTGTGTTGATGATTTGGGCGGATCTGGCTTTCTCAGCTCTCACGAGCTGGGTTTGCTGAAGTACAGAGGTTAATGCATGGACCCGTTAAGGGCTGCAGCTGGTTAGGCAGTGATGCTATCGATTAGCTGTTGGTCTGGGAACTGCGTTTGACCCTCCACAAGGAAACTTAATTATTTGGTTAGGCAGTGATGCTATCGATTAGCTGTTGGTCTGGGAACT	USA_Wyoming_2018	Brown
M00161_98_000000000-C9DW2_1_1105_18520_13800	GCTGGAGGCTTCGGCCAACAGCATGTCTGCCTCAGCGTCGGGTTAATTCTCGCCCATCATCTTCCCTGTGTTGATGATTTGGGCGGATCTGGCTTTCTCAGCTCTCACGAGCTGGGTTTGCTGAAGTACAGAGGTTAATGCATGGACCCGTTAAGGGCTGCAGCTGGTTAGGCAGTGATGCTATCGATTAGCTGTTGGTCTGGGAACTGCGTTTGACCCTCCACAAGGAAACTTAATTATTTGGTTAGGCAGTGATGCTATCGATTAGCTGTTGGTCTGGGAACT	USA_Wyoming_2018	Brown
M00161_98_000000000-C9DW2_1_1105_18592_3738	GCTGGAGGCTTCGGCCAACAGCATGTCTGCCTCAGCGTCGGGTTAATTCTCGCCCATCATCTTCCCTGTGTTGATGATTTGGGCGGATCTGGCTTTCTCAGCTCTCACGAGCTGGGTTTGCTGAAGTACAGAGGTTAATGCATGGACCCGTTAAGGGCTGCAGCTGGTTAGGCAGTGATGCTATCGATTAGCTGTTGGTCTGGGAACTGCGTTTGACCCTCCACAAGGAAACTTAATTATTTGGTTAGGCAGTGATGCTATCGATTAGCTGTTGGTCTGGGAACT	USA_Wyoming_2018	Brown
M00161_98_000000000-C9DW2_1_1105_19077_5797	GCTGGAGGCTTCGGCCAACAGCATGTCTGCCTCAGCGTCGGGTTAATTCTCGCCCATCATCTTCCCTGTGTTGATGATTTGGGCGGATCTGGCTTTCTCAGCTCTCACGAGCTGGGTTTGCTGAAGTACAGAGGTTAATGCATGGACCCGTTAAGGGCTGCAGCTGGTTAGGCAGTGATGCTATCGATTAGCTGTTGGTCTGGGAACTGCGTTTGACCCTCCACAAGGAAACTTAATTATTTGGTTAGGCAGTGATGCTATCGATTAGCTGTTGGTCTGGGAACT	USA_Wyoming_2018	Brown
M00161_98_000000000-C9DW2_1_1105_19290_23076	GCTGGAGGCTTCGGCCAACAGCATGTCTGCCTCAGCGTCGGGTTAATTCTCGCCCATCATCTTCCCTGTGTTGATGATTTGGGCGGATCTGGCTTTCTCAGCTCTCACGAGCTGGGTTTGCTGAAGTACAGAGGTTAATGCATGGACCCGTTAAGGGCTGCAGCTGGTTAGGCAGTGATGCTATCGATTAGCTGTTGGTCTGGGAACTGCGTTTGACCCTCCACAAGGAAACTTAATTATTTGGTTAGGCAGTGATGCTATCGATTAGCTGTTGGTCTGGGAACT	USA_Wyoming_2018	Brown
M00161_98_000000000-C9DW2_1_1105_19310_8784	GCTGGAGGCTTCGGCCAACAGCATGTCTGCCTCAGCGTCGGGTTAATTCTCGCCCATCATCTTCCCTGTGTTGATGATTTGGGCGGATCTGGCTTTCTCAGCTCTCACGAGCTGGGTTTGCTGAAGTACAGAGGTTAATGCATGGACCCGTTAAGGGCTGCAGCTGGTTAGGCAGTGATGCTATCGATTAGCTGTTGGTCTGGGAACTGCGTTTGACCCTCCACAAGGAAACTTAATTATTTGGTTAGGCAGTGATGCTATCGATTAGCTGTTGGTCTGGGAACT	USA_Wyoming_2018	Brown
M00161_98_000000000-C9DW2_1_1105_19558_15030	GCTGGAGGCTTCGGCCAACAGCATGTCTGCCTCAGCGTCGGGTTAATTCTCGCCCATCATCTTCCCTGTGTTGATGATTTGGGCGGATCTGGCTTTCTCAGCTCTCACGAGCTGGGTTTGCTGAAGTACAGAGGTTAATGCATGGACCCGTTAAGGGCTGCAGCTGGTTAGGCAGTGATGCTATCGATTAGCTGTTGGTCTGGGAACTGCGTTTGACCCTCCACAAGGAAACTTAATTATTTGGTTAGGCAGTGATGCTATCGATTAGCTGTTGGTCTGGGAACT	USA_Wyoming_2018	Brown
M00161_98_000000000-C9DW2_1_1105_19619_17348	GCTGGAGGCTTCGGCCAACAGCATGTCTGCCTCAGCGTCGGGTTAATTCTCGCCCATCATCTTCCCTGTGTTGATGATTTGGGCGGATCTGGCTTTCTCAGCTCTCACGAGCTGGGTTTGCTGAAGTACAGAGGTTAATGCATGGACCCGTTAAGGGCTGCAGCTGGTTAGGCAGTGATGCTATCGATTAGCTGTTGGTCTGGGAACTGCGTTTGACCCTCCACAAGGAAACTTAATTATTTGGTTAGGCAGTGATGCTATCGATTAGCTGTTGGTCTGGGAACT	USA_Wyoming_2018	Brown
M00161_98_000000000-C9DW2_1_1105_19653_9369	GCTGGAGGCTTCGGCCAACAGCATGTCTGCCTCAGCGTCGGGTTAATTCTCGCCCATCATCTTCCCTGTGTTGATGATTTGGGCGGATCTGGCTTTCTCAGCTCTCACGAGCTGGGTTTGCTGAAGTACAGAGGTTAATGCATGGACCCGTTAAGGGCTGCAGCTGGTTAGGCAGTGATGCTATCGATTAGCTGTTGGTCTGGGAACTGCGTTTGACCCTCCACAAGGAAACTTAATTATTTGGTTAGGCAGTGATGCTATCGATTAGCTGTTGGTCTGGGAACT	USA_Wyoming_2018	Brown
M00161_98_000000000-C9DW2_1_1105_20028_13096	GCTCGAGGCTTCGGCCAAGAGCATGTCTGCCTCAGCGTCGGGTTAACCCTCACCCTCTCTCCAGCACACTCACGTGTAATGGGGATGTGGGTGGATCTGACAGTCCCAGCTTCTGTGTGAGATGTGTCGGCCCCTTAAAAGGTCGGCATGTTGAGCACTGATGGAGGTGGGTCTGTTGAAGCACATAGGCGAACGTGGGTCCCGTTAAGGGCCGCATCCGGGTATGCATGCTTCGTGCTGCTACTTTGCTTGCCGGCCTGGGTTGCCTATTGTTCTCCTCAAACCAGGAAATTTTGCACTTGTACTCGTGATCACTCGTGGTCAAGTTTGCTTGTGCATCTAACTTCTATTCTCCTCAAACCAGGAAATTTTGCACTTGTACTCGTGATCAC	USA_Wyoming_2018	Brown
M00161_98_000000000-C9DW2_1_1105_20121_8904	GCTCGAGGCTTCGGCCAAGAGCATGTCTGCCTCAGCGTCGGGTTAACCCTCACCCTCTCTCCAGCACACTCACGTGTAATGGGGATGTGGGTGGATCTGACAGTCCCAGCTTCTGTGTGAGATGTGTCGGCCCCTTAAAAGGTCGGCATGTTGAGCACTGATGGAGGTGGGTCTGTTGAAGCACATAGGCGAACGTGGGTCCCGTTAAGGGCCGCATCCGGGTATGCATGCTTCGTGCTGCTACTTTGCTTGCCGGCCTGGGTTGCCTATTGTTCTCCTCAAACCAGGAAATTTTGCACTTGTACTCGTGATCACTCGTGGTCAAGTTTGCTTGTGCATCTAACTTCTATTCTCCTCAAACCAGGAAATTTTGCACTTGTACTCGTGATCAC	USA_Wyoming_2018	Brown
M00161_98_000000000-C9DW2_1_1105_20596_4584	GCTCGAGGCTTCGGCCAAGAGCATGTCTGCCTCAGCGTCGGGTTAACCCTCACCCTCTCTCCAGCACACTCACGTGTAATGGGGATGTGGGTGGATCTGACAGTCCCAGCTTCTGTGTGAGATGTGTCGGCCCCTTAAAAGGTCGGCATGTTGAGCACTGATGGAGGTGGGTCTGTTGAAGCACATAGGCGAACGTGGGTCCCGTTAAGGGCCGCATCCGGGTATGCATGCTTCGTGCTGCTACTTTGCTTGCCGGCCTGGGTTGCCTATTGTTCTCCTCAAACCAGGAAATTTTGCACTTGTACTCGTGATCACTCGTGGTCAAGTTTGCTTGTGCATCTAACTTCTATTCTCCTCAAACCAGGAAATTTTGCACTTGTACTCGTGATCAC	USA_Wyoming_2018	Brown
M00161_98_000000000-C9DW2_1_1105_20986_13621	GCTGGAGGCTTCGGCCAACAGCATGTCTGCCTCAGCGTCGGGTTAATTCTCGCCCATCATCTTCCCTGTGTTGATGATTTGGGCGGATCTGGCTTTCTCAGCTCTCACGAGCTGGGTTTGCTGAAGTACAGAGGTTAATGCATGGACCCGTTAAGGGCTGCAGCTGGTTAGGCAGTGATGCTATCGATTAGCTGTTGGTCTGGGAACTGCGTTTGACCCTCCACAAGGAAACTTAATTATTTGGTTAGGCAGTGATGCTATCGATTAGCTGTTGGTCTGGGAACT	USA_Wyoming_2018	Brown
M00161_98_000000000-C9DW2_1_1105_21115_1631	GCTGGAGGCTTCGGCCAACAGCATGTCTGCCTCAGCGTCGGGTTAATTCTCGCCCATCATCTTCCCTGTGTTGATGATTTGGGCGGATCTGGCTTTCTCAGCTCTCACGAGCTGGGTTTGCTGAAGTACAGAGGTTAATGCATGGACCCGTTAAGGGCTGCAGCTGGTTAGGCAGTGATGCTATCGATTAGCTGTTGGTCTGGGAACTGCGTTTGACCCTCCACAAGGAAACTTAATTATTTGGTTAGGCAGTGATGCTATCGATTAGCTGTTGGTCTGGGAACT	USA_Wyoming_2018	Brown
M00161_98_000000000-C9DW2_1_1105_21508_22200	GCTCGAGGCTTCGGCCAAGAGCATGTCTGCCTCAGCGTCGGGTTAACCCTCACCCTCTCTCCAGCACACTCACGTGTAATGGGGATGTGGGTGGATCTGACAGTCCCAGCTTCTGTGTGAGATGTGTCGGCCCCTTAAAAGGTCGGCATGTTGAGCACTGATGGAGGTGGGTCTGTTGAAGCACATAGGCGAACGTGGGTCCCGTTAAGGGCCGCATCCGGGTATGCATGCTTCGTGCTGCTACTTTGCTTGCCGGCCTGGGTTGCCTATTGTTCTCCTCAAACCAGGAAATTTTGCACTTGTACTCGTGATCACTCGTGGTCAAGTTTGCTTGTGCATCTAACTTCTATTCTCCTCAAACCAGGAAATTTTGCACTTGTACTCGTGATCAC	USA_Wyoming_2018	Brown
M00161_98_000000000-C9DW2_1_1105_21636_14151	GCTGGAGGCTTCGGCCAACAGCATGTCTGCCTCAGCGTCGGGTTAATTCTCGCCCATCATCTTCCCTGTGTTGATGATTTGGGCGGATCTGGCTTTCTCAGCTCTCACGAGCTGGGTTTGCTGAAGTACAGAGGTTAATGCATGGACCCGTTAAGGGCTGCAGCTGGTTAGGCAGTGATGCTATCGATTAGCTGTTGGTCTGGGAACTGCGTTTGACCCTCCACAAGGAAACTTAATTATTTGGTTAGGCAGTGATGCTATCGATTAGCTGTTGGTCTGGGAACT	USA_Wyoming_2018	Brown
M00161_98_000000000-C9DW2_1_1105_2169_10038	GCTGGAGGCTTCGGCCAACAGCATGTCTGCCTCAGCGTCGGGTTAATTCTCGCCCATCATCTTCCCTGTGTTGATGATTTGGGCGGATCTGGCTTTCTCAGCTCTCACGAGCTGGGTTTGCTGAAGTACAGAGGTTAATGCATGGACCCGTTAAGGGCTGCAGCTGGTTAGGCAGTGATGCTATCGATTAGCTGTTGGTCTGGGAACTGCGTTTGACCCTCCACAAGGAAACTTAATTATTTGGTTAGGCAGTGATGCTATCGATTAGCTGTTGGTCTGGGAACT	USA_Wyoming_2018	Brown
M00161_98_000000000-C9DW2_1_1105_21755_3954	GCTGGAGGCTTCGGCCAACAGCATGTCTGCCTCAGCGTCGGGTTAATTCTCGCCCATCATCTTCCCTGTGTTGATGATTTGGGCGGATCTGGCTTTCTCAGCTCTCACGAGCTGGGTTTGCTGAAGTACAGAGGTTAATGCATGGACCCGTTAAGGGCTGCAGCTGGTTAGGCAGTGATGCTATCGATTAGCTGTTGGTCTGGGAACTGCGTTTGACCCTCCACAAGGAAACTTAATTATTTGGTTAGGCAGTGATGCTATCGATTAGCTGTTGGTCTGGGAACT	USA_Wyoming_2018	Brown
M00161_98_000000000-C9DW2_1_1105_21936_10517	GCTGGAGGCTTCGGCCAACAGCATGTCTGCCTCAGCGTCGGGTTAATTCTCGCCCATCATCTTCCCTGTGTTGATGATTTGGGCGGATCTGGCTTTCTCAGCTCTCACGAGCTGGGTTTGCTGAAGTACAGAGGTTAATGCATGGACCCGTTAAGGGCTGCAGCTGGTTAGGCAGTGATGCTATCGATTAGCTGTTGGTCTGGGAACTGCGTTTGACCCTCCACAAGGAAACTTAATTATTTGGTTAGGCAGTGATGCTATCGATTAGCTGTTGGTCTGGGAACT	USA_Wyoming_2018	Brown
M00161_98_000000000-C9DW2_1_1105_21945_22182	GCTGGAGGCTTCGGCCAACAGCATGTCTGCCTCAGCGTCGGGTTAATTCTCGCCCATCATCTTCCCTGTGTTGATGATTTGGGCGGATCTGGCTTTCTCAGCTCTCACGAGCTGGGTTTGCTGAAGTACAGAGGTTAATGCATGGACCCGTTAAGGGCTGCAGCTGGTTAGGCAGTGATGCTATCGATTAGCTGTTGGTCTGGGAACTGCGTTTGACCCTCCACAAGGAAACTTAATTATTTGGTTAGGCAGTGATGCTATCGATTAGCTGTTGGTCTGGGAACT	USA_Wyoming_2018	Brown
M00161_98_000000000-C9DW2_1_1105_21967_19091	GCTGGAGGCTTCGGCCAACAGCATGTCTGCCTCAGCGTCGGGTTAATTCTCGCCCATCATCTTCCCTGTGTTGATGATTTGGGCGGATCTGGCTTTCTCAGCTCTCACGAGCTGGGTTTGCTGAAGTACAGAGGTTAATGCATGGACCCGTTAAGGGCTGCAGCTGGTTAGGCAGTGATGCTATCGATTAGCTGTTGGTCTGGGAACTGCGTTTGACCCTCCACAAGGAAACTTAATTATTTGGTTAGGCAGTGATGCTATCGATTAGCTGTTGGTCTGGGAACT	USA_Wyoming_2018	Brown
M00161_98_000000000-C9DW2_1_1105_22234_12141	GCTGGAGGCTTCGGCCAACAGCATGTCTGCCTCAGCGTCGGGTTAATTCTCGCCCATCATCTTCCCTGTGTTGATGATTTGGGCGGATCTGGCTTTCTCAGCTCTCACGAGCTGGGTTTGCTGAAGTACAGAGGTTAATGCATGGACCCGTTAAGGGCTGCAGCTGGTTAGGCAGTGATGCTATCGATTAGCTGTTGGTCTGGGAACTGCGTTTGACCCTCCACAAGGAAACTTAATTATTTGGTTAGGCAGTGATGCTATCGATTAGCTGTTGGTCTGGGAACT	USA_Wyoming_2018	Brown
M00161_98_000000000-C9DW2_1_1105_22866_3484	GCTCGAGGCTTCGGCCAAGAGCATGTCTGCCTCAGCGTCGGGTTAACCCTCACCCTCTCTCCAGCACACTCACGTGTAATGGGGATGTGGGTGGATCTGACAGTCCCAGCTTCTGTGTGAGATGTGTCGGCCCCTTAAAAGGTCGGCATGTTGAGCACTGATGGAGGTGGGTCTGTTGAAGCACATAGGCGAACGTGGGTCCCGTTAAGGGCCGCATCCGGGTATGCATGCTTCGTGCTGCTACTTTGCTTGCCGGCCTGGGTTGCCTATTGTTCTCCTCAAACCAGGAAATTTTGCACTTGTACTCGTGATCACTCGTGGTCAAGTTTGCTTGTGCATCTAACTTCTATTCTCCTCAAACCAGGAAATTTTGCACTTGTACTCGTGATCAC	USA_Wyoming_2018	Brown
M00161_98_000000000-C9DW2_1_1105_23342_11062	GCTCGAGGCTTCGGCCAAGAGCATGTCTGCCTCAGCGTCGGGTTAACCCTCACCCTCTCTCCAGCACACTCACGTGTAATGGGGATGTGGGTGGATCTGACAGTCCCAGCTTCTGTGTGAGATGTGTCGGCCCCTTAAAAGGTCGGCATGTTGAGCACTGATGGAGGTGGGTCTGTTGAAGCACATAGGCGAACGTGGGTCCCGTTAAGGGCCGCATCCGGGTATGCATGCTTCGTGCTGCTACTTTGCTTGCCGGCCTGGGTTGCCTATTGTTCTCCTCAAACCAGGAAATTTTGCACTTGTACTCGTGATCACTCGTGGTCAAGTTTGCTTGTGCATCTAACTTCTATTCTCCTCAAACCAGGAAATTTTGCACTTGTACTCGTGATCAC	USA_Wyoming_2018	Brown
M00161_98_000000000-C9DW2_1_1105_23690_5181	GCTGGAGGCTTCGGCCAACAGCATGTCTGCCTCAGCGTCGGGTTAATTCTCGCCCATCATCTTCCCTGTGTTGATGATTTGGGCGGATCTGGCTTTCTCAGCTCTCACGAGCTGGGTTTGCTGAAGTACAGAGGTTAATGCATGGACCCGTTAAGGGCTGCAGCTGGTTAGGCAGTGATGCTATCGATTAGCTGTTGGTCTGGGAACTGCGTTTGACCCTCCACAAGGAAACTTAATTATTTGGTTAGGCAGTGATGCTATCGATTAGCTGTTGGTCTGGGAACT	USA_Wyoming_2018	Brown
M00161_98_000000000-C9DW2_1_1105_24048_15781	GCTGGAGGCTTCGGCCAACAGCATGTCTGCCTCAGCGTCGGGTTAATTCTCGCCCATCATCTTCCCTGTGTTGATGATTTGGGCGGATCTGGCTTTCTCAGCTCTCACGAGCTGGGTTTGCTGAAGTACAGAGGTTAATGCATGGACCCGTTAAGGGCTGCAGCTGGTTAGGCAGTGATGCTATCGATTAGCTGTTGGTCTGGGAACTGCGTTTGACCCTCCACAAGGAAACTTAATTATTTGGTTAGGCAGTGATGCTATCGATTAGCTGTTGGTCTGGGAACT	USA_Wyoming_2018	Brown
M00161_98_000000000-C9DW2_1_1105_24048_18976	GCTGGAGGCTTCGGCCAACAGCATGTCTGCCTCAGCGTCGGGTTAATTCTCGCCCATCATCTTCCCTGTGTTGATGATTTGGGCGGATCTGGCTTTCTCAGCTCTCACGAGCTGGGTTTGCTGAAGTACAGAGGTTAATGCATGGACCCGTTAAGGGCTGCAGCTGGTTAGGCAGTGATGCTATCGATTAGCTGTTGGTCTGGGAACTGCGTTTGACCCTCCACAAGGAAACTTAATTATTTGGTTAGGCAGTGATGCTATCGATTAGCTGTTGGTCTGGGAACT	USA_Wyoming_2018	Brown
M00161_98_000000000-C9DW2_1_1105_24140_18419	GCTCGAGGCTTCGGCCAAGAGCATGTCTGCCTCAGCGTCGGGTTAACCCTCACCCTCTCTCCAGCACACTCACGTGTAATGGGGATGTGGGTGGATCTGACAGTCCCAGCTTCTGTGTGAGATGTGTCGGCCCCTTAAAAGGTCGGCATGTTGAGCACTGATGGAGGTGGGTCTGTTGAAGCACATAGGCGAACGTGGGTCCCGTTAAGGGCCGCATCCGGGTATGCATGCTTCGTGCTGCTACTTTGCTTGCCGGCCTGGGTTGCCTATTGTTCTCCTCAAACCAGGAAATTTTGCACTTGTACTCGTGATCACTCGTGGTCAAGTTTGCTTGTGCATCTAACTTCTATTCTCCTCAAACCAGGAAATTTTGCACTTGTACTCGTGATCAC	USA_Wyoming_2018	Brown
M00161_98_000000000-C9DW2_1_1105_24456_5003	GCTGGAGGCTTCGGCCAACAGCATGTCTGCCTCAGCGTCGGGTTAATTCTCGCCCATCATCTTCCCTGTGTTGATGATTTGGGCGGATCTGGCTTTCTCAGCTCTCACGAGCTGGGTTTGCTGAAGTACAGAGGTTAATGCATGGACCCGTTAAGGGCTGCAGCTGGTTAGGCAGTGATGCTATCGATTAGCTGTTGGTCTGGGAACTGCGTTTGACCCTCCACAAGGAAACTTAATTATTTGGTTAGGCAGTGATGCTATCGATTAGCTGTTGGTCTGGGAACT	USA_Wyoming_2018	Brown
M00161_98_000000000-C9DW2_1_1105_24606_9326	GCTGGAGGCTTCGGCCAACAGCATGTCTGCCTCAGCGTCGGGTTAATTCTCGCCCATCATCTTCCCTGTGTTGATGATTTGGGCGGATCTGGCTTTCTCAGCTCTCACGAGCTGGGTTTGCTGAAGTACAGAGGTTAATGCATGGACCCGTTAAGGGCTGCAGCTGGTTAGGCAGTGATGCTATCGATTAGCTGTTGGTCTGGGAACTGCGTTTGACCCTCCACAAGGAAACTTAATTATTTGGTTAGGCAGTGATGCTATCGATTAGCTGTTGGTCTGGGAACT	USA_Wyoming_2018	Brown
M00161_98_000000000-C9DW2_1_1105_24639_18764	GCTGGAGGCTTCGGCCAACAGCATGTCTGCCTCAGCGTCGGGTTAATTCTCGCCCATCATCTTCCCTGTGTTGATGATTTGGGCGGATCTGGCTTTCTCAGCTCTCACGAGCTGGGTTTGCTGAAGTACAGAGGTTAATGCATGGACCCGTTAAGGGCTGCAGCTGGTTAGGCAGTGATGCTATCGATTAGCTGTTGGTCTGGGAACTGCGTTTGACCCTCCACAAGGAAACTTAATTATTTGGTTAGGCAGTGATGCTATCGATTAGCTGTTGGTCTGGGAACT	USA_Wyoming_2018	Brown
M00161_98_000000000-C9DW2_1_1105_24741_10199	GCTGGAGGCTTCGGCCAACAGCATGTCTGCCTCAGCGTCGGGTTAATTCTCGCCCATCATCTTCCCTGTGTTGATGATTTGGGCGGATCTGGCTTTCTCAGCTCTCACGAGCTGGGTTTGCTGAAGTACAGAGGTTAATGCATGGACCCGTTAAGGGCTGCAGCTGGTTAGGCAGTGATGCTATCGATTAGCTGTTGGTCTGGGAACTGCGTTTGACCCTCCACAAGGAAACTTAATTATTTGGTTAGGCAGTGATGCTATCGATTAGCTGTTGGTCTGGGAACT	USA_Wyoming_2018	Brown
M00161_98_000000000-C9DW2_1_1105_24927_3928	GCTGGAGGCTTCGGCCAACAGCATGTCTGCCTCAGCGTCGGGTTAATTCTCGCCCATCATCTTCCCTGTGTTGATGATTTGGGCGGATCTGGCTTTCTCAGCTCTCACGAGCTGGGTTTGCTGAAGTACAGAGGTTAATGCATGGACCCGTTAAGGGCTGCAGCTGGTTAGGCAGTGATGCTATCGATTAGCTGTTGGTCTGGGAACTGCGTTTGACCCTCCACAAGGAAACTTAATTATTTGGTTAGGCAGTGATGCTATCGATTAGCTGTTGGTCTGGGAACT	USA_Wyoming_2018	Brown
M00161_98_000000000-C9DW2_1_1105_25908_17715	GCTGGAGGCTTCGGCCAACAGCATGTCTGCCTCAGCGTCGGGTTAATTCTCGCCCATCATCTTCCCTGTGTTGATGATTTGGGCGGATCTGGCTTTCTCAGCTCTCACGAGCTGGGTTTGCTGAAGTACAGAGGTTAATGCATGGACCCGTTAAGGGCTGCAGCTGGTTAGGCAGTGATGCTATCGATTAGCTGTTGGTCTGGGAACTGCGTTTGACCCTCCACAAGGAAACTTAATTATTTGGTTAGGCAGTGATGCTATCGATTAGCTGTTGGTCTGGGAACT	USA_Wyoming_2018	Brown
M00161_98_000000000-C9DW2_1_1105_26028_8408	GCTGGAGGCTTCGGCCAACAGCATGTCTGCCTCAGCGTCGGGTTAATTCTCGCCCATCATCTTCCCTGTGTTGATGATTTGGGCGGATCTGGCTTTCTCAGCTCTCACGAGCTGGGTTTGCTGAAGTACAGAGGTTAATGCATGGACCCGTTAAGGGCTGCAGCTGGTTAGGCAGTGATGCTATCGATTAGCTGTTGGTCTGGGAACTGCGTTTGACCCTCCACAAGGAAACTTAATTATTTGGTTAGGCAGTGATGCTATCGATTAGCTGTTGGTCTGGGAACT	USA_Wyoming_2018	Brown
M00161_98_000000000-C9DW2_1_1105_26390_14571	GCTGGAGGCTTCGGCCAACAGCATGTCTGCCTCAGCGTCGGGTTAATTCTCGCCCATCATCTTCCCTGTGTTGATGATTTGGGCGGATCTGGCTTTCTCAGCTCTCACGAGCTGGGTTTGCTGAAGTACAGAGGTTAATGCATGGACCCGTTAAGGGCTGCAGCTGGTTAGGCAGTGATGCTATCGATTAGCTGTTGGTCTGGGAACTGCGTTTGACCCTCCACAAGGAAACTTAATTATTTGGTTAGGCAGTGATGCTATCGATTAGCTGTTGGTCTGGGAACT	USA_Wyoming_2018	Brown
M00161_98_000000000-C9DW2_1_1105_26575_13377	GCTGGAGGCTTCGGCCAACAGCATGTCTGCCTCAGCGTCGGGTTAATTCTCGCCCATCATCTTCCCTGTGTTGATGATTTGGGCGGATCTGGCTTTCTCAGCTCTCACGAGCTGGGTTTGCTGAAGTACAGAGGTTAATGCATGGACCCGTTAAGGGCTGCAGCTGGTTAGGCAGTGATGCTATCGATTAGCTGTTGGTCTGGGAACTGCGTTTGACCCTCCACAAGGAAACTTAATTATTTGGTTAGGCAGTGATGCTATCGATTAGCTGTTGGTCTGGGAACT	USA_Wyoming_2018	Brown
M00161_98_000000000-C9DW2_1_1105_26627_9919	GCTGGAGGCTTCGGCCAACAGCATGTCTGCCTCAGCGTCGGGTTAATTCTCGCCCATCATCTTCCCTGTGTTGATGATTTGGGCGGATCTGGCTTTCTCAGCTCTCACGAGCTGGGTTTGCTGAAGTACAGAGGTTAATGCATGGACCCGTTAAGGGCTGCAGCTGGTTAGGCAGTGATGCTATCGATTAGCTGTTGGTCTGGGAACTGCGTTTGACCCTCCACAAGGAAACTTAATTATTTGGTTAGGCAGTGATGCTATCGATTAGCTGTTGGTCTGGGAACT	USA_Wyoming_2018	Brown
M00161_98_000000000-C9DW2_1_1105_27734_13881	GCTGGAGGCTTCGGCCAACAGCATGTCTGCCTCAGCGTCGGGTTAATTCTCGCCCATCATCTTCCCTGTGTTGATGATTTGGGCGGATCTGGCTTTCTCAGCTCTCACGAGCTGGGTTTGCTGAAGTACAGAGGTTAATGCATGGACCCGTTAAGGGCTGCAGCTGGTTAGGCAGTGATGCTATCGATTAGCTGTTGGTCTGGGAACTGCGTTTGACCCTCCACAAGGAAACTTAATTATTTGGTTAGGCAGTGATGCTATCGATTAGCTGTTGGTCTGGGAACT	USA_Wyoming_2018	Brown
M00161_98_000000000-C9DW2_1_1105_28372_10921	GCTCGAGGCTTCGGCCAAGAGCATGTCTGCCTCAGCGTCGGGTTAACCCTCACCCTCTCTCCAGCACACTCACGTGTAATGGGGATGTGGGTGGATCTGACAGTCCCAGCTTCTGTGTGAGATGTGTCGGCCCCTTAAAAGGTCGGCATGTTGAGCACTGATGGAGGTGGGTCTGTTGAAGCACATAGGCGAACGTGGGTCCCGTTAAGGGCCGCATCCGGGTATGCATGCTTCGTGCTGCTACTTTGCTTGCCGGCCTGGGTTGCCTATTGTTCTCCTCAAACCAGGAAATTTTGCACTTGTACTCGTGATCACTCGTGGTCAAGTTTGCTTGTGCATCTAACTTCTATTCTCCTCAAACCAGGAAATTTTGCACTTGTACTCGTGATCAC	USA_Wyoming_2018	Brown
M00161_98_000000000-C9DW2_1_1105_29202_13229	GCTGGAGGCTTCGGCCAACAGCATGTCTGCCTCAGCGTCGGGTTAATTCTCGCCCATCATCTTCCCTGTGTTGATGATTTGGGCGGATCTGGCTTTCTCAGCTCTCACGAGCTGGGTTTGCTGAAGTACAGAGGTTAATGCATGGACCCGTTAAGGGCTGCAGCTGGTTAGGCAGTGATGCTATCGATTAGCTGTTGGTCTGGGAACTGCGTTTGACCCTCCACAAGGAAACTTAATTATTTGGTTAGGCAGTGATGCTATCGATTAGCTGTTGGTCTGGGAACT	USA_Wyoming_2018	Brown
M00161_98_000000000-C9DW2_1_1105_29348_11718	GCTGGAGGCTTCGGCCAACAGCATGTCTGCCTCAGCGTCGGGTTAATTCTCGCCCATCATCTTCCCTGTGTTGATGATTTGGGCGGATCTGGCTTTCTCAGCTCTCACGAGCTGGGTTTGCTGAAGTACAGAGGTTAATGCATGGACCCGTTAAGGGCTGCAGCTGGTTAGGCAGTGATGCTATCGATTAGCTGTTGGTCTGGGAACTGCGTTTGACCCTCCACAAGGAAACTTAATTATTTGGTTAGGCAGTGATGCTATCGATTAGCTGTTGGTCTGGGAACT	USA_Wyoming_2018	Brown
M00161_98_000000000-C9DW2_1_1105_3185_8623	GCTGGAGGCTTCGGCCAACAGCATGTCTGCCTCAGCGTCGGGTTAATTCTCGCCCATCATCTTCCCTGTGTTGATGATTTGGGCGGATCTGGCTTTCTCAGCTCTCACGAGCTGGGTTTGCTGAAGTACAGAGGTTAATGCATGGACCCGTTAAGGGCTGCAGCTGGTTAGGCAGTGATGCTATCGATTAGCTGTTGGTCTGGGAACTGCGTTTGACCCTCCACAAGGAAACTTAATTATTTGGTTAGGCAGTGATGCTATCGATTAGCTGTTGGTCTGGGAACT	USA_Wyoming_2018	Brown
M00161_98_000000000-C9DW2_1_1105_3987_16518	GCTCGAGGCTTCGGCCAAGAGCATGTCTGCCTCAGCGTCGGGTTAACCCTCACCCTCTCTCCAGCACACTCACGTGTAATGGGGATGTGGGTGGATCTGACAGTCCCAGCTTCTGTGTGAGATGTGTCGGCCCCTTAAAAGGTCGGCATGTTGAGCACTGATGGAGGTGGGTCTGTTGAAGCACATAGGCGAACGTGGGTCCCGTTAAGGGCCGCATCCGGGTATGCATGCTTCGTGCTGCTACTTTGCTTGCCGGCCTGGGTTGCCTATTGTTCTCCTCAAACCAGGAAATTTTGCACTTGTACTCGTGATCACTCGTGGTCAAGTTTGCTTGTGCATCTAACTTCTATTCTCCTCAAACCAGGAAATTTTGCACTTGTACTCGTGATCAC	USA_Wyoming_2018	Brown
M00161_98_000000000-C9DW2_1_1105_4304_11882	GCTGGAGGCTTCGGCCAACAGCATGTCTGCCTCAGCGTCGGGTTAATTCTCGCCCATCATCTTCCCTGTGTTGATGATTTGGGCGGATCTGGCTTTCTCAGCTCTCACGAGCTGGGTTTGCTGAAGTACAGAGGTTAATGCATGGACCCGTTAAGGGCTGCAGCTGGTTAGGCAGTGATGCTATCGATTAGCTGTTGGTCTGGGAACTGCGTTTGACCCTCCACAAGGAAACTTAATTATTTGGTTAGGCAGTGATGCTATCGATTAGCTGTTGGTCTGGGAACT	USA_Wyoming_2018	Brown
M00161_98_000000000-C9DW2_1_1105_4378_6953	GCTGGAGGCTTCGGCCAACAGCATGTCTGCCTCAGCGTCGGGTTAATTCTCGCCCATCATCTTCCCTGTGTTGATGATTTGGGCGGATCTGGCTTTCTCAGCTCTCACGAGCTGGGTTTGCTGAAGTACAGAGGTTAATGCATGGACCCGTTAAGGGCTGCAGCTGGTTAGGCAGTGATGCTATCGATTAGCTGTTGGTCTGGGAACTGCGTTTGACCCTCCACAAGGAAACTTAATTATTTGGTTAGGCAGTGATGCTATCGATTAGCTGTTGGTCTGGGAACT	USA_Wyoming_2018	Brown
M00161_98_000000000-C9DW2_1_1105_4567_20930	GCTGGAGGCTTCGGCCAACAGCATGTCTGCCTCAGCGTCGGGTTAATTCTCGCCCATCATCTTCCCTGTGTTGATGATTTGGGCGGATCTGGCTTTCTCAGCTCTCACGAGCTGGGTTTGCTGAAGTACAGAGGTTAATGCATGGACCCGTTAAGGGCTGCAGCTGGTTAGGCAGTGATGCTATCGATTAGCTGTTGGTCTGGGAACTGCGTTTGACCCTCCACAAGGAAACTTAATTATTTGGTTAGGCAGTGATGCTATCGATTAGCTGTTGGTCTGGGAACT	USA_Wyoming_2018	Brown
M00161_98_000000000-C9DW2_1_1105_4582_18431	GCTGGAGGCTTCGGCCAACAGCATGTCTGCCTCAGCGTCGGGTTAATTCTCGCCCATCATCTTCCCTGTGTTGATGATTTGGGCGGATCTGGCTTTCTCAGCTCTCACGAGCTGGGTTTGCTGAAGTACAGAGGTTAATGCATGGACCCGTTAAGGGCTGCAGCTGGTTAGGCAGTGATGCTATCGATTAGCTGTTGGTCTGGGAACTGCGTTTGACCCTCCACAAGGAAACTTAATTATTTGGTTAGGCAGTGATGCTATCGATTAGCTGTTGGTCTGGGAACT	USA_Wyoming_2018	Brown
M00161_98_000000000-C9DW2_1_1105_4630_15882	GCTGGAGGCTTCGGCCAACAGCATGTCTGCCTCAGCGTCGGGTTAATTCTCGCCCATCATCTTCCCTGTGTTGATGATTTGGGCGGATCTGGCTTTCTCAGCTCTCACGAGCTGGGTTTGCTGAAGTACAGAGGTTAATGCATGGACCCGTTAAGGGCTGCAGCTGGTTAGGCAGTGATGCTATCGATTAGCTGTTGGTCTGGGAACTGCGTTTGACCCTCCACAAGGAAACTTAATTATTTGGTTAGGCAGTGATGCTATCGATTAGCTGTTGGTCTGGGAACT	USA_Wyoming_2018	Brown
M00161_98_000000000-C9DW2_1_1105_4812_10677	GCTCGAGGCTTCGGCCAAGAGCATGTCTGCCTCAGCGTCGGGTTAATCCTCACCAAACTCACACACATTCACTTGTGTTGGGAGACCTTGGTGGACATGGCTTTCCCAGCGCCACTGCATACGTTCCCGTCAAACGGAATGTGTGCAATTCATGTGGAACTGGGTCTGCTGAAGTCGATAGGCGTCTGCGGAGTCCGTTAAGGGCCGCATCTGGGTATGCTAGCTTCGTGCTGCTATCTAAGTTGTTGGTCTGGACATCTTGTACGGCGCCTCTAACCAGGAACCCTTGTACATGTATCACTTCACTGTGGTGCGTGTGCACGACCTACTAACATCTTGTACGGCGCCTCTAACCAGGAACCCTTGTACATGTA	USA_Wyoming_2018	Brown
M00161_98_000000000-C9DW2_1_1105_5305_12612	GCTCGAGGCTTCGGCCAAGAGCATGTCTGCCTCAGCGTCGGGTTAACCCTCACCCTCTCTCCAGCACACTCACGTGTAATGGGGATGTGGGTGGATCTGACAGTCCCAGCTTCTGTGTGAGATGTGTCGGCCCCTTAAAAGGTCGGCATGTTGAGCACTGATGGAGGTGGGTCTGTTGAAGCACATAGGCGAACGTGGGTCCCGTTAAGGGCCGCATCCGGGTATGCATGCTTCGTGCTGCTACTTTGCTTGCCGGCCTGGGTTGCCTATTGTTCTCCTCAAACCAGGAAATTTTGCACTTGTACTCGTGATCACTCGTGGTCAAGTTTGCTTGTGCATCTAACTTCTATTCTCCTCAAACCAGGAAATTTTGCACTTGTACTCGTGATCAC	USA_Wyoming_2018	Brown
M00161_98_000000000-C9DW2_1_1105_5447_12806	GCTGGAGGCTTCGGCCAACAGCATGTCTGCCTCAGCGTCGGGTTAATTCTCGCCCATCATCTTCCCTGTGTTGATGATTTGGGCGGATCTGGCTTTCTCAGCTCTCACGAGCTGGGTTTGCTGAAGTACAGAGGTTAATGCATGGACCCGTTAAGGGCTGCAGCTGGTTAGGCAGTGATGCTATCGATTAGCTGTTGGTCTGGGAACTGCGTTTGACCCTCCACAAGGAAACTTAATTATTTGGTTAGGCAGTGATGCTATCGATTAGCTGTTGGTCTGGGAACT	USA_Wyoming_2018	Brown
M00161_98_000000000-C9DW2_1_1105_5625_9678	GCTGGAGGCTTCGGCCAACAGCATGTCTGCCTCAGCGTCGGGTTAATTCTCGCCCATCATCTTCCCTGTGTTGATGATTTGGGCGGATCTGGCTTTCTCAGCTCTCACGAGCTGGGTTTGCTGAAGTACAGAGGTTAATGCATGGACCCGTTAAGGGCTGCAGCTGGTTAGGCAGTGATGCTATCGATTAGCTGTTGGTCTGGGAACTGCGTTTGACCCTCCACAAGGAAACTTAATTATTTGGTTAGGCAGTGATGCTATCGATTAGCTGTTGGTCTGGGAACT	USA_Wyoming_2018	Brown
M00161_98_000000000-C9DW2_1_1105_5687_17010	GCTCGAGGCTTCGGCCAAGAGCATGTCTGCCTCAGCGTCGGGTTAACCCTCACCCTCTCTCCAGCACACTCACGTGTAATGGGGATGTGGGTGGATCTGACAGTCCCAGCTTCTGTGTGAGATGTGTCGGCCCCTTAAAAGGTCGGCATGTTGAGCACTGATGGAGGTGGGTCTGTTGAAGCACATAGGCGAACGTGGGTCCCGTTAAGGGCCGCATCCGGGTATGCATGCTTCGTGCTGCTACTTTGCTTGCCGGCCTGGGTTGCCTATTGTTCTCCTCAAACCAGGAAATTTTGCACTTGTACTCGTGATCACTCGTGGTCAAGTTTGCTTGTGCATCTAACTTCTATTCTCCTCAAACCAGGAAATTTTGCACTTGTACTCGTGATCAC	USA_Wyoming_2018	Brown
M00161_98_000000000-C9DW2_1_1105_5881_16615	GCTGGAGGCTTCGGCCAACAGCATGTCTGCCTCAGCGTCGGGTTAATTCTCGCCCATCATCTTCCCTGTGTTGATGATTTGGGCGGATCTGGCTTTCTCAGCTCTCACGAGCTGGGTTTGCTGAAGTACAGAGGTTAATGCATGGACCCGTTAAGGGCTGCAGCTGGTTAGGCAGTGATGCTATCGATTAGCTGTTGGTCTGGGAACTGCGTTTGACCCTCCACAAGGAAACTTAATTATTTGGTTAGGCAGTGATGCTATCGATTAGCTGTTGGTCTGGGAACT	USA_Wyoming_2018	Brown
M00161_98_000000000-C9DW2_1_1105_5989_20591	GCTGGAGGCTTCGGCCAACAGCATGTCTGCCTCAGCGTCGGGTTAATTCTCGCCCATCATCTTCCCTGTGTTGATGATTTGGGCGGATCTGGCTTTCTCAGCTCTCACGAGCTGGGTTTGCTGAAGTACAGAGGTTAATGCATGGACCCGTTAAGGGCTGCAGCTGGTTAGGCAGTGATGCTATCGATTAGCTGTTGGTCTGGGAACTGCGTTTGACCCTCCACAAGGAAACTTAATTATTTGGTTAGGCAGTGATGCTATCGATTAGCTGTTGGTCTGGGAACT	USA_Wyoming_2018	Brown
M00161_98_000000000-C9DW2_1_1105_6071_17597	GCTGGAGGCTTCGGCCAACAGCATGTCTGCCTCAGCGTCGGGTTAATTCTCGCCCATCATCTTCCCTGTGTTGATGATTTGGGCGGATCTGGCTTTCTCAGCTCTCACGAGCTGGGTTTGCTGAAGTACAGAGGTTAATGCATGGACCCGTTAAGGGCTGCAGCTGGTTAGGCAGTGATGCTATCGATTAGCTGTTGGTCTGGGAACTGCGTTTGACCCTCCACAAGGAAACTTAATTATTTGGTTAGGCAGTGATGCTATCGATTAGCTGTTGGTCTGGGAACT	USA_Wyoming_2018	Brown
M00161_98_000000000-C9DW2_1_1105_6084_8499	GCTGGAGGCTTCGGCCAACAGCATGTCTGCCTCAGCGTCGGGTTAATTCTCGCCCATCATCTTCCCTGTGTTGATGATTTGGGCGGATCTGGCTTTCTCAGCTCTCACGAGCTGGGTTTGCTGAAGTACAGAGGTTAATGCATGGACCCGTTAAGGGCTGCAGCTGGTTAGGCAGTGATGCTATCGATTAGCTGTTGGTCTGGGAACTGCGTTTGACCCTCCACAAGGAAACTTAATTATTTGGTTAGGCAGTGATGCTATCGATTAGCTGTTGGTCTGGGAACT	USA_Wyoming_2018	Brown
M00161_98_000000000-C9DW2_1_1105_6273_19506	GCTGGAGGCTTCGGCCAACAGCATGTCTGCCTCAGCGTCGGGTTAATTCTCGCCCATCATCTTCCCTGTGTTGATGATTTGGGCGGATCTGGCTTTCTCAGCTCTCACGAGCTGGGTTTGCTGAAGTACAGAGGTTAATGCATGGACCCGTTAAGGGCTGCAGCTGGTTAGGCAGTGATGCTATCGATTAGCTGTTGGTCTGGGAACTGCGTTTGACCCTCCACAAGGAAACTTAATTATTTGGTTAGGCAGTGATGCTATCGATTAGCTGTTGGTCTGGGAACT	USA_Wyoming_2018	Brown
M00161_98_000000000-C9DW2_1_1105_6388_20180	GCTGGAGGCTTCGGCCAACAGCATGTCTGCCTCAGCGTCGGGTTAATTCTCGCCCATCATCTTCCCTGTGTTGATGATTTGGGCGGATCTGGCTTTCTCAGCTCTCACGAGCTGGGTTTGCTGAAGTACAGAGGTTAATGCATGGACCCGTTAAGGGCTGCAGCTGGTTAGGCAGTGATGCTATCGATTAGCTGTTGGTCTGGGAACTGCGTTTGACCCTCCACAAGGAAACTTAATTATTTGGTTAGGCAGTGATGCTATCGATTAGCTGTTGGTCTGGGAACT	USA_Wyoming_2018	Brown
M00161_98_000000000-C9DW2_1_1105_6656_8869	GCTGGAGGCTTCGGCCAACAGCATGTCTGCCTCAGCGTCGGGTTAATTCTCGCCCATCATCTTCCCTGTGTTGATGATTTGGGCGGATCTGGCTTTCTCAGCTCTCACGAGCTGGGTTTGCTGAAGTACAGAGGTTAATGCATGGACCCGTTAAGGGCTGCAGCTGGTTAGGCAGTGATGCTATCGATTAGCTGTTGGTCTGGGAACTGCGTTTGACCCTCCACAAGGAAACTTAATTATTTGGTTAGGCAGTGATGCTATCGATTAGCTGTTGGTCTGGGAACT	USA_Wyoming_2018	Brown
M00161_98_000000000-C9DW2_1_1105_6852_18222	GCTGGAGGCTTCGGCCAACAGCATGTCTGCCTCAGCGTCGGGTTAATTCTCGCCCATCATCTTCCCTGTGTTGATGATTTGGGCGGATCTGGCTTTCTCAGCTCTCACGAGCTGGGTTTGCTGAAGTACAGAGGTTAATGCATGGACCCGTTAAGGGCTGCAGCTGGTTAGGCAGTGATGCTATCGATTAGCTGTTGGTCTGGGAACTGCGTTTGACCCTCCACAAGGAAACTTAATTATTTGGTTAGGCAGTGATGCTATCGATTAGCTGTTGGTCTGGGAACT	USA_Wyoming_2018	Brown
M00161_98_000000000-C9DW2_1_1105_6871_19668	GCTGGAGGCTTCGGCCAACAGCATGTCTGCCTCAGCGTCGGGTTAATTCTCGCCCATCATCTTCCCTGTGTTGATGATTTGGGCGGATCTGGCTTTCTCAGCTCTCACGAGCTGGGTTTGCTGAAGTACAGAGGTTAATGCATGGACCCGTTAAGGGCTGCAGCTGGTTAGGCAGTGATGCTATCGATTAGCTGTTGGTCTGGGAACTGCGTTTGACCCTCCACAAGGAAACTTAATTATTTGGTTAGGCAGTGATGCTATCGATTAGCTGTTGGTCTGGGAACT	USA_Wyoming_2018	Brown
M00161_98_000000000-C9DW2_1_1105_6904_6074	GCTCGAGGCTTCGGCCAAGAGCATGTCTGCCTCAGCGTCGGGTTAACCCTCACCCTCTCTCCAGCACACTCACGTGTAATGGGGATGTGGGTGGATCTGACAGTCCCAGCTTCTGTGTGAGATGTGTCGGCCCCTTAAAAGGTCGGCATGTTGAGCACTGATGGAGGTGGGTCTGTTGAAGCACATAGGCGAACGTGGGTCCCGTTAAGGGCCGCATCCGGGTATGCATGCTTCGTGCTGCTACTTTGCTTGCCGGCCTGGGTTGCCTATTGTTCTCCTCAAACCAGGAAATTTTGCACTTGTACTCGTGATCACTCGTGGTCAAGTTTGCTTGTGCATCTAACTTCTATTCTCCTCAAACCAGGAAATTTTGCACTTGTACTCGTGATCAC	USA_Wyoming_2018	Brown
M00161_98_000000000-C9DW2_1_1105_7081_4695	GCTGGAGGCTTCGGCCAACAGCATGTCTGCCTCAGCGTCGGGTTAATTCTCGCCCATCATCTTCCCTGTGTTGATGATTTGGGCGGATCTGGCTTTCTCAGCTCTCACGAGCTGGGTTTGCTGAAGTACAGAGGTTAATGCATGGACCCGTTAAGGGCTGCAGCTGGTTAGGCAGTGATGCTATCGATTAGCTGTTGGTCTGGGAACTGCGTTTGACCCTCCACAAGGAAACTTAATTATTTGGTTAGGCAGTGATGCTATCGATTAGCTGTTGGTCTGGGAACT	USA_Wyoming_2018	Brown
M00161_98_000000000-C9DW2_1_1105_8429_14175	GCTGGAGGCTTCGGCCAACAGCATGTCTGCCTCAGCGTCGGGTTAATTCTCGCCCATCATCTTCCCTGTGTTGATGATTTGGGCGGATCTGGCTTTCTCAGCTCTCACGAGCTGGGTTTGCTGAAGTACAGAGGTTAATGCATGGACCCGTTAAGGGCTGCAGCTGGTTAGGCAGTGATGCTATCGATTAGCTGTTGGTCTGGGAACTGCGTTTGACCCTCCACAAGGAAACTTAATTATTTGGTTAGGCAGTGATGCTATCGATTAGCTGTTGGTCTGGGAACT	USA_Wyoming_2018	Brown
M00161_98_000000000-C9DW2_1_1105_8807_5140	GCTGGAGGCTTCGGCCAACAGCATGTCTGCCTCAGCGTCGGGTTAATTCTCGCCCATCATCTTCCCTGTGTTGATGATTTGGGCGGATCTGGCTTTCTCAGCTCTCACGAGCTGGGTTTGCTGAAGTACAGAGGTTAATGCATGGACCCGTTAAGGGCTGCAGCTGGTTAGGCAGTGATGCTATCGATTAGCTGTTGGTCTGGGAACTGCGTTTGACCCTCCACAAGGAAACTTAATTATTTGGTTAGGCAGTGATGCTATCGATTAGCTGTTGGTCTGGGAACT	USA_Wyoming_2018	Brown
M00161_98_000000000-C9DW2_1_1105_8835_17936	GCTGGAGGCTTCGGCCAACAGCATGTCTGCCTCAGCGTCGGGTTAATTCTCGCCCATCATCTTCCCTGTGTTGATGATTTGGGCGGATCTGGCTTTCTCAGCTCTCACGAGCTGGGTTTGCTGAAGTACAGAGGTTAATGCATGGACCCGTTAAGGGCTGCAGCTGGTTAGGCAGTGATGCTATCGATTAGCTGTTGGTCTGGGAACTGCGTTTGACCCTCCACAAGGAAACTTAATTATTTTGGTTAGGCAGTGATGCTATCGATTAGCTGTTGGTCTGGGAAC	USA_Wyoming_2018	Brown
M00161_98_000000000-C9DW2_1_1105_8991_13905	GCTCGAGGCTTCGGCCAAGAGCATGTCTGCCTCAGCGTCGGGTTAACCCTCACCCTCTCTCCAGCACACTCACGTGTAATGGGGATGTGGGTGGATCTGACAGTCCCAGCTTCTGTGTGAGATGTGTCGGCCCCTTAAAAGGTCGGCATGTTGAGCACTGATGGAGGTGGGTCTGTTGAAGCACATAGGCGAACGTGGGTCCCGTTAAGGGCCGCATCCGGGTATGCATGCTTCGTGCTGCTACTTTGCTTGCCGGCCTGGGTTGCCTATTGTTCTCCTCAAACCAGGAAATTTTGCACTTGTACTCGTGATCACTCGTGGTCAAGTTTGCTTGTGCATCTAACTTCTATTCTCCTCAAACCAGGAAATTTTGCACTTGTACTCGTGATCAC	USA_Wyoming_2018	Brown
M00161_98_000000000-C9DW2_1_1105_9310_18255	GCTGGAGGCTTCGGCCAACAGCATGTCTGCCTCAGCGTCGGGTTAATTCTCGCCCATCATCTTCCCTGTGTTGATGATTTGGGCGGATCTGGCTTTCTCAGCTCTCACGAGCTGGGTTTGCTGAAGTACAGAGGTTAATGCATGGACCCGTTAAGGGCTGCAGCTGGTTAGGCAGTGATGCTATCGATTAGCTGTTGGTCTGGGAACTGCGTTTGACCCTCCACAAGGAAACTTAATTATTTGGTTAGGCAGTGATGCTATCGATTAGCTGTTGGTCTGGGAACT	USA_Wyoming_2018	Brown
M00161_98_000000000-C9DW2_1_1105_9358_18761	GCTGGAGGCTTCGGCCAACAGCATGTCTGCCTCAGCGTCGGGTTAATTCTCGCCCATCATCTTCCCTGTGTTGATGATTTGGGCGGATCTGGCTTTCTCAGCTCTCACGAGCTGGGTTTGCTGAAGTACAGAGGTTAATGCATGGACCCGTTAAGGGCTGCAGCTGGTTAGGCAGTGATGCTATCGATTAGCTGTTGGTCTGGGAACTGCGTTTGACCCTCCACAAGGAAACTTAATTATTTGGTTAGGCAGTGATGCTATCGATTAGCTGTTGGTCTGGGAACT	USA_Wyoming_2018	Brown
M00161_98_000000000-C9DW2_1_1105_9666_14348	GCTGGAGGCTTCGGCCAACAGCATGTCTGCCTCAGCGTCGGGTTAATTCTCGCCCATCATCTTCCCTGTGTTGATGATTTGGGCGGATCTGGCTTTCTCAGCTCTCACGAGCTGGGTTTGCTGAAGTACAGAGGTTAATGCATGGACCCGTTAAGGGCTGCAGCTGGTTAGGCAGTGATGCTATCGATTAGCTGTTGGTCTGGGAACTGCGTTTGACCCTCCACAAGGAAACTTAATTATTTGTTAGGCAGTGATGCTATCGATTAGCTGTTGGTCTGGGAACTG	USA_Wyoming_2018	Brown
M00161_98_000000000-C9DW2_1_1105_9799_17824	GCTGGAGGCTTCGGCCAACAGCATGTCTGCCTCAGCGTCGGGTTAATTCTCGCCCATCATCTTCCCTGTGTTGATGATTTGGGCGGATCTGGCTTTCTCAGCTCTCACGAGCTGGGTTTGCTGAAGTACAGAGGTTAATGCATGGACCCGTTAAGGGCTGCAGCTGGTTAGGCAGTGATGCTATCGATTAGCTGTTGGTCTGGGAACTGCGTTTGACCCTCCACAAGGAAACTTAATTATTTGGTTAGGCAGTGATGCTATCGATTAGCTGTTGGTCTGGGAACT	USA_Wyoming_2018	Brown
M00161_98_000000000-C9DW2_1_1105_9820_6866	GCTCGAGGCTTCGGCCAAGAGCATGTCTGCCTCAGCGTCGGGTTAACCCTCACCCTCTCTCCAGCACACTCACGTGTAATGGGGATGTGGGTGGATCTGACAGTCCCAGCTTCTGTGTGAGATGTGTCGGCCCCTTAAAAGGTCGGCATGTTGAGCACTGATGGAGGTGGGTCTGTTGAAGCACATAGGCGAACGTGGGTCCCGTTAAGGGCCGCATCCGGGTATGCATGCTTCGTGCTGCTACTTTGCTTGCCGGCCTGGGTTGCCTATTGTTCTCCTCAAACCAGGAAATTTTGCACTTGTACTCGTGATCACTCGTGGTCAAGTTTGCTTGTGCATCTAACTTCTATTCTCCTCAAACCAGGAAATTTTGCACTTGTACTCGTGATCAC	USA_Wyoming_2018	Brown
M00161_98_000000000-C9DW2_1_1105_9824_12342	GCTGGAGGCTTCGGCCAACAGCATGTCTGCCTCAGCGTCGGGTTAATTCTCGCCCATCATCTTCCCTGTGTTGATGATTTGGGCGGATCTGGCTTTCTCAGCTCTCACGAGCTGGGTTTGCTGAAGTACAGAGGTTAATGCATGGACCCGTTAAGGGCTGCAGCTGGTTAGGCAGTGATGCTATCGATTAGCTGTTGGTCTGGGAACTGCGTTTGACCCTCCACAAGGAAACTTAATTATTTGGTTAGGCAGTGATGCTATCGATTAGCTGTTGGTCTGGGAACT	USA_Wyoming_2018	Brown
M00161_98_000000000-C9DW2_1_1106_10143_11351	GCTGGAGGCTTCGGCCAACAGCATGTCTGCCTCAGCGTCGGGTTAATTCTCGCCCATCATCTTCCCTGTGTTGATGATTTGGGCGGATCTGGCTTTCTCAGCTCTCACGAGCTGGGTTTGCTGAAGTACAGAGGTTAATGCATGGACCCGTTAAGGGCTGCAGCTGGTTAGGCAGTGATGCTATCGATTAGCTGTTGGTCTGGGAACTGCGTTTGACCCTCCACAAGGAAACTTAATTATTTGGTTAGGCAGTGATGCTATCGATTAGCTGTTGGTCTGGGAACT	USA_Wyoming_2018	Brown
M00161_98_000000000-C9DW2_1_1106_10145_1704	GCTGGAGGCTTCGGCCAACAGCATGTCTGCCTCAGCGTCGGGTTAATTCTCGCCCATCATCTTCCCTGTGTTGATGATTTGGGCGGATCTGGCTTTCTCAGCTCTCACGAGCTGGGTTTGCTGAAGTACAGAGGTTAATGCATGGACCCGTTAAGGGCTGCAGCTGGTTAGGCAGTGATGCTATCGATTAGCTGTTGGTCTGGGAACTGCGTTTGACCCTCCACAAGGAAACTTAATTATTTGGTTAGGCAGTGATGCTATCGATTAGCTGTTGGTCTGGGAACT	USA_Wyoming_2018	Brown
M00161_98_000000000-C9DW2_1_1106_10159_17628	GCTGGAGGCTTCGGCCAACAGCATGTCTGCCTCAGCGTCGGGTTAATTCTCGCCCATCATCTTCCCTGTGTTGATGATTTGGGCGGATCTGGCTTTCTCAGCTCTCACGAGCTGGGTTTGCTGAAGTACAGAGGTTAATGCATGGACCCGTTAAGGGCTGCAGCTGGTTAGGCAGTGATGCTATCGATTAGCTGTTGGTCTGGGAACTGCGTTTGACCCTCCACAAGGAAACTTAATTATTTGGTTAGGCAGTGATGCTATCGATTAGCTGTTGGTCTGGGAACT	USA_Wyoming_2018	Brown
M00161_98_000000000-C9DW2_1_1106_10306_15891	GCTGGAGGCTTCGGCCAACAGCATGTCTGCCTCAGCGTCGGGTTAATTCTCGCCCATCATCTTCCCTGTGTTGATGATTTGGGCGGATCTGGCTTTCTCAGCTCTCACGAGCTGGGTTTGCTGAAGTACAGAGGTTAATGCATGGACCCGTTAAGGGCTGCAGCTGGTTAGGCAGTGATGCTATCGATTAGCTGTTGGTCTGGGAACTGCGTTTGACCCTCCACAAGGAAACTTAATTATTTGGTTAGGCAGTGATGCTATCGATTAGCTGTTGGTCTGGGAACT	USA_Wyoming_2018	Brown
M00161_98_000000000-C9DW2_1_1106_10459_17434	GCTCGAGGCTTCGGCCAAGAGCATGTCTGCCTCAGCGTCGGGTTAACCCTCACCCTCTCTCCAGCACACTCACGTGTAATGGGGATGTGGGTGGATCTGACAGTCCCAGCTTCTGTGTGAGATGTGTCGGCCCCTTAAAAGGTCGGCATGTTGAGCACTGATGGAGGTGGGTCTGTTGAAGCACATAGGCGAACGTGGGTCCCGTTAAGGGCCGCATCCGGGTATGCATGCTTCGTGCTGCTACTTTGCTTGCCGGCCTGGGTTGCCTATTGTTCTCCTCAAACCAGGAAATTTTGCACTTGTACTCGTGATCACTCGTGGTCAAGTTTGCTTGTGCATCTAACTTCTATTCTCCTCAAACCAGGAAATTTTGCACTTGTACTCGTGATCAC	USA_Wyoming_2018	Brown
M00161_98_000000000-C9DW2_1_1106_10492_9373	GCTCGAGGCTTCGGCCAAGAGCATGTCTGCCTCAGCGTCGGGTTAACCCTCACCCTCTCTCCAGCACACTCACGTGTAATGGGGATGTGGGTGGATCTGACAGTCCCAGCTTCTGTGTGAGATGTGTCGGCCCCTTAAAAGGTCGGCATGTTGAGCACTGATGGAGGTGGGTCTGTTGAAGCACATAGGCGAACGTGGGTCCCGTTAAGGGCCGCATCCGGGTATGCATGCTTCGTGCTGCTACTTTGCTTGCCGGCCTGGGTTGCCTATTGTTCTCCTCAAACCAGGAAATTTTGCACTTGTACTCGTGATCACTCGTGGTCAAGTTTGCTTGTGCATCTAACTTCTATTCTCCTCAAACCAGGAAATTTTGCACTTGTACTCGTGATCAC	USA_Wyoming_2018	Brown
M00161_98_000000000-C9DW2_1_1106_11208_21952	GCTGGAGGCTTCGGCCAACAGCATGTCTGCCTCAGCGTCGGGTTAATTCTCGCCCATCATCTTCCCTGTGTTGATGATTTGGGCGGATCTGGCTTTCTCAGCTCTCACGAGCTGGGTTTGCTGAAGTACAGAGGTTAATGCATGGACCCGTTAAGGGCTGCAGCTGGTTAGGCAGTGATGCTATCGATTAGCTGTTGGTCTGGGAACTGCGTTTGACCCTCCACAAGGAAACTTAATTATTTGGTTAGGCAGTGATGCTATCGATTAGCTGTTGGTCTGGGAACT	USA_Wyoming_2018	Brown
M00161_98_000000000-C9DW2_1_1106_11314_14635	GCTGGAGGCTTCGGCCAACAGCATGTCTGCCTCAGCGTCGGGTTAATTCTCGCCCATCATCTTCCCTGTGTTGATGATTTGGGCGGATCTGGCTTTCTCAGCTCTCACGAGCTGGGTTTGCTGAAGTACAGAGGTTAATGCATGGACCCGTTAAGGGCTGCAGCTGGTTAGGCAGTGATGCTATCGATTAGCTGTTGGTCTGGGAACTGCGTTTGACCCTCCACAAGGAAACTTAATTATTTGGTTAGGCAGTGATGCTATCGATTAGCTGTTGGTCTGGGAACT	USA_Wyoming_2018	Brown
M00161_98_000000000-C9DW2_1_1106_11469_10378	GCTCGAGGCTTCGGCCAAGAGCATGTCTGCCTCAGCGTCGGGTTAACCCTCACCCTCTCTCCAGCACACTCACGTGTAATGGGGATGTGGGTGGATCTGACAGTCCCAGCTTCTGTGTGAGATGTGTCGGCCCCTTAAAAGGTCGGCATGTTGAGCACTGATGGAGGTGGGTCTGTTGAAGCACATAGGCGAACGTGGGTCCCGTTAAGGGCCGCATCCGGGTATGCATGCTTCGTGCTGCTACTTTGCTTGCCGGCCTGGGTTGCCTATTGTTCTCCTCAAACCAGGAAATTTTGCACTTGTACTCGTGATCACTCGTGGTCAAGTTTGCTTGTGCATCTAACTTCTATTCTCCTCAAACCAGGAAATTTTGCACTTGTACTCGTGATCAC	USA_Wyoming_2018	Brown
M00161_98_000000000-C9DW2_1_1106_11539_17555	GCTGGAGGCTTCGGCCAACAGCATGTCTGCCTCAGCGTCGGGTTAATTCTCGCCCATCATCTTCCCTGTGTTGATGATTTGGGCGGATCTGGCTTTCTCAGCTCTCACGAGCTGGGTTTGCTGAAGTACAGAGGTTAATGCATGGACCCGTTAAGGGCTGCAGCTGGTTAGGCAGTGATGCTATCGATTAGCTGTTGGTCTGGGAACTGCGTTTGACCCTCCACAAGGAAACTTAATTATTTGGTTAGGCAGTGATGCTATCGATTAGCTGTTGGTCTGGGAACT	USA_Wyoming_2018	Brown
M00161_98_000000000-C9DW2_1_1106_11793_16753	GCTCGAGGCTTCGGCCAAGAGCATGTCTGCCTCAGCGTCGGGTTAATCCTCACCAAACTCACACACATTCACTTGTGTTGGGAGACCTTGGTGGACATGGCTTTCCCAGCGCCACTGCATACGTTCCCGTCAAACGGAATGTGTGCAATTCATGTGGAACTGGGTCTGCTGAAGTCGATAGGCGTCTGCGGAGTCCGTTAAGGGCCGCATCTGGGTATGCTAGCTTCGTGCTGCTATCTAAGTTGTTGGTCTGGACATCTTGTACGGCGCCTCTAACCAGGAACCCTTGTACATGTATCACTTCACTGTGGTGCGTGTGCACGACCTACTAACATCTTGTACGGCGCCTCTAACCAGGAACCCTTGTACATGTA	USA_Wyoming_2018	Brown
M00161_98_000000000-C9DW2_1_1106_12263_24165	GCTGGAGGCTTCGGCCAACAGCATGTCTGCCTCAGCGTCGGGTTAATTCTCGCCCATCATCTTCCCTGTGTTGATGATTTGGGCGGATCTGGCTTTCTCAGCTCTCACGAGCTGGGTTTGCTGAAGTACAGAGGTTAATGCATGGACCCGTTAAGGGCTGCAGCTGGTTAGGCAGTGATGCTATCGATTAGCTGTTGGTCTGGGAACTGCGTTTGACCCTCCACAAGGAAACTTAATTATTTGGTTAGGCAGTGATGCTATCGATTAGCTGTTGGTCTGGGAACT	USA_Wyoming_2018	Brown
M00161_98_000000000-C9DW2_1_1106_12594_7806	GCTGGAGGCTTCGGCCAACAGCATGTCTGCCTCAGCGTCGGGTTAATTCTCGCCCATCATCTTCCCTGTGTTGATGATTTGGGCGGATCTGGCTTTCTCAGCTCTCACGAGCTGGGTTTGCTGAAGTACAGAGGTTAATGCATGGACCCGTTAAGGGCTGCAGCTGGTTAGGCAGTGATGCTATCGATTAGCTGTTGGTCTGGGAACTGCGTTTGACCCTCCACAAGGAAACTTAATTATTTGGTTAGGCAGTGATGCTATCGATTAGCTGTTGGTCTGGGAACT	USA_Wyoming_2018	Brown
M00161_98_000000000-C9DW2_1_1106_12827_22334	GCTGGAGGCTTCGGCCAACAGCATGTCTGCCTCAGCGTCGGGTTAATTCTCGCCCATCATCTTCCCTGTGTTGATGATTTGGGCGGATCTGGCTTTCTCAGCTCTCACGAGCTGGGTTTGCTGAAGTACAGAGGTTAATGCATGGACCCGTTAAGGGCTGCAGCTGGTTAGGCAGTGATGCTATCGATTAGCTGTTGGTCTGGGAACTGCGTTTGACCCTCCACAAGGAAACTTAATTATTTGGTTAGGCAGTGATGCTATCGATTAGCTGTTGGTCTGGGAACT	USA_Wyoming_2018	Brown
M00161_98_000000000-C9DW2_1_1106_13085_11593	GCTCGAGGCTTCGGCCAAGAGCATGTCTGCCTCAGCGTCGGGTTAACCCTCACCCTCTCTCCAGCACACTCACGTGTAATGGGGATGTGGGTGGATCTGACAGTCCCAGCTTCTGTGTGAGATGTGTCGGCCCCTTAAAAGGTCGGCATGTTGAGCACTGATGGAGGTGGGTCTGTTGAAGCACATAGGCGAACGTGGGTCCCGTTAAGGGCCGCATCCGGGTATGCATGCTTCGTGCTGCTACTTTGCTTGCCGGCCTGGGTTGCCTATTGTTCTCCTCAAACCAGGAAATTTTGCACTTGTACTCGTGATCACTCGTGGTCAAGTTTGCTTGTGCATCTAACTTCTATTCTCCTCAAACCAGGAAATTTTGCACTTGTACTCGTGATCAC	USA_Wyoming_2018	Brown
M00161_98_000000000-C9DW2_1_1106_13318_2401	GCTCGAGGCTTCGGCCAAGAGCATGTCTGCCTCAGCGTCGGGTTAACCCTCACCCTCTCTCCAGCACACTCACGTGTAATGGGGATGTGGGTGGATCTGACAGTCCCAGCTTCTGTGTGAGATGTGTCGGCCCCTTAAAAGGTCGGCATGTTGAGCACTGATGGAGGTGGGTCTGTTGAAGCACATAGGCGAACGTGGGTCCCGTTAAGGGCCGCATCCGGGTATGCATGCTTCGTGCTGCTACTTTGCTTGCCGGCCTGGGTTGCCTATTGTTCTCCTCAAACCAGGAAATTTTGCACTTGTACTCGTGATCACTCGTGGTCAAGTTTGCTTGTGCATCTAACTTCTATTCTCCTCAAACCAGGAAATTTTGCACTTGTACTCGTGATCAC	USA_Wyoming_2018	Brown
M00161_98_000000000-C9DW2_1_1106_13355_23669	GCTGGAGGCTTCGGCCAACAGCATGTCTGCCTCAGCGTCGGGTTAATTCTCGCCCATCATCTTCCCTGTGTTGATGATTTGGGCGGATCTGGCTTTCTCAGCTCTCACGAGCTGGGTTTGCTGAAGTACAGAGGTTAATGCATGGACCCGTTAAGGGCTGCAGCTGGTTAGGCAGTGATGCTATCGATTAGCTGTTGGTCTGGGAACTGCGTTTGACCCTCCACAAGGAAACTTAATTATTTGGTTAGGCAGTGATGCTATCGATTAGCTGTTGGTCTGGGAACT	USA_Wyoming_2018	Brown
M00161_98_000000000-C9DW2_1_1106_13722_20594	GCTGGAGGCTTCGGCCAACAGCATGTCTGCCTCAGCGTCGGGTTAATTCTCGCCCATCATCTTCCCTGTGTTGATGATTTGGGCGGATCTGGCTTTCTCAGCTCTCACGAGCTGGGTTTGCTGAAGTACAGAGGTTAATGCATGGACCCGTTAAGGGCTGCAGCTGGTTAGGCAGTGATGCTATCGATTAGCTGTTGGTCTGGGAACTGCGTTTGACCCTCCACAAGGAAACTTAATTATTTGGTTAGGCAGTGATGCTATCGATTAGCTGTTGGTCTGGGAACT	USA_Wyoming_2018	Brown
M00161_98_000000000-C9DW2_1_1106_13900_6013	GCTGGAGGCTTCGGCCAACAGCATGTCTGCCTCAGCGTCGGGTTAATTCTCGCCCATCATCTTCCCTGTGTTGATGATTTGGGCGGATCTGGCTTTCTCAGCTCTCACGAGCTGGGTTTGCTGAAGTACAGAGGTTAATGCATGGACCCGTTAAGGGCTGCAGCTGGTTAGGCAGTGATGCTATCGATTAGCTGTTGGTCTGGGAACTGCGTTTGACCCTCCACAAGGAAACTTAATTATTTGGTTAGGCAGTGATGCTATCGATTAGCTGTTGGTCTGGGAACT	USA_Wyoming_2018	Brown
M00161_98_000000000-C9DW2_1_1106_13937_21175	GCTCGAGGCTTCGGCCAAGAGCATGTCTGCCTCAGCGTCGGGTTAACCCTCACCCTCTCTCCAGCACACTCACGTGTAATGGGGATGTGGGTGGATCTGACAGTCCCAGCTTCTGTGTGAGATGTGTCGGCCCCTTAAAAGGTCGGCATGTTGAGCACTGATGGAGGTGGGTCTGTTGAAGCACATAGGCGAACGTGGGTCCCGTTAAGGGCCGCATCCGGGTATGCATGCTTCGTGCTGCTACTTTGCTTGCCGGCCTGGGTTGCCTATTGTTCTCCTCAAACCAGGAAATTTTGCACTTGTACTCGTGATCACTCGTGGTCAAGTTTGCTTGTGCATCTAACTTCTATTCTCCTCAAACCAGGAAATTTTGCACTTGTACTCGTGATCAC	USA_Wyoming_2018	Brown
M00161_98_000000000-C9DW2_1_1106_14230_13045	GCTGGAGGCTTCGGCCAACAGCATGTCTGCCTCAGCGTCGGGTTAATTCTCGCCCATCATCTTCCCTGTGTTGATGATTTGGGCGGATCTGGCTTTCTCAGCTCTCACGAGCTGGGTTTGCTGAAGTACAGAGGTTAATGCATGGACCCGTTAAGGGCTGCAGCTGGTTAGGCAGTGATGCTATCGATTAGCTGTTGGTCTGGGAACTGCGTTTGACCCTCCACAAGGAAACTTAATTATTTGGTTAGGCAGTGATGCTATCGATTAGCTGTTGGTCTGGGAACT	USA_Wyoming_2018	Brown
M00161_98_000000000-C9DW2_1_1106_14398_2772	GCTCGAGGCTTCGGCCAAGAGCATGTCTGCCTCAGCGTCGGGTTAACCCTCACCCTCTCTCCAGCACACTCACGTGTAATGGGGATGTGGGTGGATCTGACAGTCCCAGCTTCTGTGTGAGATGTGTCGGCCCCTTAAAAGGTCGGCATGTTGAGCACTGATGGAGGTGGGTCTGTTGAAGCACATAGGCGAACGTGGGTCCCGTTAAGGGCCGCATCCGGGTATGCATGCTTCGTGCTGCTACTTTGCTTGCCGGCCTGGGTTGCCTATTGTTCTCCTCAAACCAGGAAATTTTGCACTTGTACTCGTGATCACTCGTGGTCAAGTTTGCTTGTGCATCTAACTTCTATTCTCCTCAAACCAGGAAATTTTGCACTTGTACTCGTGATCAC	USA_Wyoming_2018	Brown
M00161_98_000000000-C9DW2_1_1106_14466_14996	GCTGGAGGCTTCGGCCAACAGCATGTCTGCCTCAGCGTCGGGTTAATTCTCGCCCATCATCTTCCCTGTGTTGATGATTTGGGCGGATCTGGCTTTCTCAGCTCTCACGAGCTGGGTTTGCTGAAGTACAGAGGTTAATGCATGGACCCGTTAAGGGCTGCAGCTGGTTAGGCAGTGATGCTATCGATTAGCTGTTGGTCTGGGAACTGCGTTTGACCCTCCACAAGGAAACTTAATTATTTGGTTAGGCAGTGATGCTATCGATTAGCTGTTGGTCTGGGAACT	USA_Wyoming_2018	Brown
M00161_98_000000000-C9DW2_1_1106_14835_14826	GCTCGAGGCTTCGGCCAAGAGCATGTCTGCCTCAGCGTCGGGTTAATCCTCACCAAACTCACACACATTCACTTGTGTTGGGAGACCTTGGTGGACATGGCTTTCCCAGCGCCACTGCATACGTTCCCGTCAAACGGAATGTGTGCAATTCATGTGGAACTGGGTCTGCTGAAGTCGATAGGCGTCTGCGGAGTCCGTTAAGGGCCGCATCTGGGTATGCTAGCTTCGTGCTGCTATCTAAGTTGTTGGTCTGGACATCTTGTACGGCGCCTCTAACCAGGAACCCTTGTACATGTATCACTTCACTGTGGTGCGTGTGCACGACCTACTAACATCTTGTACGGCGCCTCTAACCAGGAACCCTTGTACATGTA	USA_Wyoming_2018	Brown
M00161_98_000000000-C9DW2_1_1106_15131_20946	GCTGGAGGCTTCGGCCAACAGCATGTCTGCCTCAGCGTCGGGTTAATTCTCGCCCATCATCTTCCCTGTGTTGATGATTTGGGCGGATCTGGCTTTCTCAGCTCTCACGAGCTGGGTTTGCTGAAGTACAGAGGTTAATGCATGGACCCGTTAAGGGCTGCAGCTGGTTAGGCAGTGATGCTATCGATTAGCTGTTGGTCTGGGAACTGCGTTTGACCCTCCACAAGGAAACTTAATTATTTGGTTAGGCAGTGATGCTATCGATTAGCTGTTGGTCTGGGAACT	USA_Wyoming_2018	Brown
M00161_98_000000000-C9DW2_1_1106_15205_21460	GCTGGAGGCTTCGGCCAACAGCATGTCTGCCTCAGCGTCGGGTTAATTCTCGCCCATCATCTTCCCTGTGTTGATGATTTGGGCGGATCTGGCTTTCTCAGCTCTCACGAGCTGGGTTTGCTGAAGTACAGAGGTTAATGCATGGACCCGTTAAGGGCTGCAGCTGGTTAGGCAGTGATGCTATCGATTAGCTGTTGGTCTGGGAACTGCGTTTGACCCTCCACAAGGAAACTTAATTATTTGGTTAGGCAGTGATGCTATCGATTAGCTGTTGGTCTGGGAACT	USA_Wyoming_2018	Brown
M00161_98_000000000-C9DW2_1_1106_15353_23046	GCTGGAGGCTTCGGCCAACAGCATGTCTGCCTCAGCGTCGGGTTAATTCTCGCCCATCATCTTCCCTGTGTTGATGATTTGGGCGGATCTGGCTTTCTCAGCTCTCACGAGCTGGGTTTGCTGAAGTACAGAGGTTAATGCATGGACCCGTTAAGGGCTGCAGCTGGTTAGGCAGTGATGCTATCGATTAGCTGTTGGTCTGGGAACTGCGTTTGACCCTCCACAAGGAAACTTAATTATTTGGTTAGGCAGTGATGCTATCGATTAGCTGTTGGTCTGGGAACT	USA_Wyoming_2018	Brown
M00161_98_000000000-C9DW2_1_1106_15670_11832	GCTCGAGGCTTCGGCCAAGAGCATGTCTGCCTCAGCGTCGGGTTAACCCTCACCCTCTCTCCAGCACACTCACGTGTAATGGGGATGTGGGTGGATCTGACAGTCCCAGCTTCTGTGTGAGATGTGTCGGCCCCTTAAAAGGTCGGCATGTTGAGCACTGATGGAGGTGGGTCTGTTGAAGCACATAGGCGAACGTGGGTCCCGTTAAGGGCCGCATCCGGGTATGCATGCTTCGTGCTGCTACTTTGCTTGCCGGCCTGGGTTGCCTATTGTTCTCCTCAAACCAGGAAATTTTGCACTTGTACTCGTGATCACTCGTGGTCAAGTTTGCTTGTGCATCTAACTTCTATTCTCCTCAAACCAGGAAATTTTGCACTTGTACTCGTGATCAC	USA_Wyoming_2018	Brown
M00161_98_000000000-C9DW2_1_1106_15813_18259	GCTGGAGGCTTCGGCCAACAGCATGTCTGCCTCAGCGTCGGGTTAATTCTCGCCCATCATCTTCCCTGTGTTGATGATTTGGGCGGATCTGGCTTTCTCAGCTCTCACGAGCTGGGTTTGCTGAAGTACAGAGGTTAATGCATGGACCCGTTAAGGGCTGCAGCTGGTTAGGCAGTGATGCTATCGATTAGCTGTTGGTCTGGGAACTGCGTTTGACCCTCCACAAGGAAACTTAATTATTTGGTTAGGCAGTGATGCTATCGATTAGCTGTTGGTCTGGGAACT	USA_Wyoming_2018	Brown
M00161_98_000000000-C9DW2_1_1106_17414_20389	GCTGGAGGCTTCGGCCAACAGCATGTCTGCCTCAGCGTCGGGTTAATTCTCGCCCATCATCTTCCCTGTGTTGATGATTTGGGCGGATCTGGCTTTCTCAGCTCTCACGAGCTGGGTTTGCTGAAGTACAGAGGTTAATGCATGGACCCGTTAAGGGCTGCAGCTGGTTAGGCAGTGATGCTATCGATTAGCTGTTGGTCTGGGAACTGCGTTTGACCCTCCACAAGGAAACTTAATTATTTGGTTAGGCAGTGATGCTATCGATTAGCTGTTGGTCTGGGAACT	USA_Wyoming_2018	Brown
M00161_98_000000000-C9DW2_1_1106_17518_18808	GCTGGAGGCTTCGGCCAACAGCATGTCTGCCTCAGCGTCGGGTTAATTCTCGCCCATCATCTTCCCTGTGTTGATGATTTGGGCGGATCTGGCTTTCTCAGCTCTCACGAGCTGGGTTTGCTGAAGTACAGAGGTTAATGCATGGACCCGTTAAGGGCTGCAGCTGGTTAGGCAGTGATGCTATCGATTAGCTGTTGGTCTGGGAACTGCGTTTGACCCTCCACAAGGAAACTTAATTATTTGGTTAGGCAGTGATGCTATCGATTAGCTGTTGGTCTGGGAACT	USA_Wyoming_2018	Brown
M00161_98_000000000-C9DW2_1_1106_17865_15566	GCTCGAGGCTTCGGCCAAGAGCATGTCTGCCTCAGCGTCGGGTTAACCCTCACCCTCTCTCCAGCACACTCACGTGTAATGGGGATGTGGGTGGATCTGACAGTCCCAGCTTCTGTGTGAGATGTGTCGGCCCCTTAAAAGGTCGGCATGTTGAGCACTGATGGAGGTGGGTCTGTTGAAGCACATAGGCGAACGTGGGTCCCGTTAAGGGCCGCATCCGGGTATGCATGCTTCGTGCTGCTACTTTGCTTGCCGGCCTGGGTTGCCTATTGTTCTCCTCAAACCAGGAAATTTTGCACTTGTACTCGTGATCACTCGTGGTCAAGTTTGCTTGTGCATCTAACTTCTATTCTCCTCAAACCAGGAAATTTTGCACTTGTACTCGTGATCAC	USA_Wyoming_2018	Brown
M00161_98_000000000-C9DW2_1_1106_18137_14605	GCTGGAGGCTTCGGCCAACAGCATGTCTGCCTCAGCGTCGGGTTAATTCTCGCCCATCATCTTCCCTGTGTTGATGATTTGGGCGGATCTGGCTTTCTCAGCTCTCACGAGCTGGGTTTGCTGAAGTACAGAGGTTAATGCATGGACCCGTTAAGGGCTGCAGCTGGTTAGGCAGTGATGCTATCGATTAGCTGTTGGTCTGGGAACTGCGTTTGACCCTCCACAAGGAAACTTAATTATTTGGTTAGGCAGTGATGCTATCGATTAGCTGTTGGTCTGGGAACT	USA_Wyoming_2018	Brown
M00161_98_000000000-C9DW2_1_1106_18236_18170	GCTCGAGGCTTCGGCCAAGAGCATGTCTGCCTCAGCGTCGGGTTAATCCTCACCAAACTCACACACATTCACTTGTGTTGGGAGACCTTGGTGGACATGGCTTTCCCAGCGCCACTGCATACGTTCCCGTCAAACGGAATGTGTGCAATTCATGTGGAACTGGGTCTGCTGAAGTCGATAGGCGTCTGCGGAGTCCGTTAAGGGCCGCATCTGGGTATGCTAGCTTCGTGCTGCTATCTAAGTTGTTGGTCTGGACATCTTGTACGGCGCCTCTAACCAGGAACCCTTGTACATGTATCACTTCACTGTGGTGCGTGTGCACGACCTACTAACATCTTGTACGGCGCCTCTAACCAGGAACCCTTGTACATGTA	USA_Wyoming_2018	Brown
M00161_98_000000000-C9DW2_1_1106_18875_6985	GCTGGAGGCTTCGGCCAACAGCATGTCTGCCTCAGCGTCGGGTTAATTCTCGCCCATCATCTTCCCTGTGTTGATGATTTGGGCGGATCTGGCTTTCTCAGCTCTCACGAGCTGGGTTTGCTGAAGTACAGAGGTTAATGCATGGACCCGTTAAGGGCTGCAGCTGGTTAGGCAGTGATGCTATCGATTAGCTGTTGGTCTGGGAACTGCGTTTGACCCTCCACAAGGAAACTTAATTATTTGGTTAGGCAGTGATGCTATCGATTAGCTGTTGGTCTGGGAACT	USA_Wyoming_2018	Brown
M00161_98_000000000-C9DW2_1_1106_19014_22922	GCTGGAGGCTTCGGCCAACAGCATGTCTGCCTCAGCGTCGGGTTAATTCTCGCCCATCATCTTCCCTGTGTTGATGATTTGGGCGGATCTGGCTTTCTCAGCTCTCACGAGCTGGGTTTGCTGAAGTACAGAGGTTAATGCATGGACCCGTTAAGGGCTGCAGCTGGTTAGGCAGTGATGCTATCGATTAGCTGTTGGTCTGGGAACTGCGTTTGACCCTCCACAAGGAAACTTAATTATTTGGTTAGGCAGTGATGCTATCGATTAGCTGTTGGTCTGGGAACT	USA_Wyoming_2018	Brown
M00161_98_000000000-C9DW2_1_1106_19735_18704	GCTGGAGGCTTCGGCCAACAGCATGTCTGCCTCAGCGTCGGGTTAATTCTCGCCCATCATCTTCCCTGTGTTGATGATTTGGGCGGATCTGGCTTTCTCAGCTCTCACGAGCTGGGTTTGCTGAAGTACAGAGGTTAATGCATGGACCCGTTAAGGGCTGCAGCTGGTTAGGCAGTGATGCTATCGATTAGCTGTTGGTCTGGGAACTGCGTTTGACCCTCCACAAGGAAACTTAATTATTTGGTTAGGCAGTGATGCTATCGATTAGCTGTTGGTCTGGGAACT	USA_Wyoming_2018	Brown
M00161_98_000000000-C9DW2_1_1106_19854_1900	GCTCGAGGCTTCGGCCAAGAGCATGTCTGCCTCAGCGTCGGGTTAACCCTCACCCTCTCTCCAGCACACTCACGTGTAATGGGGATGTGGGTGGATCTGACAGTCCCAGCTTCTGTGTGAGATGTGTCGGCCCCTTAAAAGGTCGGCATGTTGAGCACTGATGGAGGTGGGTCTGTTGAAGCACATAGGCGAACGTGGGTCCCGTTAAGGGCCGCATCCGGGTATGCATGCTTCGTGCTGCTACTTTGCTTGCCGGCCTGGGTTGCCTATTGTTCTCCTCAAACCAGGAAATTTTGCACTTGTACTCGTGATCACTCGTGGTCAAGTTTGCTTGTGCATCTAACTTCTATTCTCCTCAAACCAGGAAATTTTGCACTTGTACTCGTGATCAC	USA_Wyoming_2018	Brown
M00161_98_000000000-C9DW2_1_1106_19935_22615	GCTGGAGGCTTCGGCCAACAGCATGTCTGCCTCAGCGTCGGGTTAATTCTCGCCCATCATCTTCCCTGTGTTGATGATTTGGGCGGATCTGGCTTTCTCAGCTCTCACGAGCTGGGTTTGCTGAAGTACAGAGGTTAATGCATGGACCCGTTAAGGGCTGCAGCTGGTTAGGCAGTGATGCTATCGATTAGCTGTTGGTCTGGGAACTGCGTTTGACCCTCCACAAGGAAACTTAATTATTTGGTTAGGCAGTGATGCTATCGATTAGCTGTTGGTCTGGGAACT	USA_Wyoming_2018	Brown
M00161_98_000000000-C9DW2_1_1106_19992_15155	GCTGGAGGCTTCGGCCAACAGCATGTCTGCCTCAGCGTCGGGTTAATTCTCGCCCATCATCTTCCCTGTGTTGATGATTTGGGCGGATCTGGCTTTCTCAGCTCTCACGAGCTGGGTTTGCTGAAGTACAGAGGTTAATGCATGGACCCGTTAAGGGCTGCAGCTGGTTAGGCAGTGATGCTATCGATTAGCTGTTGGTCTGGGAACTGCGTTTGACCCTCCACAAGGAAACTTAATTATTTGGTTAGGCAGTGATGCTATCGATTAGCTGTTGGTCTGGGAACT	USA_Wyoming_2018	Brown
M00161_98_000000000-C9DW2_1_1106_20471_13944	GCTGGAGGCTTCGGCCAACAGCATGTCTGCCTCAGCGTCGGGTTAATTCTCGCCCATCATCTTCCCTGTGTTGATGATTTGGGCGGATCTGGCTTTCTCAGCTCTCACGAGCTGGGTTTGCTGAAGTACAGAGGTTAATGCATGGACCCGTTAAGGGCTGCAGCTGGTTAGGCAGTGATGCTATCGATTAGCTGTTGGTCTGGGAACTGCGTTTGACCCTCCACAAGGAAACTTAATTATTTGGTTAGGCAGTGATGCTATCGATTAGCTGTTGGTCTGGGAACT	USA_Wyoming_2018	Brown
M00161_98_000000000-C9DW2_1_1106_20548_10598	GCTGGAGGCTTCGGCCAACAGCATGTCTGCCTCAGCGTCGGGTTAATTCTCGCCCATCATCTTCCCTGTGTTGATGATTTGGGCGGATCTGGCTTTCTCAGCTCTCACGAGCTGGGTTTGCTGAAGTACAGAGGTTAATGCATGGACCCGTTAAGGGCTGCAGCTGGTTAGGCAGTGATGCTATCGATTAGCTGTTGGTCTGGGAACTGCGTTTGACCCTCCACAAGGAAACTTAATTATTTGGTTAGGCAGTGATGCTATCGATTAGCTGTTGGTCTGGGAACT	USA_Wyoming_2018	Brown
M00161_98_000000000-C9DW2_1_1106_20919_19107	GCTCGAGGCTTCGGCCAAGAGCATGTCTGCCTCAGCGTCGGGTTAACCCTCACCCTCTCTCCAGCACACTCACGTGTAATGGGGATGTGGGTGGATCTGACAGTCCCAGCTTCTGTGTGAGATGTGTCGGCCCCTTAAAAGGTCGGCATGTTGAGCACTGATGGAGGTGGGTCTGTTGAAGCACATAGGCGAACGTGGGTCCCGTTAAGGGCCGCATCCGGGTATGCATGCTTCGTGCTGCTACTTTGCTTGCCGGCCTGGGTTGCCTATTGTTCTCCTCAAACCAGGAAATTTTGCACTTGTACTCGTGATCACTCGTGGTCAAGTTTGCTTGTGCATCTAACTTCTATTCTCCTCAAACCAGGAAATTTTGCACTTGTACTCGTGATCAC	USA_Wyoming_2018	Brown
M00161_98_000000000-C9DW2_1_1106_21122_5996	GCTGGAGGCTTCGGCCAACAGCATGTCTGCCTCAGCGTCGGGTTAATTCTCGCCCATCATCTTCCCTGTGTTGATGATTTGGGCGGATCTGGCTTTCTCAGCTCTCACGAGCTGGGTTTGCTGAAGTACAGAGGTTAATGCATGGACCCGTTAAGGGCTGCAGCTGGTTAGGCAGTGATGCTATCGATTAGCTGTTGGTCTGGGAACTGCGTTTGACCCTCCACAAGGAAACTTAATTATTTGGTTAGGCAGTGATGCTATCGATTAGCTGTTGGTCTGGGAACT	USA_Wyoming_2018	Brown
M00161_98_000000000-C9DW2_1_1106_21396_10147	GCTGGAGGCTTCGGCCAACAGCATGTCTGCCTCAGCGTCGGGTTAATTCTCGCCCATCATCTTCCCTGTGTTGATGATTTGGGCGGATCTGGCTTTCTCAGCTCTCACGAGCTGGGTTTGCTGAAGTACAGAGGTTAATGCATGGACCCGTTAAGGGCTGCAGCTGGTTAGGCAGTGATGCTATCGATTAGCTGTTGGTCTGGGAACTGCGTTTGACCCTCCACAAGGAAACTTAATTATTTGGTTAGGCAGTGATGCTATCGATTAGCTGTTGGTCTGGGAACT	USA_Wyoming_2018	Brown
M00161_98_000000000-C9DW2_1_1106_21599_20859	GCTGGAGGCTTCGGCCAACAGCATGTCTGCCTCAGCGTCGGGTTAATTCTCGCCCATCATCTTCCCTGTGTTGATGATTTGGGCGGATCTGGCTTTCTCAGCTCTCACGAGCTGGGTTTGCTGAAGTACAGAGGTTAATGCATGGACCCGTTAAGGGCTGCAGCTGGTTAGGCAGTGATGCTATCGATTAGCTGTTGGTCTGGGAACTGCGTTTGACCCTCCACAAGGAAACTTAATTATTTGGTTAGGCAGTGATGCTATCGATTAGCTGTTGGTCTGGGAACT	USA_Wyoming_2018	Brown
M00161_98_000000000-C9DW2_1_1106_22231_6797	GCTGGAGGCTTCGGCCAACAGCATGTCTGCCTCAGCGTCGGGTTAATTCTCGCCCATCATCTTCCCTGTGTTGATGATTTGGGCGGATCTGGCTTTCTCAGCTCTCACGAGCTGGGTTTGCTGAAGTACAGAGGTTAATGCATGGACCCGTTAAGGGCTGCAGCTGGTTAGGCAGTGATGCTATCGATTAGCTGTTGGTCTGGGAACTGCGTTTGACCCTCCACAAGGAAACTTAATTATTTGTTAGGCAGTGATGCTATCGATTAGCTGTTGGTCTGGGAACTG	USA_Wyoming_2018	Brown
M00161_98_000000000-C9DW2_1_1106_22313_1922	GCTGGAGGCTTCGGCCAACAGCATGTCTGCCTCAGCGTCGGGTTAATTCTCGCCCATCATCTTCCCTGTGTTGATGATTTGGGCGGATCTGGCTTTCTCAGCTCTCACGAGCTGGGTTTGCTGAAGTACAGAGGTTAATGCATGGACCCGTTAAGGGCTGCAGCTGGTTAGGCAGTGATGCTATCGATTAGCTGTTGGTCTGGGAACTGCGTTTGACCCTCCACAAGGAAACTTAATTATTTGGTTAGGCAGTGATGCTATCGATTAGCTGTTGGTCTGGGAACT	USA_Wyoming_2018	Brown
M00161_98_000000000-C9DW2_1_1106_22369_2961	GCTGGAGGCTTCGGCCAACAGCATGTCTGCCTCAGCGTCGGGTTAATTCTCGCCCATCATCTTCCCTGTGTTGATGATTTGGGCGGATCTGGCTTTCTCAGCTCTCACGAGCTGGGTTTGCTGAAGTACAGAGGTTAATGCATGGACCCGTTAAGGGCTGCAGCTGGTTAGGCAGTGATGCTATCGATTAGCTGTTGGTCTGGGAACTGCGTTTGACCCTCCACAAGGAAACTTAATTATTTGGTTAGGCAGTGATGCTATCGATTAGCTGTTGGTCTGGGAACT	USA_Wyoming_2018	Brown
M00161_98_000000000-C9DW2_1_1106_22380_7546	GCTGGAGGCTTCGGCCAACAGCATGTCTGCCTCAGCGTCGGGTTAATTCTCGCCCATCATCTTCCCTGTGTTGATGATTTGGGCGGATCTGGCTTTCTCAGCTCTCACGAGCTGGGTTTGCTGAAGTACAGAGGTTAATGCATGGACCCGTTAAGGGCTGCAGCTGGTTAGGCAGTGATGCTATCGATTAGCTGTTGGTCTGGGAACTGCGTTTGACCCTCCACAAGGAAACTTAATTATTTGGTTAGGCAGTGATGCTATCGATTAGCTGTTGGTCTGGGAACT	USA_Wyoming_2018	Brown
M00161_98_000000000-C9DW2_1_1106_22473_8013	GCTGGAGGCTTCGGCCAACAGCATGTCTGCCTCAGCGTCGGGTTAATTCTCGCCCATCATCTTCCCTGTGTTGATGATTTGGGCGGATCTGGCTTTCTCAGCTCTCACGAGCTGGGTTTGCTGAAGTACAGAGGTTAATGCATGGACCCGTTAAGGGCTGCAGCTGGTTAGGCAGTGATGCTATCGATTAGCTGTTGGTCTGGGAACTGCGTTTGACCCTCCACAAGGAAACTTAATTATTTGGTTAGGCAGTGATGCTATCGATTAGCTGTTGGTCTGGGAACT	USA_Wyoming_2018	Brown
M00161_98_000000000-C9DW2_1_1106_23018_10927	GCTCGAGGCTTCGGCCAAGAGCATGTCTGCCTCAGCGTCGGGTTAACCCTCACCCTCTCTCCAGCACACTCACGTGTAATGGGGATGTGGGTGGATCTGACAGTCCCAGCTTCTGTGTGAGATGTGTCGGCCCCTTAAAAGGTCGGCATGTTGAGCACTGATGGAGGTGGGTCTGTTGAAGCACATAGGCGAACGTGGGTCCCGTTAAGGGCCGCATCCGGGTATGCATGCTTCGTGCTGCTACTTTGCTTGCCGGCCTGGGTTGCCTATTGTTCTCCTCAAACCAGGAAATTTTGCACTTGTACTCGTGATCACTCGTGGTCAAGTTTGCTTGTGCATCTAACTTCTATTCTCCTCAAACCAGGAAATTTTGCACTTGTACTCGTGATCAC	USA_Wyoming_2018	Brown
M00161_98_000000000-C9DW2_1_1106_23281_18150	GCTGGAGGCTTCGGCCAACAGCATGTCTGCCTCAGCGTCGGGTTAATTCTCGCCCATCATCTTCCCTGTGTTGATGATTTGGGCGGATCTGGCTTTCTCAGCTCTCACGAGCTGGGTTTGCTGAAGTACAGAGGTTAATGCATGGACCCGTTAAGGGCTGCAGCTGGTTAGGCAGTGATGCTATCGATTAGCTGTTGGTCTGGGAACTGCGTTTGACCCTCCACAAGGAAACTTAATTATTTGGTTAGGCAGTGATGCTATCGATTAGCTGTTGGTCTGGGAACT	USA_Wyoming_2018	Brown
M00161_98_000000000-C9DW2_1_1106_23310_23768	GCTGGAGGCTTCGGCCAACAGCATGTCTGCCTCAGCGTCGGGTTAATTCTCGCCCATCATCTTCCCTGTGTTGATGATTTGGGCGGATCTGGCTTTCTCAGCTCTCACGAGCTGGGTTTGCTGAAGTACAGAGGTTAATGCATGGACCCGTTAAGGGCTGCAGCTGGTTAGGCAGTGATGCTATCGATTAGCTGTTGGTCTGGGAACTGCGTTTGACCCTCCACAAGGAAACTTAATTATTTGGTTAGGCAGTGATGCTATCGATTAGCTGTTGGTCTGGGAACT	USA_Wyoming_2018	Brown
M00161_98_000000000-C9DW2_1_1106_23340_24796	GCTGGAGGCTTCGGCCAACAGCATGTCTGCCTCAGCGTCGGGTTAATTCTCGCCCATCATCTTCCCTGTGTTGATGATTTGGGCGGATCTGGCTTTCTCAGCTCTCACGAGCTGGGTTTGCTGAAGTACAGAGGTTAATGCATGGACCCGTTAAGGGCTGCAGCTGGTTAGGCAGTGATGCTATCGATTAGCTGTTGGTCTGGGAACTGCGTTTGACCCTCCACAAGGAAACTTAATTATTTGGTTAGGCAGTGATGCTATCGATTAGCTGTTGGTCTGGGAACT	USA_Wyoming_2018	Brown
M00161_98_000000000-C9DW2_1_1106_23550_7059	GCTGGAGGCTTCGGCCAACAGCATGTCTGCCTCAGCGTCGGGTTAATTCTCGCCCATCATCTTCCCTGTGTTGATGATTTGGGCGGATCTGGCTTTCTCAGCTCTCACGAGCTGGGTTTGCTGAAGTACAGAGGTTAATGCATGGACCCGTTAAGGGCTGCAGCTGGTTAGGCAGTGATGCTATCGATTAGCTGTTGGTCTGGGAACTGCGTTTGACCCTCCACAAGGAAACTTAATTATTTGGTTAGGCAGTGATGCTATCGATTAGCTGTTGGTCTGGGAACT	USA_Wyoming_2018	Brown
M00161_98_000000000-C9DW2_1_1106_23708_13566	GCTGGAGGCTTCGGCCAACAGCATGTCTGCCTCAGCGTCGGGTTAATTCTCGCCCATCATCTTCCCTGTGTTGATGATTTGGGCGGATCTGGCTTTCTCAGCTCTCACGAGCTGGGTTTGCTGAAGTACAGAGGTTAATGCATGGACCCGTTAAGGGCTGCAGCTGGTTAGGCAGTGATGCTATCGATTAGCTGTTGGTCTGGGAACTGCGTTTGACCCTCCACAAGGAAACTTAATTATTTGGTTAGGCAGTGATGCTATCGATTAGCTGTTGGTCTGGGAACT	USA_Wyoming_2018	Brown
M00161_98_000000000-C9DW2_1_1106_23716_2340	GCTGGAGGCTTCGGCCAACAGCATGTCTGCCTCAGCGTCGGGTTAATTCTCGCCCATCATCTTCCCTGTGTTGATGATTTGGGCGGATCTGGCTTTCTCAGCTCTCACGAGCTGGGTTTGCTGAAGTACAGAGGTTAATGCATGGACCCGTTAAGGGCTGCAGCTGGTTAGGCAGTGATGCTATCGATTAGCTGTTGGTCTGGGAACTGCGTTTGACCCTCCACAAGGAAACTTAATTATTTGGTTAGGCAGTGATGCTATCGATTAGCTGTTGGTCTGGGAACT	USA_Wyoming_2018	Brown
M00161_98_000000000-C9DW2_1_1106_23850_15997	GCTCGAGGCTTCGGCCAAGAGCATGTCTGCCTCAGCGTCGGGTTAACCCTCACCCTCTCTCCAGCACACTCACGTGTAATGGGGATGTGGGTGGATCTGACAGTCCCAGCTTCTGTGTGAGATGTGTCGGCCCCTTAAAAGGTCGGCATGTTGAGCACTGATGGAGGTGGGTCTGTTGAAGCACATAGGCGAACGTGGGTCCCGTTAAGGGCCGCATCCGGGTATGCATGCTTCGTGCTGCTACTTTGCTTGCCGGCCTGGGTTGCCTATTGTTCTCCTCAAACCAGGAAATTTTGCACTTGTACTCGTGATCACTCGTGGTCAAGTTTGCTTGTGCATCTAACTTCTATTCTCCTCAAACCAGGAAATTTTGCACTTGTACTCGTGATCAC	USA_Wyoming_2018	Brown
M00161_98_000000000-C9DW2_1_1106_24010_17884	GCTGGAGGCTTCGGCCAACAGCATGTCTGCCTCAGCGTCGGGTTAATTCTCGCCCATCATCTTCCCTGTGTTGATGATTTGGGCGGATCTGGCTTTCTCAGCTCTCACGAGCTGGGTTTGCTGAAGTACAGAGGTTAATGCATGGACCCGTTAAGGGCTGCAGCTGGTTAGGCAGTGATGCTATCGATTAGCTGTTGGTCTGGGAACTGCGTTTGACCCTCCACAAGGAAACTTAATTATTTGGTTAGGCAGTGATGCTATCGATTAGCTGTTGGTCTGGGAACT	USA_Wyoming_2018	Brown
M00161_98_000000000-C9DW2_1_1106_24033_10105	GCTCGAGGCTTCGGCCAAGAGCATGTCTGCCTCAGCGTCGGGTTAACCCTCACCCTCTCTCCAGCACACTCACGTGTAATGGGGATGTGGGTGGATCTGACAGTCCCAGCTTCTGTGTGAGATGTGTCGGCCCCTTAAAAGGTCGGCATGTTGAGCACTGATGGAGGTGGGTCTGTTGAAGCACATAGGCGAACGTGGGTCCCGTTAAGGGCCGCATCCGGGTATGCATGCTTCGTGCTGCTACTTTGCTTGCCGGCCTGGGTTGCCTATTGTTCTCCTCAAACCAGGAAATTTTGCACTTGTACTCGTGATCACTCGTGGTCAAGTTTGCTTGTGCATCTAACTTCTATTCTCCTCAAACCAGGAAATTTTGCACTTGTACTCGTGATCAC	USA_Wyoming_2018	Brown
M00161_98_000000000-C9DW2_1_1106_24045_11931	GCTCGAGGCTTCGGCCAAGAGCATGTCTGCCTCAGCGTCGGGTTAACCCTCACCCTCTCTCCAGCACACTCACGTGTAATGGGGATGTGGGTGGATCTGACAGTCCCAGCTTCTGTGTGAGATGTGTCGGCCCCTTAAAAGGTCGGCATGTTGAGCACTGATGGAGGTGGGTCTGTTGAAGCACATAGGCGAACGTGGGTCCCGTTAAGGGCCGCATCCGGGTATGCATGCTTCGTGCTGCTACTTTGCTTGCCGGCCTGGGTTGCCTATTGTTCTCCTCAAACCAGGAAATTTTGCACTTGTACTCGTGATCACTCGTGGTCAAGTTTGCTTGTGCATCTAACTTCTATTCTCCTCAAACCAGGAAATTTTGCACTTGTACTCGTGATCAC	USA_Wyoming_2018	Brown
M00161_98_000000000-C9DW2_1_1106_24412_11730	GCTGGAGGCTTCGGCCAACAGCATGTCTGCCTCAGCGTCGGGTTAATTCTCGCCCATCATCTTCCCTGTGTTGATGATTTGGGCGGATCTGGCTTTCTCAGCTCTCACGAGCTGGGTTTGCTGAAGTACAGAGGTTAATGCATGGACCCGTTAAGGGCTGCAGCTGGTTAGGCAGTGATGCTATCGATTAGCTGTTGGTCTGGGAACTGCGTTTGACCCTCCACAAGGAAACTTAATTATTTGGTTAGGCAGTGATGCTATCGATTAGCTGTTGGTCTGGGAACT	USA_Wyoming_2018	Brown
M00161_98_000000000-C9DW2_1_1106_24481_4945	GCTCGAGGCTTCGGCCAAGAGCATGTCTGCCTCAGCGTCGGGTTAATCCTCACCAAACTCACACACATTCACTTGTGTTGGGAGACCTTGGTGGACATGGCTTTCCCAGCGCCACTGCATACGTTCCCGTCAAACGGAATGTGTGCAATTCATGTGGAACTGGGTCTGCTGAAGTCGATAGGCGTCTGCGGAGTCCGTTAAGGGCCGCATCTGGGTATGCTAGCTTCGTGCTGCTATCTAAGTTGTTGGTCTGGACATCTTGTACGGCGCCTCTAACCAGGAACCCTTGTACATGTATCACTTCACTGTGGTGCGTGTGCACGACCTACTAACATCTTGTACGGCGCCTCTAACCAGGAACCCTTGTACATGTA	USA_Wyoming_2018	Brown
M00161_98_000000000-C9DW2_1_1106_24522_7004	GCTCGAGGCTTCGGCCAAGAGCATGTCTGCCTCAGCGTCGGGTTAACCCTCACCCTCTCTCCAGCACACTCACGTGTAATGGGGATGTGGGTGGATCTGACAGTCCCAGCTTCTGTGTGAGATGTGTCGGCCCCTTAAAAGGTCGGCATGTTGAGCACTGATGGAGGTGGGTCTGTTGAAGCACATAGGCGAACGTGGGTCCCGTTAAGGGCCGCATCCGGGTATGCATGCTTCGTGCTGCTACTTTGCTTGCCGGCCTGGGTTGCCTATTGTTCTCCTCAAACCAGGAAATTTTGCACTTGTACTCGTGATCACTCGTGGTCAAGTTTGCTTGTGCATCTAACTTCTATTCTCCTCAAACCAGGAAATTTTGCACTTGTACTCGTGATCAC	USA_Wyoming_2018	Brown
M00161_98_000000000-C9DW2_1_1106_25240_14112	GCTGGAGGCTTCGGCCAACAGCATGTCTGCCTCAGCGTCGGGTTAATTCTCGCCCATCATCTTCCCTGTGTTGATGATTTGGGCGGATCTGGCTTTCTCAGCTCTCACGAGCTGGGTTTGCTGAAGTACAGAGGTTAATGCATGGACCCGTTAAGGGCTGCAGCTGGTTAGGCAGTGATGCTATCGATTAGCTGTTGGTCTGGGAACTGCGTTTGACCCTCCACAAGGAAACTTAATTATTTGGTTAGGCAGTGATGCTATCGATTAGCTGTTGGTCTGGGAACT	USA_Wyoming_2018	Brown
M00161_98_000000000-C9DW2_1_1106_25272_17352	GCTGGAGGCTTCGGCCAACAGCATGTCTGCCTCAGCGTCGGGTTAATTCTCGCCCATCATCTTCCCTGTGTTGATGATTTGGGCGGATCTGGCTTTCTCAGCTCTCACGAGCTGGGTTTGCTGAAGTACAGAGGTTAATGCATGGACCCGTTAAGGGCTGCAGCTGGTTAGGCAGTGATGCTATCGATTAGCTGTTGGTCTGGGAACTGCGTTTGACCCTCCACAAGGAAACTTAATTATTTGGTTAGGCAGTGATGCTATCGATTAGCTGTTGGTCTGGGAACT	USA_Wyoming_2018	Brown
M00161_98_000000000-C9DW2_1_1106_25416_13481	GCTGGAGGCTTCGGCCAACAGCATGTCTGCCTCAGCGTCGGGTTAATTCTCGCCCATCATCTTCCCTGTGTTGATGATTTGGGCGGATCTGGCTTTCTCAGCTCTCACGAGCTGGGTTTGCTGAAGTACAGAGGTTAATGCATGGACCCGTTAAGGGCTGCAGCTGGTTAGGCAGTGATGCTATCGATTAGCTGTTGGTCTGGGAACTGCGTTTGACCCTCCACAAGGAAACTTAATTATTTGGTTAGGCAGTGATGCTATCGATTAGCTGTTGGTCTGGGAACT	USA_Wyoming_2018	Brown
M00161_98_000000000-C9DW2_1_1106_2564_16457	GCTGGAGGCTTCGGCCAACAGCATGTCTGCCTCAGCGTCGGGTTAATTCTCGCCCATCATCTTCCCTGTGTTGATGATTTGGGCGGATCTGGCTTTCTCAGCTCTCACGAGCTGGGTTTGCTGAAGTACAGAGGTTAATGCATGGACCCGTTAAGGGCTGCAGCTGGTTAGGCAGTGATGCTATCGATTAGCTGTTGGTCTGGGAACTGCGTTTGACCCTCCACAAGGAAACTTAATTATTTGGTTAGGCAGTGATGCTATCGATTAGCTGTTGGTCTGGGAACT	USA_Wyoming_2018	Brown
M00161_98_000000000-C9DW2_1_1106_25749_12600	GCTGGAGGCTTCGGCCAACAGCATGTCTGCCTCAGCGTCGGGTTAATTCTCGCCCATCATCTTCCCTGTGTTGATGATTTGGGCGGATCTGGCTTTCTCAGCTCTCACGAGCTGGGTTTGCTGAAGTACAGAGGTTAATGCATGGACCCGTTAAGGGCTGCAGCTGGTTAGGCAGTGATGCTATCGATTAGCTGTTGGTCTGGGAACTGCGTTTGACCCTCCACAAGGAAACTTAATTATTTGGTTAGGCAGTGATGCTATCGATTAGCTGTTGGTCTGGGAACT	USA_Wyoming_2018	Brown
M00161_98_000000000-C9DW2_1_1106_26595_6550	GCTGGAGGCTTCGGCCAACAGCATGTCTGCCTCAGCGTCGGGTTAATTCTCGCCCATCATCTTCCCTGTGTTGATGATTTGGGCGGATCTGGCTTTCTCAGCTCTCACGAGCTGGGTTTGCTGAAGTACAGAGGTTAATGCATGGACCCGTTAAGGGCTGCAGCTGGTTAGGCAGTGATGCTATCGATTAGCTGTTGGTCTGGGAACTGCGTTTGACCCTCCACAAGGAAACTTAATTATTTGGTTAGGCAGTGATGCTATCGATTAGCTGTTGGTCTGGGAACT	USA_Wyoming_2018	Brown
M00161_98_000000000-C9DW2_1_1106_27453_11056	GCTGGAGGCTTCGGCCAACAGCATGTCTGCCTCAGCGTCGGGTTAATTCTCGCCCATCATCTTCCCTGTGTTGATGATTTGGGCGGATCTGGCTTTCTCAGCTCTCACGAGCTGGGTTTGCTGAAGTACAGAGGTTAATGCATGGACCCGTTAAGGGCTGCAGCTGGTTAGGCAGTGATGCTATCGATTAGCTGTTGGTCTGGGAACTGCGTTTGACCCTCCACAAGGAAACTTAATTATTTGGTTAGGCAGTGATGCTATCGATTAGCTGTTGGTCTGGGAACT	USA_Wyoming_2018	Brown
M00161_98_000000000-C9DW2_1_1106_27845_16330	GCTCGAGGCTTCGGCCAAGAGCATGTCTGCCTCAGCGTCGGGTTAATCCTCACCAAACTCACACACATTCACTTGTGTTGGGAGACCTTGGTGGACATGGCTTTCCCAGCGCCACTGCATACGTTCCCGTCAAACGGAATGTGTGCAATTCATGTGGAACTGGGTCTGCTGAAGTCGATAGGCGTCTGCGGAGTCCGTTAAGGGCCGCATCTGGGTATGCTAGCTTCGTGCTGCTATCTAAGTTGTTGGTCTGGACATCTTGTACGGCGCCTCTAACCAGGAACCCTTGTACATGTATCACTTCACTGTGGTGCGTGTGCACGACCTACTAACATCTTGTACGGCGCCTCTAACCAGGAACCCTTGTACATGTA	USA_Wyoming_2018	Brown
M00161_98_000000000-C9DW2_1_1106_29197_10805	GCTGGAGGCTTCGGCCAACAGCATGTCTGCCTCAGCGTCGGGTTAATTCTCGCCCATCATCTTCCCTGTGTTGATGATTTGGGCGGATCTGGCTTTCTCAGCTCTCACGAGCTGGGTTTGCTGAAGTACAGAGGTTAATGCATGGACCCGTTAAGGGCTGCAGCTGGTTAGGCAGTGATGCTATCGATTAGCTGTTGGTCTGGGAACTGCGTTTGACCCTCCACAAGGAAACTTAATTATTTGGTTAGGCAGTGATGCTATCGATTAGCTGTTGGTCTGGGAACT	USA_Wyoming_2018	Brown
M00161_98_000000000-C9DW2_1_1106_3831_15386	GCTGGAGGCTTCGGCCAACAGCATGTCTGCCTCAGCGTCGGGTTAATTCTCGCCCATCATCTTCCCTGTGTTGATGATTTGGGCGGATCTGGCTTTCTCAGCTCTCACGAGCTGGGTTTGCTGAAGTACAGAGGTTAATGCATGGACCCGTTAAGGGCTGCAGCTGGTTAGGCAGTGATGCTATCGATTAGCTGTTGGTCTGGGAACTGCGTTTGACCCTCCACAAGGAAACTTAATTATTTGGTTAGGCAGTGATGCTATCGATTAGCTGTTGGTCTGGGAACT	USA_Wyoming_2018	Brown
M00161_98_000000000-C9DW2_1_1106_4460_10083	GCTCGAGGCTTCGGCCAAGAGCATGTCTGCCTCAGCGTCGGGTTAACCCTCACCCTCTCTCCAGCACACTCACGTGTAATGGGGATGTGGGTGGATCTGACAGTCCCAGCTTCTGTGTGAGATGTGTCGGCCCCTTAAAAGGTCGGCATGTTGAGCACTGATGGAGGTGGGTCTGTTGAAGCACATAGGCGAACGTGGGTCCCGTTAAGGGCCGCATCCGGGTATGCATGCTTCGTGCTGCTACTTTGCTTGCCGGCCTGGGTTGCCTATTGTTCTCCTCAAACCAGGAAATTTTGCACTTGTACTCGTGATCACTCGTGGTCAAGTTTGCTTGTGCATCTAACTTCTATTCTCCTCAAACCAGGAAATTTTGCACTTGTACTCGTGATCAC	USA_Wyoming_2018	Brown
M00161_98_000000000-C9DW2_1_1106_4598_15259	GCTGGAGGCTTCGGCCAACAGCATGTCTGCCTCAGCGTCGGGTTAATTCTCGCCCATCATCTTCCCTGTGTTGATGATTTGGGCGGATCTGGCTTTCTCAGCTCTCACGAGCTGGGTTTGCTGAAGTACAGAGGTTAATGCATGGACCCGTTAAGGGCTGCAGCTGGTTAGGCAGTGATGCTATCGATTAGCTGTTGGTCTGGGAACTGCGTTTGACCCTCCACAAGGAAACTTAATTATTTGGTTAGGCAGTGATGCTATCGATTAGCTGTTGGTCTGGGAACT	USA_Wyoming_2018	Brown
M00161_98_000000000-C9DW2_1_1106_4675_11899	GCTGGAGGCTTCGGCCAACAGCATGTCTGCCTCAGCGTCGGGTTAATTCTCGCCCATCATCTTCCCTGTGTTGATGATTTGGGCGGATCTGGCTTTCTCAGCTCTCACGAGCTGGGTTTGCTGAAGTACAGAGGTTAATGCATGGACCCGTTAAGGGCTGCAGCTGGTTAGGCAGTGATGCTATCGATTAGCTGTTGGTCTGGGAACTGCGTTTGACCCTCCACAAGGAAACTTAATTATTTGGTTAGGCAGTGATGCTATCGATTAGCTGTTGGTCTGGGAACT	USA_Wyoming_2018	Brown
M00161_98_000000000-C9DW2_1_1106_4760_9901	GCTGGAGGCTTCGGCCAACAGCATGTCTGCCTCAGCGTCGGGTTAATTCTCGCCCATCATCTTCCCTGTGTTGATGATTTGGGCGGATCTGGCTTTCTCAGCTCTCACGAGCTGGGTTTGCTGAAGTACAGAGGTTAATGCATGGACCCGTTAAGGGCTGCAGCTGGTTAGGCAGTGATGCTATCGATTAGCTGTTGGTCTGGGAACTGCGTTTGACCCTCCACAAGGAAACTTAATTATTTGGTTAGGCAGTGATGCTATCGATTAGCTGTTGGTCTGGGAACT	USA_Wyoming_2018	Brown
M00161_98_000000000-C9DW2_1_1106_5151_14950	GCTGGAGGCTTCGGCCAACAGCATGTCTGCCTCAGCGTCGGGTTAATTCTCGCCCATCATCTTCCCTGTGTTGATGATTTGGGCGGATCTGGCTTTCTCAGCTCTCACGAGCTGGGTTTGCTGAAGTACAGAGGTTAATGCATGGACCCGTTAAGGGCTGCAGCTGGTTAGGCAGTGATGCTATCGATTAGCTGTTGGTCTGGGAACTGCGTTTGACCCTCCACAAGGAAACTTAATTATTTGGTTAGGCAGTGATGCTATCGATTAGCTGTTGGTCTGGGAACT	USA_Wyoming_2018	Brown
M00161_98_000000000-C9DW2_1_1106_5255_4244	GCTGGAGGCTTCGGCCAACAGCATGTCTGCCTCAGCGTCGGGTTAATTCTCGCCCATCATCTTCCCTGTGTTGATGATTTGGGCGGATCTGGCTTTCTCAGCTCTCACGAGCTGGGTTTGCTGAAGTACAGAGGTTAATGCATGGACCCGTTAAGGGCTGCAGCTGGTTAGGCAGTGATGCTATCGATTAGCTGTTGGTCTGGGAACTGCGTTTGACCCTCCACAAGGAAACTTAATTATTTGGTTAGGCAGTGATGCTATCGATTAGCTGTTGGTCTGGGAACT	USA_Wyoming_2018	Brown
M00161_98_000000000-C9DW2_1_1106_5323_21076	GCTGGAGGCTTCGGCCAACAGCATGTCTGCCTCAGCGTCGGGTTAATTCTCGCCCATCATCTTCCCTGTGTTGATGATTTGGGCGGATCTGGCTTTCTCAGCTCTCACGAGCTGGGTTTGCTGAAGTACAGAGGTTAATGCATGGACCCGTTAAGGGCTGCAGCTGGTTAGGCAGTGATGCTATCGATTAGCTGTTGGTCTGGGAACTGCGTTTGACCCTCCACAAGGAAACTTAATTATTTGGTTAGGCAGTGATGCTATCGATTAGCTGTTGGTCTGGGAACT	USA_Wyoming_2018	Brown
M00161_98_000000000-C9DW2_1_1106_5398_19543	GCTCGAGGCTTCGGCCAAGAGCATGTCTGCCTCAGCGTCGGGTTAATCCTCACCAAACTCACACACATTCACTTGTGTTGGGAGACCTTGGTGGACATGGCTTTCCCAGCGCCACTGCATACGTTCCCGTCAAACGGAATGTGTGCAATTCATGTGGAACTGGGTCTGCTGAAGTCGATAGGCGTCTGCGGAGTCCGTTAAGGGCCGCATCTGGGTATGCTAGCTTCGTGCTGCTATCTAAGTTGTTGGTCTGGACATCTTGTACGGCGCCTCTAACCAGGAACCCTTGTACATGTATCACTTCACTGTGGTGCGTGTGCACGACCTACTAACATCTTGTACGGCGCCTCTAACCAGGAACCCTTGTACATGTA	USA_Wyoming_2018	Brown
M00161_98_000000000-C9DW2_1_1106_6003_14639	GCTGGAGGCTTCGGCCAACAGCATGTCTGCCTCAGCGTCGGGTTAATTCTCGCCCATCATCTTCCCTGTGTTGATGATTTGGGCGGATCTGGCTTTCTCAGCTCTCACGAGCTGGGTTTGCTGAAGTACAGAGGTTAATGCATGGACCCGTTAAGGGCTGCAGCTGGTTAGGCAGTGATGCTATCGATTAGCTGTTGGTCTGGGAACTGCGTTTGACCCTCCACAAGGAAACTTAATTATTTGGTTAGGCAGTGATGCTATCGATTAGCTGTTGGTCTGGGAACT	USA_Wyoming_2018	Brown
M00161_98_000000000-C9DW2_1_1106_6277_17535	GCTCGAGGCTTCGGCCAAGAGCATGTCTGCCTCAGCGTCGGGTTAATCCTCACCAAACTCACACACATTCACTTGTGTTGGGAGACCTTGGTGGACATGGCTTTCCCAGCGCCACTGCATACGTTCCCGTCAAACGGAATGTGTGCAATTCATGTGGAACTGGGTCTGCTGAAGTCGATAGGCGTCTGCGGAGTCCGTTAAGGGCCGCATCTGGGTATGCTAGCTTCGTGCTGCTATCTAAGTTGTTGGTCTGGACATCTTGTACGGCGCCTCTAACCAGGAACCCTTGTACATGTATCACTTCACTGTGGTGCGTGTGCACGACCTACTAACATCTTGTACGGCGCCTCTAACCAGGAACCCTTGTACATGTA	USA_Wyoming_2018	Brown
M00161_98_000000000-C9DW2_1_1106_6329_15803	GCTGGAGGCTTCGGCCAACAGCATGTCTGCCTCAGCGTCGGGTTAATTCTCGCCCATCATCTTCCCTGTGTTGATGATTTGGGCGGATCTGGCTTTCTCAGCTCTCACGAGCTGGGTTTGCTGAAGTACAGAGGTTAATGCATGGACCCGTTAAGGGCTGCAGCTGGTTAGGCAGTGATGCTATCGATTAGCTGTTGGTCTGGGAACTGCGTTTGACCCTCCACAAGGAAACTTAATTATTTGGTTAGGCAGTGATGCTATCGATTAGCTGTTGGTCTGGGAACT	USA_Wyoming_2018	Brown
M00161_98_000000000-C9DW2_1_1106_6564_4221	GCTGGAGGCTTCGGCCAACAGCATGTCTGCCTCAGCGTCGGGTTAATTCTCGCCCATCATCTTCCCTGTGTTGATGATTTGGGCGGATCTGGCTTTCTCAGCTCTCACGAGCTGGGTTTGCTGAAGTACAGAGGTTAATGCATGGACCCGTTAAGGGCTGCAGCTGGTTAGGCAGTGATGCTATCGATTAGCTGTTGGTCTGGGAACTGCGTTTGACCCTCCACAAGGAAACTTAATTATTTGGTTAGGCAGTGATGCTATCGATTAGCTGTTGGTCTGGGAACT	USA_Wyoming_2018	Brown
M00161_98_000000000-C9DW2_1_1106_6571_13366	GCTGGAGGCTTCGGCCAACAGCATGTCTGCCTCAGCGTCGGGTTAATTCTCGCCCATCATCTTCCCTGTGTTGATGATTTGGGCGGATCTGGCTTTCTCAGCTCTCACGAGCTGGGTTTGCTGAAGTACAGAGGTTAATGCATGGACCCGTTAAGGGCTGCAGCTGGTTAGGCAGTGATGCTATCGATTAGCTGTTGGTCTGGGAACTGCGTTTGACCCTCCACAAGGAAACTTAATTATTTGGTTAGGCAGTGATGCTATCGATTAGCTGTTGGTCTGGGAACT	USA_Wyoming_2018	Brown
M00161_98_000000000-C9DW2_1_1106_6578_21376	GCTGGAGGCTTCGGCCAACAGCATGTCTGCCTCAGCGTCGGGTTAATTCTCGCCCATCATCTTCCCTGTGTTGATGATTTGGGCGGATCTGGCTTTCTCAGCTCTCACGAGCTGGGTTTGCTGAAGTACAGAGGTTAATGCATGGACCCGTTAAGGGCTGCAGCTGGTTAGGCAGTGATGCTATCGATTAGCTGTTGGTCTGGGAACTGCGTTTGACCCTCCACAAGGAAACTTAATTATTTGGTTAGGCAGTGATGCTATCGATTAGCTGTTGGTCTGGGAACT	USA_Wyoming_2018	Brown
M00161_98_000000000-C9DW2_1_1106_6965_13048	GCTGGAGGCTTCGGCCAACAGCATGTCTGCCTCAGCGTCGGGTTAATTCTCGCCCATCATCTTCCCTGTGTTGATGATTTGGGCGGATCTGGCTTTCTCAGCTCTCACGAGCTGGGTTTGCTGAAGTACAGAGGTTAATGCATGGACCCGTTAAGGGCTGCAGCTGGTTAGGCAGTGATGCTATCGATTAGCTGTTGGTCTGGGAACTGCGTTTGACCCTCCACAAGGAAACTTAATTATTTGGTTAGGCAGTGATGCTATCGATTAGCTGTTGGTCTGGGAACT	USA_Wyoming_2018	Brown
M00161_98_000000000-C9DW2_1_1106_7041_8485	GCTGGAGGCTTCGGCCAACAGCATGTCTGCCTCAGCGTCGGGTTAATTCTCGCCCATCATCTTCCCTGTGTTGATGATTTGGGCGGATCTGGCTTTCTCAGCTCTCACGAGCTGGGTTTGCTGAAGTACAGAGGTTAATGCATGGACCCGTTAAGGGCTGCAGCTGGTTAGGCAGTGATGCTATCGATTAGCTGTTGGTCTGGGAACTGCGTTTGACCCTCCACAAGGAAACTTAATTATTTGGTTAGGCAGTGATGCTATCGATTAGCTGTTGGTCTGGGAACT	USA_Wyoming_2018	Brown
M00161_98_000000000-C9DW2_1_1106_7065_19454	GCTGGAGGCTTCGGCCAACAGCATGTCTGCCTCAGCGTCGGGTTAATTCTCGCCCATCATCTTCCCTGTGTTGATGATTTGGGCGGATCTGGCTTTCTCAGCTCTCACGAGCTGGGTTTGCTGAAGTACAGAGGTTAATGCATGGACCCGTTAAGGGCTGCAGCTGGTTAGGCAGTGATGCTATCGATTAGCTGTTGGTCTGGGAACTGCGTTTGACCCTCCACAAGGAAACTTAATTATTTGGTTAGGCAGTGATGCTATCGATTAGCTGTTGGTCTGGGAACT	USA_Wyoming_2018	Brown
M00161_98_000000000-C9DW2_1_1106_7115_7290	GCTCGAGGCTTCGGCCAAGAGCATGTCTGCCTCAGCGTCGGGTTAACCCTCACCCTCTCTCCAGCACACTCACGTGTAATGGGGATGTGGGTGGATCTGACAGTCCCAGCTTCTGTGTGAGATGTGTCGGCCCCTTAAAAGGTCGGCATGTTGAGCACTGATGGAGGTGGGTCTGTTGAAGCACATAGGCGAACGTGGGTCCCGTTAAGGGCCGCATCCGGGTATGCATGCTTCGTGCTGCTACTTTGCTTGCCGGCCTGGGTTGCCTATTGTTCTCCTCAAACCAGGAAATTTTGCACTTGTACTCGTGATCACTCGTGGTCAAGTTTGCTTGTGCATCTAACTTCTATTCTCCTCAAACCAGGAAATTTTGCACTTGTACTCGTGATCAC	USA_Wyoming_2018	Brown
M00161_98_000000000-C9DW2_1_1106_7153_18581	GCTGGAGGCTTCGGCCAACAGCATGTCTGCCTCAGCGTCGGGTTAATTCTCGCCCATCATCTTCCCTGTGTTGATGATTTGGGCGGATCTGGCTTTCTCAGCTCTCACGAGCTGGGTTTGCTGAAGTACAGAGGTTAATGCATGGACCCGTTAAGGGCTGCAGCTGGTTAGGCAGTGATGCTATCGATTAGCTGTTGGTCTGGGAACTGCGTTTGACCCTCCACAAGGAAACTTAATTATTTGGTTAGGCAGTGATGCTATCGATTAGCTGTTGGTCTGGGAACT	USA_Wyoming_2018	Brown
M00161_98_000000000-C9DW2_1_1106_7459_6814	GCTGGAGGCTTCGGCCAACAGCATGTCTGCCTCAGCGTCGGGTTAATTCTCGCCCATCATCTTCCCTGTGTTGATGATTTGGGCGGATCTGGCTTTCTCAGCTCTCACGAGCTGGGTTTGCTGAAGTACAGAGGTTAATGCATGGACCCGTTAAGGGCTGCAGCTGGTTAGGCAGTGATGCTATCGATTAGCTGTTGGTCTGGGAACTGCGTTTGACCCTCCACAAGGAAACTTAATTATTTGGTTAGGCAGTGATGCTATCGATTAGCTGTTGGTCTGGGAACT	USA_Wyoming_2018	Brown
M00161_98_000000000-C9DW2_1_1106_8030_5181	GCTGGAGGCTTCGGCCAACAGCATGTCTGCCTCAGCGTCGGGTTAATTCTCGCCCATCATCTTCCCTGTGTTGATGATTTGGGCGGATCTGGCTTTCTCAGCTCTCACGAGCTGGGTTTGCTGAAGTACAGAGGTTAATGCATGGACCCGTTAAGGGCTGCAGCTGGTTAGGCAGTGATGCTATCGATTAGCTGTTGGTCTGGGAACTGCGTTTGACCCTCCACAAGGAAACTTAATTATTTGGTTAGGCAGTGATGCTATCGATTAGCTGTTGGTCTGGGAACT	USA_Wyoming_2018	Brown
M00161_98_000000000-C9DW2_1_1106_8044_18053	GCTCGAGGCTTCGGCCAAGAGCATGTCTGCCTCAGCGTCGGGTTAACCCTCACCCTCTCTCCAGCACACTCACGTGTAATGGGGATGTGGGTGGATCTGACAGTCCCAGCTTCTGTGTGAGATGTGTCGGCCCCTTAAAAGGTCGGCATGTTGAGCACTGATGGAGGTGGGTCTGTTGAAGCACATAGGCGAACGTGGGTCCCGTTAAGGGCCGCATCCGGGTATGCATGCTTCGTGCTGCTACTTTGCTTGCCGGCCTGGGTTGCCTATTGTTCTCCTCAAACCAGGAAATTTTGCACTTGTACTCGTGATCACTCGTGGTCAAGTTTGCTTGTGCATCTAACTTCTATTCTCCTCAAACCAGGAAATTTTGCACTTGTACTCGTGATCAC	USA_Wyoming_2018	Brown
M00161_98_000000000-C9DW2_1_1106_8512_3945	GCTGGAGGCTTCGGCCAACAGCATGTCTGCCTCAGCGTCGGGTTAATTCTCGCCCATCATCTTCCCTGTGTTGATGATTTGGGCGGATCTGGCTTTCTCAGCTCTCACGAGCTGGGTTTGCTGAAGTACAGAGGTTAATGCATGGACCCGTTAAGGGCTGCAGCTGGTTAGGCAGTGATGCTATCGATTAGCTGTTGGTCTGGGAACTGCGTTTGACCCTCCACAAGGAAACTTAATTATTTGGTTAGGCAGTGATGCTATCGATTAGCTGTTGGTCTGGGAACT	USA_Wyoming_2018	Brown
M00161_98_000000000-C9DW2_1_1106_8572_8185	GCTGGAGGCTTCGGCCAACAGCATGTCTGCCTCAGCGTCGGGTTAATTCTCGCCCATCATCTTCCCTGTGTTGATGATTTGGGCGGATCTGGCTTTCTCAGCTCTCACGAGCTGGGTTTGCTGAAGTACAGAGGTTAATGCATGGACCCGTTAAGGGCTGCAGCTGGTTAGGCAGTGATGCTATCGATTAGCTGTTGGTCTGGGAACTGCGTTTGACCCTCCACAAGGAAACTTAATTATTTGGTTAGGCAGTGATGCTATCGATTAGCTGTTGGTCTGGGAACT	USA_Wyoming_2018	Brown
M00161_98_000000000-C9DW2_1_1106_8628_8707	GCTGGAGGCTTCGGCCAACAGCATGTCTGCCTCAGCGTCGGGTTAATTCTCGCCCATCATCTTCCCTGTGTTGATGATTTGGGCGGATCTGGCTTTCTCAGCTCTCACGAGCTGGGTTTGCTGAAGTACAGAGGTTAATGCATGGACCCGTTAAGGGCTGCAGCTGGTTAGGCAGTGATGCTATCGATTAGCTGTTGGTCTGGGAACTGCGTTTGACCCTCCACAAGGAAACTTAATTATTTGGTTAGGCAGTGATGCTATCGATTAGCTGTTGGTCTGGGAACT	USA_Wyoming_2018	Brown
M00161_98_000000000-C9DW2_1_1106_8748_15345	GCTCGAGGCTTCGGCCAAGAGCATGTCTGCCTCAGCGTCGGGTTAACCCTCACCCTCTCTCCAGCACACTCACGTGTAATGGGGATGTGGGTGGATCTGACAGTCCCAGCTTCTGTGTGAGATGTGTCGGCCCCTTAAAAGGTCGGCATGTTGAGCACTGATGGAGGTGGGTCTGTTGAAGCACATAGGCGAACGTGGGTCCCGTTAAGGGCCGCATCCGGGTATGCATGCTTCGTGCTGCTACTTTGCTTGCCGGCCTGGGTTGCCTATTGTTCTCCTCAAACCAGGAAATTTTGCACTTGTACTCGTGATCACTCGTGGTCAAGTTTGCTTGTGCATCTAACTTCTATTCTCCTCAAACCAGGAAATTTTGCACTTGTACTCGTGATCAC	USA_Wyoming_2018	Brown
M00161_98_000000000-C9DW2_1_1106_9166_5906	GCTGGAGGCTTCGGCCAACAGCATGTCTGCCTCAGCGTCGGGTTAATTCTCGCCCATCATCTTCCCTGTGTTGATGATTTGGGCGGATCTGGCTTTCTCAGCTCTCACGAGCTGGGTTTGCTGAAGTACAGAGGTTAATGCATGGACCCGTTAAGGGCTGCAGCTGGTTAGGCAGTGATGCTATCGATTAGCTGTTGGTCTGGGAACTGCGTTTGACCCTCCACAAGGAAACTTAATTATTTGGTTAGGCAGTGATGCTATCGATTAGCTGTTGGTCTGGGAACT	USA_Wyoming_2018	Brown
M00161_98_000000000-C9DW2_1_1106_9208_14166	GCTGGAGGCTTCGGCCAACAGCATGTCTGCCTCAGCGTCGGGTTAATTCTCGCCCATCATCTTCCCTGTGTTGATGATTTGGGCGGATCTGGCTTTCTCAGCTCTCACGAGCTGGGTTTGCTGAAGTACAGAGGTTAATGCATGGACCCGTTAAGGGCTGCAGCTGGTTAGGCAGTGATGCTATCGATTAGCTGTTGGTCTGGGAACTGCGTTTGACCCTCCACAAGGAAACTTAATTATTTGGTTAGGCAGTGATGCTATCGATTAGCTGTTGGTCTGGGAACT	USA_Wyoming_2018	Brown
M00161_98_000000000-C9DW2_1_1106_9220_13937	GCTCGAGGCTTCGGCCAAGAGCATGTCTGCCTCAGCGTCGGGTTAACCCTCACCCTCTCTCCAGCACACTCACGTGTAATGGGGATGTGGGTGGATCTGACAGTCCCAGCTTCTGTGTGAGATGTGTCGGCCCCTTAAAAGGTCGGCATGTTGAGCACTGATGGAGGTGGGTCTGTTGAAGCACATAGGCGAACGTGGGTCCCGTTAAGGGCCGCATCCGGGTATGCATGCTTCGTGCTGCTACTTTGCTTGCCGGCCTGGGTTGCCTATTGTTCTCCTCAAACCAGGAAATTTTGCACTTGTACTCGTGATCACTCGTGGTCAAGTTTGCTTGTGCATCTAACTTCTATTCTCCTCAAACCAGGAAATTTTGCACTTGTACTCGTGATCAC	USA_Wyoming_2018	Brown
M00161_98_000000000-C9DW2_1_1106_9493_6061	GCTGGAGGCTTCGGCCAACAGCATGTCTGCCTCAGCGTCGGGTTAATTCTCGCCCATCATCTTCCCTGTGTTGATGATTTGGGCGGATCTGGCTTTCTCAGCTCTCACGAGCTGGGTTTGCTGAAGTACAGAGGTTAATGCATGGACCCGTTAAGGGCTGCAGCTGGTTAGGCAGTGATGCTATCGATTAGCTGTTGGTCTGGGAACTGCGTTTGACCCTCCACAAGGAAACTTAATTATTTGGTTAGGCAGTGATGCTATCGATTAGCTGTTGGTCTGGGAACT	USA_Wyoming_2018	Brown
M00161_98_000000000-C9DW2_1_1106_9540_17797	GCTGGAGGCTTCGGCCAACAGCATGTCTGCCTCAGCGTCGGGTTAATTCTCGCCCATCATCTTCCCTGTGTTGATGATTTGGGCGGATCTGGCTTTCTCAGCTCTCACGAGCTGGGTTTGCTGAAGTACAGAGGTTAATGCATGGACCCGTTAAGGGCTGCAGCTGGTTAGGCAGTGATGCTATCGATTAGCTGTTGGTCTGGGAACTGCGTTTGACCCTCCACAAGGAAACTTAATTATTTGGTTAGGCAGTGATGCTATCGATTAGCTGTTGGTCTGGGAACT	USA_Wyoming_2018	Brown
M00161_98_000000000-C9DW2_1_1106_9628_20543	GCTGGAGGCTTCGGCCAACAGCATGTCTGCCTCAGCGTCGGGTTAATTCTCGCCCATCATCTTCCCTGTGTTGATGATTTGGGCGGATCTGGCTTTCTCAGCTCTCACGAGCTGGGTTTGCTGAAGTACAGAGGTTAATGCATGGACCCGTTAAGGGCTGCAGCTGGTTAGGCAGTGATGCTATCGATTAGCTGTTGGTCTGGGAACTGCGTTTGACCCTCCACAAGGAAACTTAATTATTTGGTTAGGCAGTGATGCTATCGATTAGCTGTTGGTCTGGGAACT	USA_Wyoming_2018	Brown
M00161_98_000000000-C9DW2_1_1106_9638_20725	GCTGGAGGCTTCGGCCAACAGCATGTCTGCCTCAGCGTCGGGTTAATTCTCGCCCATCATCTTCCCTGTGTTGATGATTTGGGCGGATCTGGCTTTCTCAGCTCTCACGAGCTGGGTTTGCTGAAGTACAGAGGTTAATGCATGGACCCGTTAAGGGCTGCAGCTGGTTAGGCAGTGATGCTATCGATTAGCTGTTGGTCTGGGAACTGCGTTTGACCCTCCACAAGGAAACTTAATTATTTGGTTAGGCAGTGATGCTATCGATTAGCTGTTGGTCTGGGAACT	USA_Wyoming_2018	Brown
M00161_98_000000000-C9DW2_1_1107_13634_12835	GCTGGAGGCTTCGGCCAACAGCATGTCTGCCTCAGCGTCGGGTTAATTCTCGCCCATCATCTTCCCTGTGTTGATGATTTGGGCGGATCTGGCTTTCTCAGCTCTCACGAGCTGGGTTTGCTGAAGTACAGAGGTTAATGCATGGACCCGTTAAGGGCTGCAGCTGGTTAGGCAGTGATGCTATCGATTAGCTGTTGGTCTGGGAACTGCGTTTGACCCTCCACAAGGAAACTTAATTATTTGGCTGCAGCTGGTTAGGCAGTGATGCTATCGATTAGCTGTTGG	USA_Wyoming_2018	Brown
M00161_98_000000000-C9DW2_1_1107_13636_24792	GCTCGAGGCTTCGGCCAAGAGCATGTCTGCCTCAGCGTCGGGTTAACCCTCACCCTCTCTCCAGCACACTCACGTGTAATGGGGATGTGGGTGGATCTGACAGTCCCAGCTTCTGTGTGAGATGTGTCGGCCCCTTAAAAGGTCGGCATGTTGAGCACTGATGGAGGTGGGTCTGTTGAAGCACATAGGCGAACGTGGGTCCCGTTAAGGGCCGCATCCGGGTATGCATGCTTCGTGCTGCTACTTTGCTTGCCGGCCTGGGTTGCCTATTGTTCTCCTCAAACCAGGAAATTTTGCACTTGTACTCGTGATCACTCGTGGTCAAGTTTGCTTGTGCATCTAACTTCTATTCTCCTCAAACCAGGAAATTTTGCACTTGTACTCGTGATCAC	USA_Wyoming_2018	Brown
M00161_98_000000000-C9DW2_1_1107_22277_12086	GCTCGAGGCTTCGGCCAAGAGCATGTCTGCCTCAGCGTCGGGTTAACCCTCACCCTCTCTCCAGCACACTCACGTGTAATGGGGATGTGGGTGGATCTGACAGTCCCAGCTTCTGTGTGAGATGTGTCGGCCCCTTAAAAGGTCGGCATGTTGAGCACTGATGGAGGTGGGTCTGTTGAAGCACATAGGCGAACGTGGGTCCCGTTAAGGGCCGCATCCGGGTATGCATGCTTCGTGCTGCTACTTTGCTTGCCGGCCTGGGTTGCCTATTGTTCTCCTCAAACCAGGAAATTTTGCACTTGTACTCGTGATCACTCGTGGTCAAGTTTGCTTGTGCATCTAACTTCTATTCTCCTCAAACCAGGAAATTTTGCACTTGTACTCGTGATCAC	USA_Wyoming_2018	Brown
M00161_98_000000000-C9DW2_1_1108_10170_24613	GCTGGAGGCTTCGGCCAACAGCATGTCTGCCTCAGCGTCGGGTTAATTCTCGCCCATCATCTTCCCTGTGTTGATGATTTGGGCGGATCTGGCTTTCTCAGCTCTCACGAGCTGGGTTTGCTGAAGTACAGAGGTTAATGCATGGACCCGTTAAGGGCTGCAGCTGGTTAGGCAGTGATGCTATCGATTAGCTGTTGGTCTGGGAACTGCGTTTGACCCTCCACAAGGAAACTTAATTATTTGGTTAGGCAGTGATGCTATCGATTAGCTGTTGGTCTGGGAACT	USA_Wyoming_2018	Brown
M00161_98_000000000-C9DW2_1_1108_10174_1685	GCTCGAGGCTTCGGCCAAGAGCATGTCTGCCTCAGCGTCGGGTTAACCCTCACCCTCTCTCCAGCACACTCACGTGTAATGGGGATGTGGGTGGATCTGACAGTCCCAGCTTCTGTGTGAGATGTGTCGGCCCCTTAAAAGGTCGGCATGTTGAGCACTGATGGAGGTGGGTCTGTTGAAGCACATAGGCGAACGTGGGTCCCGTTAAGGGCCGCATCCGGGTATGCATGCTTCGTGCTGCTACTTTGCTTGCCGGCCTGGGTTGCCTATTGTTCTCCTCAAACCAGGAAATTTTGCACTTGTACTCGTGATCACTCGTGGTCAAGTTTGCTTGTGCATCTAACTTCTATTCTCCTCAAACCAGGAAATTTTGCACTTGTACTCGTGATCAC	USA_Wyoming_2018	Brown
M00161_98_000000000-C9DW2_1_1108_10241_22874	GCTGGAGGCTTCGGCCAACAGCATGTCTGCCTCAGCGTCGGGTTAATTCTCGCCCATCATCTTCCCTGTGTTGATGATTTGGGCGGATCTGGCTTTCTCAGCTCTCACGAGCTGGGTTTGCTGAAGTACAGAGGTTAATGCATGGACCCGTTAAGGGCTGCAGCTGGTTAGGCAGTGATGCTATCGATTAGCTGTTGGTCTGGGAACTGCGTTTGACCCTCCACAAGGAAACTTAATTATTTGGTTAGGCAGTGATGCTATCGATTAGCTGTTGGTCTGGGAACT	USA_Wyoming_2018	Brown
M00161_98_000000000-C9DW2_1_1108_10498_5075	GCTGGAGGCTTCGGCCAACAGCATGTCTGCCTCAGCGTCGGGTTAATTCTCGCCCATCATCTTCCCTGTGTTGATGATTTGGGCGGATCTGGCTTTCTCAGCTCTCACGAGCTGGGTTTGCTGAAGTACAGAGGTTAATGCATGGACCCGTTAAGGGCTGCAGCTGGTTAGGCAGTGATGCTATCGATTAGCTGTTGGTCTGGGAACTGCGTTTGACCCTCCACAAGGAAACTTAATTATTTGGTTAGGCAGTGATGCTATCGATTAGCTGTTGGTCTGGGAACT	USA_Wyoming_2018	Brown
M00161_98_000000000-C9DW2_1_1108_10564_20793	GCTGGAGGCTTCGGCCAACAGCATGTCTGCCTCAGCGTCGGGTTAATTCTCGCCCATCATCTTCCCTGTGTTGATGATTTGGGCGGATCTGGCTTTCTCAGCTCTCACGAGCTGGGTTTGCTGAAGTACAGAGGTTAATGCATGGACCCGTTAAGGGCTGCAGCTGGTTAGGCAGTGATGCTATCGATTAGCTGTTGGTCTGGGAACTGCGTTTGACCCTCCACAAGGAAACTTAATTATTTGGTTAGGCAGTGATGCTATCGATTAGCTGTTGGTCTGGGAACT	USA_Wyoming_2018	Brown
M00161_98_000000000-C9DW2_1_1108_11306_11099	GCTGGAGGCTTCGGCCAACAGCATGTCTGCCTCAGCGTCGGGTTAATTCTCGCCCATCATCTTCCCTGTGTTGATGATTTGGGCGGATCTGGCTTTCTCAGCTCTCACGAGCTGGGTTTGCTGAAGTACAGAGGTTAATGCATGGACCCGTTAAGGGCTGCAGCTGGTTAGGCAGTGATGCTATCGATTAGCTGTTGGTCTGGGAACTGCGTTTGACCCTCCACAAGGAAACTTAATTATTTGGTTAGGCAGTGATGCTATCGATTAGCTGTTGGTCTGGGAACT	USA_Wyoming_2018	Brown
M00161_98_000000000-C9DW2_1_1108_11633_3278	GCTGGAGGCTTCGGCCAACAGCATGTCTGCCTCAGCGTCGGGTTAATTCTCGCCCATCATCTTCCCTGTGTTGATGATTTGGGCGGATCTGGCTTTCTCAGCTCTCACGAGCTGGGTTTGCTGAAGTACAGAGGTTAATGCATGGACCCGTTAAGGGCTGCAGCTGGTTAGGCAGTGATGCTATCGATTAGCTGTTGGTCTGGGAACTGCGTTTGACCCTCCACAAGGAAACTTAATTATTTGGTTAGGCAGTGATGCTATCGATTAGCTGTTGGTCTGGGAACT	USA_Wyoming_2018	Brown
M00161_98_000000000-C9DW2_1_1108_11777_16795	GCTGGAGGCTTCGGCCAACAGCATGTCTGCCTCAGCGTCGGGTTAATTCTCGCCCATCATCTTCCCTGTGTTGATGATTTGGGCGGATCTGGCTTTCTCAGCTCTCACGAGCTGGGTTTGCTGAAGTACAGAGGTTAATGCATGGACCCGTTAAGGGCTGCAGCTGGTTAGGCAGTGATGCTATCGATTAGCTGTTGGTCTGGGAACTGCGTTTGACCCTCCACAAGGAAACTTAATTATTTGGTTAGGCAGTGATGCTATCGATTAGCTGTTGGTCTGGGAACT	USA_Wyoming_2018	Brown
M00161_98_000000000-C9DW2_1_1108_11873_17871	GCTGGAGGCTTCGGCCAACAGCATGTCTGCCTCAGCGTCGGGTTAATTCTCGCCCATCATCTTCCCTGTGTTGATGATTTGGGCGGATCTGGCTTTCTCAGCTCTCACGAGCTGGGTTTGCTGAAGTACAGAGGTTAATGCATGGACCCGTTAAGGGCTGCAGCTGGTTAGGCAGTGATGCTATCGATTAGCTGTTGGTCTGGGAACTGCGTTTGACCCTCCACAAGGAAACTTAATTATTTGGTTAGGCAGTGATGCTATCGATTAGCTGTTGGTCTGGGAACT	USA_Wyoming_2018	Brown
M00161_98_000000000-C9DW2_1_1108_11954_16075	GCTGGAGGCTTCGGCCAACAGCATGTCTGCCTCAGCGTCGGGTTAATTCTCGCCCATCATCTTCCCTGTGTTGATGATTTGGGCGGATCTGGCTTTCTCAGCTCTCACGAGCTGGGTTTGCTGAAGTACAGAGGTTAATGCATGGACCCGTTAAGGGCTGCAGCTGGTTAGGCAGTGATGCTATCGATTAGCTGTTGGTCTGGGAACTGCGTTTGACCCTCCACAAGGAAACTTAATTATTTGGTTAGGCAGTGATGCTATCGATTAGCTGTTGGTCTGGGAACT	USA_Wyoming_2018	Brown
M00161_98_000000000-C9DW2_1_1108_12048_7261	GCTGGAGGCTTCGGCCAACAGCATGTCTGCCTCAGCGTCGGGTTAATTCTCGCCCATCATCTTCCCTGTGTTGATGATTTGGGCGGATCTGGCTTTCTCAGCTCTCACGAGCTGGGTTTGCTGAAGTACAGAGGTTAATGCATGGACCCGTTAAGGGCTGCAGCTGGTTAGGCAGTGATGCTATCGATTAGCTGTTGGTCTGGGAACTGCGTTTGACCCTCCACAAGGAAACTTAATTATTTGGTTAGGCAGTGATGCTATCGATTAGCTGTTGGTCTGGGAACT	USA_Wyoming_2018	Brown
M00161_98_000000000-C9DW2_1_1108_12123_21721	GCTGGAGGCTTCGGCCAACAGCATGTCTGCCTCAGCGTCGGGTTAATTCTCGCCCATCATCTTCCCTGTGTTGATGATTTGGGCGGATCTGGCTTTCTCAGCTCTCACGAGCTGGGTTTGCTGAAGTACAGAGGTTAATGCATGGACCCGTTAAGGGCTGCAGCTGGTTAGGCAGTGATGCTATCGATTAGCTGTTGGTCTGGGAACTGCGTTTGACCCTCCACAAGGAAACTTAATTATTTGGTTAGGCAGTGATGCTATCGATTAGCTGTTGGTCTGGGAACT	USA_Wyoming_2018	Brown
M00161_98_000000000-C9DW2_1_1108_12164_9791	GCTGGAGGCTTCGGCCAACAGCATGTCTGCCTCAGCGTCGGGTTAATTCTCGCCCATCATCTTCCCTGTGTTGATGATTTGGGCGGATCTGGCTTTCTCAGCTCTCACGAGCTGGGTTTGCTGAAGTACAGAGGTTAATGCATGGACCCGTTAAGGGCTGCAGCTGGTTAGGCAGTGATGCTATCGATTAGCTGTTGGTCTGGGAACTGCGTTTGACCCTCCACAAGGAAACTTAATTATTTGGTTAGGCAGTGATGCTATCGATTAGCTGTTGGTCTGGGAACT	USA_Wyoming_2018	Brown
M00161_98_000000000-C9DW2_1_1108_12297_3607	GCTGGAGGCTTCGGCCAACAGCATGTCTGCCTCAGCGTCGGGTTAATTCTCGCCCATCATCTTCCCTGTGTTGATGATTTGGGCGGATCTGGCTTTCTCAGCTCTCACGAGCTGGGTTTGCTGAAGTACAGAGGTTAATGCATGGACCCGTTAAGGGCTGCAGCTGGTTAGGCAGTGATGCTATCGATTAGCTGTTGGTCTGGGAACTGCGTTTGACCCTCCACAAGGAAACTTAATTATTTGGTTAGGCAGTGATGCTATCGATTAGCTGTTGGTCTGGGAACT	USA_Wyoming_2018	Brown
M00161_98_000000000-C9DW2_1_1108_12299_11334	GCTCGAGGCTTCGGCCAAGAGCATGTCTGCCTCAGCGTCGGGTTAACCCTCACCCTCTCTCCAGCACACTCACGTGTAATGGGGATGTGGGTGGATCTGACAGTCCCAGCTTCTGTGTGAGATGTGTCGGCCCCTTAAAAGGTCGGCATGTTGAGCACTGATGGAGGTGGGTCTGTTGAAGCACATAGGCGAACGTGGGTCCCGTTAAGGGCCGCATCCGGGTATGCATGCTTCGTGCTGCTACTTTGCTTGCCGGCCTGGGTTGCCTATTGTTCTCCTCAAACCAGGAAATTTTGCACTTGTACTCGTGATCACTCGTGGTCAAGTTTGCTTGTGCATCTAACTTCTATTCTCCTCAAACCAGGAAATTTTGCACTTGTACTCGTGATCAC	USA_Wyoming_2018	Brown
M00161_98_000000000-C9DW2_1_1108_12301_4016	GCTCGAGGCTTCGGCCAAGAGCATGTCTGCCTCAGCGTCGGGTTAACCCTCACCCTCTCTCCAGCACACTCACGTGTAATGGGGATGTGGGTGGATCTGACAGTCCCAGCTTCTGTGTGAGATGTGTCGGCCCCTTAAAAGGTCGGCATGTTGAGCACTGATGGAGGTGGGTCTGTTGAAGCACATAGGCGAACGTGGGTCCCGTTAAGGGCCGCATCCGGGTATGCATGCTTCGTGCTGCTACTTTGCTTGCCGGCCTGGGTTGCCTATTGTTCTCCTCAAACCAGGAAATTTTGCACTTGTACTCGTGATCACTCGTGGTCAAGTTTGCTTGTGCATCTAACTTCTATTCTCCTCAAACCAGGAAATTTTGCACTTGTACTCGTGATCAC	USA_Wyoming_2018	Brown
M00161_98_000000000-C9DW2_1_1108_12447_23151	GCTGGAGGCTTCGGCCAACAGCATGTCTGCCTCAGCGTCGGGTTAATTCTCGCCCATCATCTTCCCTGTGTTGATGATTTGGGCGGATCTGGCTTTCTCAGCTCTCACGAGCTGGGTTTGCTGAAGTACAGAGGTTAATGCATGGACCCGTTAAGGGCTGCAGCTGGTTAGGCAGTGATGCTATCGATTAGCTGTTGGTCTGGGAACTGCGTTTGACCCTCCACAAGGAAACTTAATTATTTGGTTAGGCAGTGATGCTATCGATTAGCTGTTGGTCTGGGAACT	USA_Wyoming_2018	Brown
M00161_98_000000000-C9DW2_1_1108_12634_22670	GCTGGAGGCTTCGGCCAACAGCATGTCTGCCTCAGCGTCGGGTTAATTCTCGCCCATCATCTTCCCTGTGTTGATGATTTGGGCGGATCTGGCTTTCTCAGCTCTCACGAGCTGGGTTTGCTGAAGTACAGAGGTTAATGCATGGACCCGTTAAGGGCTGCAGCTGGTTAGGCAGTGATGCTATCGATTAGCTGTTGGTCTGGGAACTGCGTTTGACCCTCCACAAGGAAACTTAATTATTTGGTTAGGCAGTGATGCTATCGATTAGCTGTTGGTCTGGGAACT	USA_Wyoming_2018	Brown
M00161_98_000000000-C9DW2_1_1108_12783_1413	GCTGGAGGCTTCGGCCAACAGCATGTCTGCCTCAGCGTCGGGTTAATTCTCGCCCATCATCTTCCCTGTGTTGATGATTTGGGCGGATCTGGCTTTCTCAGCTCTCACGAGCTGGGTTTGCTGAAGTACAGAGGTTAATGCATGGACCCGTTAAGGGCTGCAGCTGGTTAGGCAGTGATGCTATCGATTAGCTGTTGGTCTGGGAACTGCGTTTGACCCTCCACAAGGAAACTTAATTATTTGGTTAGGCAGTGATGCTATCGATTAGCTGTTGGTCTGGGAACT	USA_Wyoming_2018	Brown
M00161_98_000000000-C9DW2_1_1108_12850_12580	GCTGGAGGCTTCGGCCAACAGCATGTCTGCCTCAGCGTCGGGTTAATTCTCGCCCATCATCTTCCCTGTGTTGATGATTTGGGCGGATCTGGCTTTCTCAGCTCTCACGAGCTGGGTTTGCTGAAGTACAGAGGTTAATGCATGGACCCGTTAAGGGCTGCAGCTGGTTAGGCAGTGATGCTATCGATTAGCTGTTGGTCTGGGAACTGCGTTTGACCCTCCACAAGGAAACTTAATTATTTGGTTAGGCAGTGATGCTATCGATTAGCTGTTGGTCTGGGAACT	USA_Wyoming_2018	Brown
M00161_98_000000000-C9DW2_1_1108_13681_22610	GCTGGAGGCTTCGGCCAACAGCATGTCTGCCTCAGCGTCGGGTTAATTCTCGCCCATCATCTTCCCTGTGTTGATGATTTGGGCGGATCTGGCTTTCTCAGCTCTCACGAGCTGGGTTTGCTGAAGTACAGAGGTTAATGCATGGACCCGTTAAGGGCTGCAGCTGGTTAGGCAGTGATGCTATCGATTAGCTGTTGGTCTGGGAACTGCGTTTGACCCTCCACAAGGAAACTTAATTATTTGGTTAGGCAGTGATGCTATCGATTAGCTGTTGGTCTGGGAACT	USA_Wyoming_2018	Brown
M00161_98_000000000-C9DW2_1_1108_13704_8525	GCTGGAGGCTTCGGCCAACAGCATGTCTGCCTCAGCGTCGGGTTAATTCTCGCCCATCATCTTCCCTGTGTTGATGATTTGGGCGGATCTGGCTTTCTCAGCTCTCACGAGCTGGGTTTGCTGAAGTACAGAGGTTAATGCATGGACCCGTTAAGGGCTGCAGCTGGTTAGGCAGTGATGCTATCGATTAGCTGTTGGTCTGGGAACTGCGTTTGACCCTCCACAAGGAAACTTAATTATTTGGTTAGGCAGTGATGCTATCGATTAGCTGTTGGTCTGGGAACT	USA_Wyoming_2018	Brown
M00161_98_000000000-C9DW2_1_1108_13724_2220	GCTGGAGGCTTCGGCCAACAGCATGTCTGCCTCAGCGTCGGGTTAATTCTCGCCCATCATCTTCCCTGTGTTGATGATTTGGGCGGATCTGGCTTTCTCAGCTCTCACGAGCTGGGTTTGCTGAAGTACAGAGGTTAATGCATGGACCCGTTAAGGGCTGCAGCTGGTTAGGCAGTGATGCTATCGATTAGCTGTTGGTCTGGGAACTGCGTTTGACCCTCCACAAGGAAACTTAATTATTTGGTTAGGCAGTGATGCTATCGATTAGCTGTTGGTCTGGGAACT	USA_Wyoming_2018	Brown
M00161_98_000000000-C9DW2_1_1108_13860_16478	GCTGGAGGCTTCGGCCAACAGCATGTCTGCCTCAGCGTCGGGTTAATTCTCGCCCATCATCTTCCCTGTGTTGATGATTTGGGCGGATCTGGCTTTCTCAGCTCTCACGAGCTGGGTTTGCTGAAGTACAGAGGTTAATGCATGGACCCGTTAAGGGCTGCAGCTGGTTAGGCAGTGATGCTATCGATTAGCTGTTGGTCTGGGAACTGCGTTTGACCCTCCACAAGGAAACTTAATTATTTGGTTAGGCAGTGATGCTATCGATTAGCTGTTGGTCTGGGAACT	USA_Wyoming_2018	Brown
M00161_98_000000000-C9DW2_1_1108_14241_8655	GCTCGAGGCTTCGGCCAAGAGCATGTCTGCCTCAGCGTCGGGTTAACCCTCACCCTCTCTCCAGCACACTCACGTGTAATGGGGATGTGGGTGGATCTGACAGTCCCAGCTTCTGTGTGAGATGTGTCGGCCCCTTAAAAGGTCGGCATGTTGAGCACTGATGGAGGTGGGTCTGTTGAAGCACATAGGCGAACGTGGGTCCCGTTAAGGGCCGCATCCGGGTATGCATGCTTCGTGCTGCTACTTTGCTTGCCGGCCTGGGTTGCCTATTGTTCTCCTCAAACCAGGAAATTTTGCACTTGTACTCGTGATCACTCGTGGTCAAGTTTGCTTGTGCATCTAACTTCTATTCTCCTCAAACCAGGAAATTTTGCACTTGTACTCGTGATCAC	USA_Wyoming_2018	Brown
M00161_98_000000000-C9DW2_1_1108_14552_13406	GCTGGAGGCTTCGGCCAACAGCATGTCTGCCTCAGCGTCGGGTTAATTCTCGCCCATCATCTTCCCTGTGTTGATGATTTGGGCGGATCTGGCTTTCTCAGCTCTCACGAGCTGGGTTTGCTGAAGTACAGAGGTTAATGCATGGACCCGTTAAGGGCTGCAGCTGGTTAGGCAGTGATGCTATCGATTAGCTGTTGGTCTGGGAACTGCGTTTGACCCTCCACAAGGAAACTTAATTATTTGGTTAGGCAGTGATGCTATCGATTAGCTGTTGGTCTGGGAACT	USA_Wyoming_2018	Brown
M00161_98_000000000-C9DW2_1_1108_14878_2031	GCTGGAGGCTTCGGCCAACAGCATGTCTGCCTCAGCGTCGGGTTAATTCTCGCCCATCATCTTCCCTGTGTTGATGATTTGGGCGGATCTGGCTTTCTCAGCTCTCACGAGCTGGGTTTGCTGAAGTACAGAGGTTAATGCATGGACCCGTTAAGGGCTGCAGCTGGTTAGGCAGTGATGCTATCGATTAGCTGTTGGTCTGGGAACTGCGTTTGACCCTCCACAAGGAAACTTAATTATTTGGTTAGGCAGTGATGCTATCGATTAGCTGTTGGTCTGGGAACT	USA_Wyoming_2018	Brown
M00161_98_000000000-C9DW2_1_1108_15064_10436	GCTCGAGGCTTCGGCCAAGAGCATGTCTGCCTCAGCGTCGGGTTAATCCTCACCAAACTCACACACATTCACTTGTGTTGGGAGACCTTGGTGGACATGGCTTTCCCAGCGCCACTGCATACGTTCCCGTCAAACGGAATGTGTGCAATTCATGTGGAACTGGGTCTGCTGAAGTCGATAGGCGTCTGCGGAGTCCGTTAAGGGCCGCATCTGGGTATGCTAGCTTCGTGCTGCTATCTAAGTTGTTGGTCTGGACATCTTGTACGGCGCCTCTAACCAGGAACCCTTGTACATGTATCACTTCACTGTGGTGCGTGTGCACGACCTACTAACATCTTGTACGGCGCCTCTAACCAGGAACCCTTGTACATGTA	USA_Wyoming_2018	Brown
M00161_98_000000000-C9DW2_1_1108_15364_5802	GCTGGAGGCTTCGGCCAACAGCATGTCTGCCTCAGCGTCGGGTTAATTCTCGCCCATCATCTTCCCTGTGTTGATGATTTGGGCGGATCTGGCTTTCTCAGCTCTCACGAGCTGGGTTTGCTGAAGTACAGAGGTTAATGCATGGACCCGTTAAGGGCTGCAGCTGGTTAGGCAGTGATGCTATCGATTAGCTGTTGGTCTGGGAACTGCGTTTGACCCTCCACAAGGAAACTTAATTATTTGGTTAGGCAGTGATGCTATCGATTAGCTGTTGGTCTGGGAACT	USA_Wyoming_2018	Brown
M00161_98_000000000-C9DW2_1_1108_15643_15055	GCTCGAGGCTTCGGCCAAGAGCATGTCTGCCTCAGCGTCGGGTTAACCCTCACCCTCTCTCCAGCACACTCACGTGTAATGGGGATGTGGGTGGATCTGACAGTCCCAGCTTCTGTGTGAGATGTGTCGGCCCCTTAAAAGGTCGGCATGTTGAGCACTGATGGAGGTGGGTCTGTTGAAGCACATAGGCGAACGTGGGTCCCGTTAAGGGCCGCATCCGGGTATGCATGCTTCGTGCTGCTACTTTGCTTGCCGGCCTGGGTTGCCTATTGTTCTCCTCAAACCAGGAAATTTTGCACTTGTACTCGTGATCACTCGTGGTCAAGTTTGCTTGTGCATCTAACTTCTATTCTCCTCAAACCAGGAAATTTTGCACTTGTACTCGTGATCAC	USA_Wyoming_2018	Brown
M00161_98_000000000-C9DW2_1_1108_15734_6816	GCTCGAGGCTTCGGCCAAGAGCATGTCTGCCTCAGCGTCGGGTTAACCCTCACCCTCTCTCCAGCACACTCACGTGTAATGGGGATGTGGGTGGATCTGACAGTCCCAGCTTCTGTGTGAGATGTGTCGGCCCCTTAAAAGGTCGGCATGTTGAGCACTGATGGAGGTGGGTCTGTTGAAGCACATAGGCGAACGTGGGTCCCGTTAAGGGCCGCATCCGGGTATGCATGCTTCGTGCTGCTACTTTGCTTGCCGGCCTGGGTTGCCTATTGTTCTCCTCAAACCAGGAAATTTTGCACTTGTACTCGTGATCACTCGTGGTCAAGTTTGCTTGTGCATCTAACTTCTATTCTCCTCAAACCAGGAAATTTTGCACTTGTACTCGTGATCAC	USA_Wyoming_2018	Brown
M00161_98_000000000-C9DW2_1_1108_15742_16115	GCTGGAGGCTTCGGCCAACAGCATGTCTGCCTCAGCGTCGGGTTAATTCTCGCCCATCATCTTCCCTGTGTTGATGATTTGGGCGGATCTGGCTTTCTCAGCTCTCACGAGCTGGGTTTGCTGAAGTACAGAGGTTAATGCATGGACCCGTTAAGGGCTGCAGCTGGTTAGGCAGTGATGCTATCGATTAGCTGTTGGTCTGGGAACTGCGTTTGACCCTCCACAAGGAAACTTAATTATTTGGTTAGGCAGTGATGCTATCGATTAGCTGTTGGTCTGGGAACT	USA_Wyoming_2018	Brown
M00161_98_000000000-C9DW2_1_1108_15868_9128	GCTGGAGGCTTCGGCCAACAGCATGTCTGCCTCAGCGTCGGGTTAATTCTCGCCCATCATCTTCCCTGTGTTGATGATTTGGGCGGATCTGGCTTTCTCAGCTCTCACGAGCTGGGTTTGCTGAAGTACAGAGGTTAATGCATGGACCCGTTAAGGGCTGCAGCTGGTTAGGCAGTGATGCTATCGATTAGCTGTTGGTCTGGGAACTGCGTTTGACCCTCCACAAGGAAACTTAATTATTTGGTTAGGCAGTGATGCTATCGATTAGCTGTTGGTCTGGGAACT	USA_Wyoming_2018	Brown
M00161_98_000000000-C9DW2_1_1108_15952_15811	GCTCGAGGCTTCGGCCAAGAGCATGTCTGCCTCAGCGTCGGGTTAATCCTCACCAAACTCACACACATTCACTTGTGTTGGGAGACCTTGGTGGACATGGCTTTCCCAGCGCCACTGCATACGTTCCCGTCAAACGGAATGTGTGCAATTCATGTGGAACTGGGTCTGCTGAAGTCGATAGGCGTCTGCGGAGTCCGTTAAGGGCCGCATCTGGGTATGCTAGCTTCGTGCTGCTATCTAAGTTGTTGGTCTGGACATCTTGTACGGCGCCTCTAACCAGGAACCCTTGTACATGTATCACTTCACTGTGGTGCGTGTGCACGACCTACTAACATCTTGTACGGCGCCTCTAACCAGGAACCCTTGTACATGTA	USA_Wyoming_2018	Brown
M00161_98_000000000-C9DW2_1_1108_16230_7883	GCTGGAGGCTTCGGCCAACAGCATGTCTGCCTCAGCGTCGGGTTAATTCTCGCCCATCATCTTCCCTGTGTTGATGATTTGGGCGGATCTGGCTTTCTCAGCTCTCACGAGCTGGGTTTGCTGAAGTACAGAGGTTAATGCATGGACCCGTTAAGGGCTGCAGCTGGTTAGGCAGTGATGCTATCGATTAGCTGTTGGTCTGGGAACTGCGTTTGACCCTCCACAAGGAAACTTAATTATTTGGTTAGGCAGTGATGCTATCGATTAGCTGTTGGTCTGGGAACT	USA_Wyoming_2018	Brown
M00161_98_000000000-C9DW2_1_1108_16291_15451	GCTGGAGGCTTCGGCCAACAGCATGTCTGCCTCAGCGTCGGGTTAATTCTCGCCCATCATCTTCCCTGTGTTGATGATTTGGGCGGATCTGGCTTTCTCAGCTCTCACGAGCTGGGTTTGCTGAAGTACAGAGGTTAATGCATGGACCCGTTAAGGGCTGCAGCTGGTTAGGCAGTGATGCTATCGATTAGCTGTTGGTCTGGGAACTGCGTTTGACCCTCCACAAGGAAACTTAATTATTTGGTTAGGCAGTGATGCTATCGATTAGCTGTTGGTCTGGGAACT	USA_Wyoming_2018	Brown
M00161_98_000000000-C9DW2_1_1108_16645_4475	GCTGGAGGCTTCGGCCAACAGCATGTCTGCCTCAGCGTCGGGTTAATTCTCGCCCATCATCTTCCCTGTGTTGATGATTTGGGCGGATCTGGCTTTCTCAGCTCTCACGAGCTGGGTTTGCTGAAGTACAGAGGTTAATGCATGGACCCGTTAAGGGCTGCAGCTGGTTAGGCAGTGATGCTATCGATTAGCTGTTGGTCTGGGAACTGCGTTTGACCCTCCACAAGGAAACTTAATTATTTGGTTAGGCAGTGATGCTATCGATTAGCTGTTGGTCTGGGAACT	USA_Wyoming_2018	Brown
M00161_98_000000000-C9DW2_1_1108_16708_4856	GCTCGAGGCTTCGGCCAAGAGCATGTCTGCCTCAGCGTCGGGTTAACCCTCACCCTCTCTCCAGCACACTCACGTGTAATGGGGATGTGGGTGGATCTGACAGTCCCAGCTTCTGTGTGAGATGTGTCGGCCCCTTAAAAGGTCGGCATGTTGAGCACTGATGGAGGTGGGTCTGTTGAAGCACATAGGCGAACGTGGGTCCCGTTAAGGGCCGCATCCGGGTATGCATGCTTCGTGCTGCTACTTTGCTTGCCGGCCTGGGTTGCCTATTGTTCTCCTCAAACCAGGAAATTTTGCACTTGTACTCGTGATCACTCGTGGTCAAGTTTGCTTGTGCATCTAACTTCTATTCTCCTCAAACCAGGAAATTTTGCACTTGTACTCGTGATCAC	USA_Wyoming_2018	Brown
M00161_98_000000000-C9DW2_1_1108_16749_10040	GCTCGAGGCTTCGGCCAAGAGCATGTCTGCCTCAGCGTCGGGTTAACCCTCACCCTCTCTCCAGCACACTCACGTGTAATGGGGATGTGGGTGGATCTGACAGTCCCAGCTTCTGTGTGAGATGTGTCGGCCCCTTAAAAGGTCGGCATGTTGAGCACTGATGGAGGTGGGTCTGTTGAAGCACATAGGCGAACGTGGGTCCCGTTAAGGGCCGCATCCGGGTATGCATGCTTCGTGCTGCTACTTTGCTTGCCGGCCTGGGTTGCCTATTGTTCTCCTCAAACCAGGAAATTTTGCACTTGTACTCGTGATCACTCGTGGTCAAGTTTGCTTGTGCATCTAACTTCTATTCTCCTCAAACCAGGAAATTTTGCACTTGTACTCGTGATCAC	USA_Wyoming_2018	Brown
M00161_98_000000000-C9DW2_1_1108_17313_19571	GCTGGAGGCTTCGGCCAACAGCATGTCTGCCTCAGCGTCGGGTTAATTCTCGCCCATCATCTTCCCTGTGTTGATGATTTGGGCGGATCTGGCTTTCTCAGCTCTCACGAGCTGGGTTTGCTGAAGTACAGAGGTTAATGCATGGACCCGTTAAGGGCTGCAGCTGGTTAGGCAGTGATGCTATCGATTAGCTGTTGGTCTGGGAACTGCGTTTGACCCTCCACAAGGAAACTTAATTATTTGGTTAGGCAGTGATGCTATCGATTAGCTGTTGGTCTGGGAACT	USA_Wyoming_2018	Brown
M00161_98_000000000-C9DW2_1_1108_17383_24497	GCTGGAGGCTTCGGCCAACAGCATGTCTGCCTCAGCGTCGGGTTAATTCTCGCCCATCATCTTCCCTGTGTTGATGATTTGGGCGGATCTGGCTTTCTCAGCTCTCACGAGCTGGGTTTGCTGAAGTACAGAGGTTAATGCATGGACCCGTTAAGGGCTGCAGCTGGTTAGGCAGTGATGCTATCGATTAGCTGTTGGTCTGGGAACTGCGTTTGACCCTCCACAAGGAAACTTAATTATTTGTTAGGCAGTGATGCTATCGATTAGCTGTTGGTCTGGGAACTG	USA_Wyoming_2018	Brown
M00161_98_000000000-C9DW2_1_1108_18126_7744	GCTGGAGGCTTCGGCCAACAGCATGTCTGCCTCAGCGTCGGGTTAATTCTCGCCCATCATCTTCCCTGTGTTGATGATTTGGGCGGATCTGGCTTTCTCAGCTCTCACGAGCTGGGTTTGCTGAAGTACAGAGGTTAATGCATGGACCCGTTAAGGGCTGCAGCTGGTTAGGCAGTGATGCTATCGATTAGCTGTTGGTCTGGGAACTGCGTTTGACCCTCCACAAGGAAACTTAATTATTTGGTTAGGCAGTGATGCTATCGATTAGCTGTTGGTCTGGGAACT	USA_Wyoming_2018	Brown
M00161_98_000000000-C9DW2_1_1108_18206_9557	GCTCGAGGCTTCGGCCAAGAGCATGTCTGCCTCAGCGTCGGGTTAACCCTCACCCTCTCTCCAGCACACTCACGTGTAATGGGGATGTGGGTGGATCTGACAGTCCCAGCTTCTGTGTGAGATGTGTCGGCCCCTTAAAAGGTCGGCATGTTGAGCACTGATGGAGGTGGGTCTGTTGAAGCACATAGGCGAACGTGGGTCCCGTTAAGGGCCGCATCCGGGTATGCATGCTTCGTGCTGCTACTTTGCTTGCCGGCCTGGGTTGCCTATTGTTCTCCTCAAACCAGGAAATTTTGCACTTGTACTCGTGATCACTCGTGGTCAAGTTTGCTTGTGCATCTAACTTCTATTCTCCTCAAACCAGGAAATTTTGCACTTGTACTCGTGATCAC	USA_Wyoming_2018	Brown
M00161_98_000000000-C9DW2_1_1108_18775_11167	GCTGGAGGCTTCGGCCAACAGCATGTCTGCCTCAGCGTCGGGTTAATTCTCGCCCATCATCTTCCCTGTGTTGATGATTTGGGCGGATCTGGCTTTCTCAGCTCTCACGAGCTGGGTTTGCTGAAGTACAGAGGTTAATGCATGGACCCGTTAAGGGCTGCAGCTGGTTAGGCAGTGATGCTATCGATTAGCTGTTGGTCTGGGAACTGCGTTTGACCCTCCACAAGGAAACTTAATTATTTGGTTAGGCAGTGATGCTATCGATTAGCTGTTGGTCTGGGAACT	USA_Wyoming_2018	Brown
M00161_98_000000000-C9DW2_1_1108_18840_18219	GCTGGAGGCTTCGGCCAACAGCATGTCTGCCTCAGCGTCGGGTTAATTCTCGCCCATCATCTTCCCTGTGTTGATGATTTGGGCGGATCTGGCTTTCTCAGCTCTCACGAGCTGGGTTTGCTGAAGTACAGAGGTTAATGCATGGACCCGTTAAGGGCTGCAGCTGGTTAGGCAGTGATGCTATCGATTAGCTGTTGGTCTGGGAACTGCGTTTGACCCTCCACAAGGAAACTTAATTATTTGGTTAGGCAGTGATGCTATCGATTAGCTGTTGGTCTGGGAACT	USA_Wyoming_2018	Brown
M00161_98_000000000-C9DW2_1_1108_19167_13087	CTGGAGGCTTCGGCCAACAGCATGTCTGCCTCAGCGTCGGGTTAATTCTCGCCCATCATCTTCCCTGTGTTGATGATTTGGGCGGATCTGGCTTTCTCAGCTCTCACGAGCTGGGTTTGCTGAAGTACAGAGGTTAATGCATGGACCCGTTAAGGGCTGCAGCTGGTTAGGCAGTGATGCTATCGATTAGCTGTTGGTCTGGGAACTGCGTTTGACCCTCCACAAGGAAACTTAATTATTTGGTTAGGCAGTGATGCTATCGATTAGCTGTTGGTCTGGGAAC	USA_Wyoming_2018	Brown
M00161_98_000000000-C9DW2_1_1108_19577_22038	GCTGGAGGCTTCGGCCAACAGCATGTCTGCCTCAGCGTCGGGTTAATTCTCGCCCATCATCTTCCCTGTGTTGATGATTTGGGCGGATCTGGCTTTCTCAGCTCTCACGAGCTGGGTTTGCTGAAGTACAGAGGTTAATGCATGGACCCGTTAAGGGCTGCAGCTGGTTAGGCAGTGATGCTATCGATTAGCTGTTGGTCTGGGAACTGCGTTTGACCCTCCACAAGGAAACTTAATTATTTGTTAGGCAGTGATGCTATCGATTAGCTGTTGGTCTGGGAACTG	USA_Wyoming_2018	Brown
M00161_98_000000000-C9DW2_1_1108_19828_19456	GCTCGAGGCTTCGGCCAAGAGCATGTCTGCCTCAGCGTCGGGTTAACCCTCACCCTCTCTCCAGCACACTCACGTGTAATGGGGATGTGGGTGGATCTGACAGTCCCAGCTTCTGTGTGAGATGTGTCGGCCCCTTAAAAGGTCGGCATGTTGAGCACTGATGGAGGTGGGTCTGTTGAAGCACATAGGCGAACGTGGGTCCCGTTAAGGGCCGCATCCGGGTATGCATGCTTCGTGCTGCTACTTTGCTTGCCGGCCTGGGTTGCCTATTGTTCTCCTCAAACCAGGAAATTTTGCACTTGTACTCGTGATCACTCGTGGTCAAGTTTGCTTGTGCATCTAACTTCTATTCTCCTCAAACCAGGAAATTTTGCACTTGTACTCGTGATCAC	USA_Wyoming_2018	Brown
M00161_98_000000000-C9DW2_1_1108_19957_15544	GCTGGAGGCTTCGGCCAACAGCATGTCTGCCTCAGCGTCGGGTTAATTCTCGCCCATCATCTTCCCTGTGTTGATGATTTGGGCGGATCTGGCTTTCTCAGCTCTCACGAGCTGGGTTTGCTGAAGTACAGAGGTTAATGCATGGACCCGTTAAGGGCTGCAGCTGGTTAGGCAGTGATGCTATCGATTAGCTGTTGGTCTGGGAACTGCGTTTGACCCTCCACAAGGAAACTTAATTATTTGGTTAGGCAGTGATGCTATCGATTAGCTGTTGGTCTGGGAACT	USA_Wyoming_2018	Brown
M00161_98_000000000-C9DW2_1_1108_20028_4676	GCTGGAGGCTTCGGCCAACAGCATGTCTGCCTCAGCGTCGGGTTAATTCTCGCCCATCATCTTCCCTGTGTTGATGATTTGGGCGGATCTGGCTTTCTCAGCTCTCACGAGCTGGGTTTGCTGAAGTACAGAGGTTAATGCATGGACCCGTTAAGGGCTGCAGCTGGTTAGGCAGTGATGCTATCGATTAGCTGTTGGTCTGGGAACTGCGTTTGACCCTCCACAAGGAAACTTAATTATTTGGTTAGGCAGTGATGCTATCGATTAGCTGTTGGTCTGGGAACT	USA_Wyoming_2018	Brown
M00161_98_000000000-C9DW2_1_1108_20160_9173	GCTGGAGGCTTCGGCCAACAGCATGTCTGCCTCAGCGTCGGGTTAATTCTCGCCCATCATCTTCCCTGTGTTGATGATTTGGGCGGATCTGGCTTTCTCAGCTCTCACGAGCTGGGTTTGCTGAAGTACAGAGGTTAATGCATGGACCCGTTAAGGGCTGCAGCTGGTTAGGCAGTGATGCTATCGATTAGCTGTTGGTCTGGGAACTGCGTTTGACCCTCCACAAGGAAACTTAATTATTTGGTTAGGCAGTGATGCTATCGATTAGCTGTTGGTCTGGGAACT	USA_Wyoming_2018	Brown
M00161_98_000000000-C9DW2_1_1108_20175_9422	GCTGGAGGCTTCGGCCAACAGCATGTCTGCCTCAGCGTCGGGTTAATTCTCGCCCATCATCTTCCCTGTGTTGATGATTTGGGCGGATCTGGCTTTCTCAGCTCTCACGAGCTGGGTTTGCTGAAGTACAGAGGTTAATGCATGGACCCGTTAAGGGCTGCAGCTGGTTAGGCAGTGATGCTATCGATTAGCTGTTGGTCTGGGAACTGCGTTTGACCCTCCACAAGGAAACTTAATTATTTGGTTAGGCAGTGATGCTATCGATTAGCTGTTGGTCTGGGAACT	USA_Wyoming_2018	Brown
M00161_98_000000000-C9DW2_1_1108_20406_22452	GCTCGAGGCTTCGGCCAAGAGCATGTCTGCCTCAGCGTCGGGTTAACCCTCACCCTCTCTCCAGCACACTCACGTGTAATGGGGATGTGGGTGGATCTGACAGTCCCAGCTTCTGTGTGAGATGTGTCGGCCCCTTAAAAGGTCGGCATGTTGAGCACTGATGGAGGTGGGTCTGTTGAAGCACATAGGCGAACGTGGGTCCCGTTAAGGGCCGCATCCGGGTATGCATGCTTCGTGCTGCTACTTTGCTTGCCGGCCTGGGTTGCCTATTGTTCTCCTCAAACCAGGAAATTTTGCACTTGTACTCGTGATCACTCGTGGTCAAGTTTGCTTGTGCATCTAACTTCTATTCTCCTCAAACCAGGAAATTTTGCACTTGTACTCGTGATCAC	USA_Wyoming_2018	Brown
M00161_98_000000000-C9DW2_1_1108_20545_7331	GCTGGAGGCTTCGGCCAACAGCATGTCTGCCTCAGCGTCGGGTTAATTCTCGCCCATCATCTTCCCTGTGTTGATGATTTGGGCGGATCTGGCTTTCTCAGCTCTCACGAGCTGGGTTTGCTGAAGTACAGAGGTTAATGCATGGACCCGTTAAGGGCTGCAGCTGGTTAGGCAGTGATGCTATCGATTAGCTGTTGGTCTGGGAACTGCGTTTGACCCTCCACAAGGAAACTTAATTATTTGGTTAGGCAGTGATGCTATCGATTAGCTGTTGGTCTGGGAACT	USA_Wyoming_2018	Brown
M00161_98_000000000-C9DW2_1_1108_20551_13589	GCTGGAGGCTTCGGCCAACAGCATGTCTGCCTCAGCGTCGGGTTAATTCTCGCCCATCATCTTCCCTGTGTTGATGATTTGGGCGGATCTGGCTTTCTCAGCTCTCACGAGCTGGGTTTGCTGAAGTACAGAGGTTAATGCATGGACCCGTTAAGGGCTGCAGCTGGTTAGGCAGTGATGCTATCGATTAGCTGTTGGTCTGGGAACTGCGTTTGACCCTCCACAAGGAAACTTAATTATTTGGTTAGGCAGTGATGCTATCGATTAGCTGTTGGTCTGGGAACT	USA_Wyoming_2018	Brown
M00161_98_000000000-C9DW2_1_1108_21228_12649	GCTGGAGGCTTCGGCCAACAGCATGTCTGCCTCAGCGTCGGGTTAATTCTCGCCCATCATCTTCCCTGTGTTGATGATTTGGGCGGATCTGGCTTTCTCAGCTCTCACGAGCTGGGTTTGCTGAAGTACAGAGGTTAATGCATGGACCCGTTAAGGGCTGCAGCTGGTTAGGCAGTGATGCTATCGATTAGCTGTTGGTCTGGGAACTGCGTTTGACCCTCCACAAGGAAACTTAATTATTTGGTTAGGCAGTGATGCTATCGATTAGCTGTTGGTCTGGGAACT	USA_Wyoming_2018	Brown
M00161_98_000000000-C9DW2_1_1108_21400_23842	GCTGGAGGCTTCGGCCAACAGCATGTCTGCCTCAGCGTCGGGTTAATTCTCGCCCATCATCTTCCCTGTGTTGATGATTTGGGCGGATCTGGCTTTCTCAGCTCTCACGAGCTGGGTTTGCTGAAGTACAGAGGTTAATGCATGGACCCGTTAAGGGCTGCAGCTGGTTAGGCAGTGATGCTATCGATTAGCTGTTGGTCTGGGAACTGCGTTTGACCCTCCACAAGGAAACTTAATTATTTGGTTAGGCAGTGATGCTATCGATTAGCTGTTGGTCTGGGAACT	USA_Wyoming_2018	Brown
M00161_98_000000000-C9DW2_1_1108_21531_15486	GCTGGAGGCTTCGGCCAACAGCATGTCTGCCTCAGCGTCGGGTTAATTCTCGCCCATCATCTTCCCTGTGTTGATGATTTGGGCGGATCTGGCTTTCTCAGCTCTCACGAGCTGGGTTTGCTGAAGTACAGAGGTTAATGCATGGACCCGTTAAGGGCTGCAGCTGGTTAGGCAGTGATGCTATCGATTAGCTGTTGGTCTGGGAACTGCGTTTGACCCTCCACAAGGAAACTTAATTATTTGGTTAGGCAGTGATGCTATCGATTAGCTGTTGGTCTGGGAACT	USA_Wyoming_2018	Brown
M00161_98_000000000-C9DW2_1_1108_21566_19457	GCTGGAGGCTTCGGCCAACAGCATGTCTGCCTCAGCGTCGGGTTAATTCTCGCCCATCATCTTCCCTGTGTTGATGATTTGGGCGGATCTGGCTTTCTCAGCTCTCACGAGCTGGGTTTGCTGAAGTACAGAGGTTAATGCATGGACCCGTTAAGGGCTGCAGCTGGTTAGGCAGTGATGCTATCGATTAGCTGTTGGTCTGGGAACTGCGTTTGACCCTCCACAAGGAAACTTAATTATTTGGTTAGGCAGTGATGCTATCGATTAGCTGTTGGTCTGGGAACT	USA_Wyoming_2018	Brown
M00161_98_000000000-C9DW2_1_1108_21785_15296	GCTGGAGGCTTCGGCCAACAGCATGTCTGCCTCAGCGTCGGGTTAATTCTCGCCCATCATCTTCCCTGTGTTGATGATTTGGGCGGATCTGGCTTTCTCAGCTCTCACGAGCTGGGTTTGCTGAAGTACAGAGGTTAATGCATGGACCCGTTAAGGGCTGCAGCTGGTTAGGCAGTGATGCTATCGATTAGCTGTTGGTCTGGGAACTGCGTTTGACCCTCCACAAGGAAACTTAATTATTTGGTTAGGCAGTGATGCTATCGATTAGCTGTTGGTCTGGGAACT	USA_Wyoming_2018	Brown
M00161_98_000000000-C9DW2_1_1108_22146_2513	GCTGGAGGCTTCGGCCAACAGCATGTCTGCCTCAGCGTCGGGTTAATTCTCGCCCATCATCTTCCCTGTGTTGATGATTTGGGCGGATCTGGCTTTCTCAGCTCTCACGAGCTGGGTTTGCTGAAGTACAGAGGTTAATGCATGGACCCGTTAAGGGCTGCAGCTGGTTAGGCAGTGATGCTATCGATTAGCTGTTGGTCTGGGAACTGCGTTTGACCCTCCACAAGGAAACTTAATTATTTGGTTAGGCAGTGATGCTATCGATTAGCTGTTGGTCTGGGAACT	USA_Wyoming_2018	Brown
M00161_98_000000000-C9DW2_1_1108_22280_10878	GCTGGAGGCTTCGGCCAACAGCATGTCTGCCTCAGCGTCGGGTTAATTCTCGCCCATCATCTTCCCTGTGTTGATGATTTGGGCGGATCTGGCTTTCTCAGCTCTCACGAGCTGGGTTTGCTGAAGTACAGAGGTTAATGCATGGACCCGTTAAGGGCTGCAGCTGGTTAGGCAGTGATGCTATCGATTAGCTGTTGGTCTGGGAACTGCGTTTGACCCTCCACAAGGAAACTTAATTATTTGGTTAGGCAGTGATGCTATCGATTAGCTGTTGGTCTGGGAACT	USA_Wyoming_2018	Brown
M00161_98_000000000-C9DW2_1_1108_22394_15878	GCTCGAGGCTTCGGCCAAGAGCATGTCTGCCTCAGCGTCGGGTTAACCCTCACCCTCTCTCCAGCACACTCACGTGTAATGGGGATGTGGGTGGATCTGACAGTCCCAGCTTCTGTGTGAGATGTGTCGGCCCCTTAAAAGGTCGGCATGTTGAGCACTGATGGAGGTGGGTCTGTTGAAGCACATAGGCGAACGTGGGTCCCGTTAAGGGCCGCATCCGGGTATGCATGCTTCGTGCTGCTACTTTGCTTGCCGGCCTGGGTTGCCTATTGTTCTCCTCAAACCAGGAAATTTTGCACTTGTACTCGTGATCACTCGTGGTCAAGTTTGCTTGTGCATCTAACTTCTATTCTCCTCAAACCAGGAAATTTTGCACTTGTACTCGTGATCAC	USA_Wyoming_2018	Brown
M00161_98_000000000-C9DW2_1_1108_22412_4471	GCTGGAGGCTTCGGCCAACAGCATGTCTGCCTCAGCGTCGGGTTAATTCTCGCCCATCATCTTCCCTGTGTTGATGATTTGGGCGGATCTGGCTTTCTCAGCTCTCACGAGCTGGGTTTGCTGAAGTACAGAGGTTAATGCATGGACCCGTTAAGGGCTGCAGCTGGTTAGGCAGTGATGCTATCGATTAGCTGTTGGTCTGGGAACTGCGTTTGACCCTCCACAAGGAAACTTAATTATTTTGGTTAGGCAGTGATGCTATCGATTAGCTGTTGGTCTGGGAAC	USA_Wyoming_2018	Brown
M00161_98_000000000-C9DW2_1_1108_22717_5919	GCTCGAGGCTTCGGCCAAGAGCATGTCTGCCTCAGCGTCGGGTTAACCCTCACCCTCTCTCCAGCACACTCACGTGTAATGGGGATGTGGGTGGATCTGACAGTCCCAGCTTCTGTGTGAGATGTGTCGGCCCCTTAAAAGGTCGGCATGTTGAGCACTGATGGAGGTGGGTCTGTTGAAGCACATAGGCGAACGTGGGTCCCGTTAAGGGCCGCATCCGGGTATGCATGCTTCGTGCTGCTACTTTGCTTGCCGGCCTGGGTTGCCTATTGTTCTCCTCAAACCAGGAAATTTTGCACTTGTACTCGTGATCACTCGTGGTCAAGTTTGCTTGTGCATCTAACTTCTATTCTCCTCAAACCAGGAAATTTTGCACTTGTACTCGTGATCAC	USA_Wyoming_2018	Brown
M00161_98_000000000-C9DW2_1_1108_22723_12130	GCTCGAGGCTTCGGCCAAGAGCATGTCTGCCTCAGCGTCGGGTTAACCCTCACCCTCTCTCCAGCACACTCACGTGTAATGGGGATGTGGGTGGATCTGACAGTCCCAGCTTCTGTGTGAGATGTGTCGGCCCCTTAAAAGGTCGGCATGTTGAGCACTGATGGAGGTGGGTCTGTTGAAGCACATAGGCGAACGTGGGTCCCGTTAAGGGCCGCATCCGGGTATGCATGCTTCGTGCTGCTACTTTGCTTGCCGGCCTGGGTTGCCTATTGTTCTCCTCAAACCAGGAAATTTTGCACTTGTACTCGTGATCACTCGTGGTCAAGTTTGCTTGTGCATCTAACTTCTATTCTCCTCAAACCAGGAAATTTTGCACTTGTACTCGTGATCAC	USA_Wyoming_2018	Brown
M00161_98_000000000-C9DW2_1_1108_22797_17909	GCTGGAGGCTTCGGCCAACAGCATGTCTGCCTCAGCGTCGGGTTAATTCTCGCCCATCATCTTCCCTGTGTTGATGATTTGGGCGGATCTGGCTTTCTCAGCTCTCACGAGCTGGGTTTGCTGAAGTACAGAGGTTAATGCATGGACCCGTTAAGGGCTGCAGCTGGTTAGGCAGTGATGCTATCGATTAGCTGTTGGTCTGGGAACTGCGTTTGACCCTCCACAAGGAAACTTAATTATTTGGTTAGGCAGTGATGCTATCGATTAGCTGTTGGTCTGGGAACT	USA_Wyoming_2018	Brown
M00161_98_000000000-C9DW2_1_1108_22839_14658	GCTGGAGGCTTCGGCCAACAGCATGTCTGCCTCAGCGTCGGGTTAATTCTCGCCCATCATCTTCCCTGTGTTGATGATTTGGGCGGATCTGGCTTTCTCAGCTCTCACGAGCTGGGTTTGCTGAAGTACAGAGGTTAATGCATGGACCCGTTAAGGGCTGCAGCTGGTTAGGCAGTGATGCTATCGATTAGCTGTTGGTCTGGGAACTGCGTTTGACCCTCCACAAGGAAACTTAATTATTTGGTTAGGCAGTGATGCTATCGATTAGCTGTTGGTCTGGGAACT	USA_Wyoming_2018	Brown
M00161_98_000000000-C9DW2_1_1108_22841_20420	GCTCGAGGCTTCGGCCAAGAGCATGTCTGCCTCAGCGTCGGGTTAACCCTCACCCTCTCTCCAGCACACTCACGTGTAATGGGGATGTGGGTGGATCTGACAGTCCCAGCTTCTGTGTGAGATGTGTCGGCCCCTTAAAAGGTCGGCATGTTGAGCACTGATGGAGGTGGGTCTGTTGAAGCACATAGGCGAACGTGGGTCCCGTTAAGGGCCGCATCCGGGTATGCATGCTTCGTGCTGCTACTTTGCTTGCCGGCCTGGGTTGCCTATTGTTCTCCTCAAACCAGGAAATTTTGCACTTGTACTCGTGATCACTCGTGGTCAAGTTTGCTTGTGCATCTAACTTCTATTCTCCTCAAACCAGGAAATTTTGCACTTGTACTCGTGATCAC	USA_Wyoming_2018	Brown
M00161_98_000000000-C9DW2_1_1108_22888_20257	GCTGGAGGCTTCGGCCAACAGCATGTCTGCCTCAGCGTCGGGTTAATTCTCGCCCATCATCTTCCCTGTGTTGATGATTTGGGCGGATCTGGCTTTCTCAGCTCTCACGAGCTGGGTTTGCTGAAGTACAGAGGTTAATGCATGGACCCGTTAAGGGCTGCAGCTGGTTAGGCAGTGATGCTATCGATTAGCTGTTGGTCTGGGAACTGCGTTTGACCCTCCACAAGGAAACTTAATTATTTGGTTAGGCAGTGATGCTATCGATTAGCTGTTGGTCTGGGAACT	USA_Wyoming_2018	Brown
M00161_98_000000000-C9DW2_1_1108_22982_21760	GCTGGAGGCTTCGGCCAACAGCATGTCTGCCTCAGCGTCGGGTTAATTCTCGCCCATCATCTTCCCTGTGTTGATGATTTGGGCGGATCTGGCTTTCTCAGCTCTCACGAGCTGGGTTTGCTGAAGTACAGAGGTTAATGCATGGACCCGTTAAGGGCTGCAGCTGGTTAGGCAGTGATGCTATCGATTAGCTGTTGGTCTGGGAACTGCGTTTGACCCTCCACAAGGAAACTTAATTATTTGGTTAGGCAGTGATGCTATCGATTAGCTGTTGGTCTGGGAACT	USA_Wyoming_2018	Brown
M00161_98_000000000-C9DW2_1_1108_23029_2774	GCTGGAGGCTTCGGCCAACAGCATGTCTGCCTCAGCGTCGGGTTAATTCTCGCCCATCATCTTCCCTGTGTTGATGATTTGGGCGGATCTGGCTTTCTCAGCTCTCACGAGCTGGGTTTGCTGAAGTACAGAGGTTAATGCATGGACCCGTTAAGGGCTGCAGCTGGTTAGGCAGTGATGCTATCGATTAGCTGTTGGTCTGGGAACTGCGTTTGACCCTCCACAAGGAAACTTAATTATTTGGTTAGGCAGTGATGCTATCGATTAGCTGTTGGTCTGGGAACT	USA_Wyoming_2018	Brown
M00161_98_000000000-C9DW2_1_1108_23062_9329	GCTCGAGGCTTCGGCCAAGAGCATGTCTGCCTCAGCGTCGGGTTAACCCTCACCCTCTCTCCAGCACACTCACGTGTAATGGGGATGTGGGTGGATCTGACAGTCCCAGCTTCTGTGTGAGATGTGTCGGCCCCTTAAAAGGTCGGCATGTTGAGCACTGATGGAGGTGGGTCTGTTGAAGCACATAGGCGAACGTGGGTCCCGTTAAGGGCCGCATCCGGGTATGCATGCTTCGTGCTGCTACTTTGCTTGCCGGCCTGGGTTGCCTATTGTTCTCCTCAAACCAGGAAATTTTGCACTTGTACTCGTGATCACTCGTGGTCAAGTTTGCTTGTGCATCTAACTTCTATTCTCCTCAAACCAGGAAATTTTGCACTTGTACTCGTGATCAC	USA_Wyoming_2018	Brown
M00161_98_000000000-C9DW2_1_1108_23221_10259	GCTGGAGGCTTCGGCCAACAGCATGTCTGCCTCAGCGTCGGGTTAATTCTCGCCCATCATCTTCCCTGTGTTGATGATTTGGGCGGATCTGGCTTTCTCAGCTCTCACGAGCTGGGTTTGCTGAAGTACAGAGGTTAATGCATGGACCCGTTAAGGGCTGCAGCTGGTTAGGCAGTGATGCTATCGATTAGCTGTTGGTCTGGGAACTGCGTTTGACCCTCCACAAGGAAACTTAATTATTTGGTTAGGCAGTGATGCTATCGATTAGCTGTTGGTCTGGGAACT	USA_Wyoming_2018	Brown
M00161_98_000000000-C9DW2_1_1108_23266_14116	GCTGGAGGCTTCGGCCAACAGCATGTCTGCCTCAGCGTCGGGTTAATTCTCGCCCATCATCTTCCCTGTGTTGATGATTTGGGCGGATCTGGCTTTCTCAGCTCTCACGAGCTGGGTTTGCTGAAGTACAGAGGTTAATGCATGGACCCGTTAAGGGCTGCAGCTGGTTAGGCAGTGATGCTATCGATTAGCTGTTGGTCTGGGAACTGCGTTTGACCCTCCACAAGGAAACTTAATTATTTGGTTAGGCAGTGATGCTATCGATTAGCTGTTGGTCTGGGAACT	USA_Wyoming_2018	Brown
M00161_98_000000000-C9DW2_1_1108_23378_16261	GCTGGAGGCTTCGGCCAACAGCATGTCTGCCTCAGCGTCGGGTTAATTCTCGCCCATCATCTTCCCTGTGTTGATGATTTGGGCGGATCTGGCTTTCTCAGCTCTCACGAGCTGGGTTTGCTGAAGTACAGAGGTTAATGCATGGACCCGTTAAGGGCTGCAGCTGGTTAGGCAGTGATGCTATCGATTAGCTGTTGGTCTGGGAACTGCGTTTGACCCTCCACAAGGAAACTTAATTATTTGGTTAGGCAGTGATGCTATCGATTAGCTGTTGGTCTGGGAACT	USA_Wyoming_2018	Brown
M00161_98_000000000-C9DW2_1_1108_23417_18995	GCTGGAGGCTTCGGCCAACAGCATGTCTGCCTCAGCGTCGGGTTAATTCTCGCCCATCATCTTCCCTGTGTTGATGATTTGGGCGGATCTGGCTTTCTCAGCTCTCACGAGCTGGGTTTGCTGAAGTACAGAGGTTAATGCATGGACCCGTTAAGGGCTGCAGCTGGTTAGGCAGTGATGCTATCGATTAGCTGTTGGTCTGGGAACTGCGTTTGACCCTCCACAAGGAAACTTAATTATTTGGTTAGGCAGTGATGCTATCGATTAGCTGTTGGTCTGGGAACT	USA_Wyoming_2018	Brown
M00161_98_000000000-C9DW2_1_1108_23444_8785	GCTCGAGGCTTCGGCCAAGAGCATGTCTGCCTCAGCGTCGGGTTAACCCTCACCCTCTCTCCAGCACACTCACGTGTAATGGGGATGTGGGTGGATCTGACAGTCCCAGCTTCTGTGTGAGATGTGTCGGCCCCTTAAAAGGTCGGCATGTTGAGCACTGATGGAGGTGGGTCTGTTGAAGCACATAGGCGAACGTGGGTCCCGTTAAGGGCCGCATCCGGGTATGCATGCTTCGTGCTGCTACTTTGCTTGCCGGCCTGGGTTGCCTATTGTTCTCCTCAAACCAGGAAATTTTGCACTTGTACTCGTGATCACTCGTGGTCAAGTTTGCTTGTGCATCTAACTTCTATTCTCCTCAAACCAGGAAATTTTGCACTTGTACTCGTGATCAC	USA_Wyoming_2018	Brown
M00161_98_000000000-C9DW2_1_1108_23801_13294	GCTCGAGGCTTCGGCCAAGAGCATGTCTGCCTCAGCGTCGGGTTAACCCTCACCCTCTCTCCAGCACACTCACGTGTAATGGGGATGTGGGTGGATCTGACAGTCCCAGCTTCTGTGTGAGATGTGTCGGCCCCTTAAAAGGTCGGCATGTTGAGCACTGATGGAGGTGGGTCTGTTGAAGCACATAGGCGAACGTGGGTCCCGTTAAGGGCCGCATCCGGGTATGCATGCTTCGTGCTGCTACTTTGCTTGCCGGCCTGGGTTGCCTATTGTTCTCCTCAAACCAGGAAATTTTGCACTTGTACTCGTGATCACTCGTGGTCAAGTTTGCTTGTGCATCTAACTTCTATTCTCCTCAAACCAGGAAATTTTGCACTTGTACTCGTGATCAC	USA_Wyoming_2018	Brown
M00161_98_000000000-C9DW2_1_1108_24055_12876	GCTGGAGGCTTCGGCCAACAGCATGTCTGCCTCAGCGTCGGGTTAATTCTCGCCCATCATCTTCCCTGTGTTGATGATTTGGGCGGATCTGGCTTTCTCAGCTCTCACGAGCTGGGTTTGCTGAAGTACAGAGGTTAATGCATGGACCCGTTAAGGGCTGCAGCTGGTTAGGCAGTGATGCTATCGATTAGCTGTTGGTCTGGGAACTGCGTTTGACCCTCCACAAGGAAACTTAATTATTTGGTTAGGCAGTGATGCTATCGATTAGCTGTTGGTCTGGGAACT	USA_Wyoming_2018	Brown
M00161_98_000000000-C9DW2_1_1108_24084_3232	GCTCGAGGCTTCGGCCAAGAGCATGTCTGCCTCAGCGTCGGGTTAACCCTCACCCTCTCTCCAGCACACTCACGTGTAATGGGGATGTGGGTGGATCTGACAGTCCCAGCTTCTGTGTGAGATGTGTCGGCCCCTTAAAAGGTCGGCATGTTGAGCACTGATGGAGGTGGGTCTGTTGAAGCACATAGGCGAACGTGGGTCCCGTTAAGGGCCGCATCCGGGTATGCATGCTTCGTGCTGCTACTTTGCTTGCCGGCCTGGGTTGCCTATTGTTCTCCTCAAACCAGGAAATTTTGCACTTGTACTCGTGATCACTCGTGGTCAAGTTTGCTTGTGCATCTAACTTCTATTCTCCTCAAACCAGGAAATTTTGCACTTGTACTCGTGATCAC	USA_Wyoming_2018	Brown
M00161_98_000000000-C9DW2_1_1108_24314_7397	GCTGGAGGCTTCGGCCAACAGCATGTCTGCCTCAGCGTCGGGTTAATTCTCGCCCATCATCTTCCCTGTGTTGATGATTTGGGCGGATCTGGCTTTCTCAGCTCTCACGAGCTGGGTTTGCTGAAGTACAGAGGTTAATGCATGGACCCGTTAAGGGCTGCAGCTGGTTAGGCAGTGATGCTATCGATTAGCTGTTGGTCTGGGAACTGCGTTTGACCCTCCACAAGGAAACTTAATTATTTGGTTAGGCAGTGATGCTATCGATTAGCTGTTGGTCTGGGAACT	USA_Wyoming_2018	Brown
M00161_98_000000000-C9DW2_1_1108_24400_10554	GCTGGAGGCTTCGGCCAACAGCATGTCTGCCTCAGCGTCGGGTTAATTCTCGCCCATCATCTTCCCTGTGTTGATGATTTGGGCGGATCTGGCTTTCTCAGCTCTCACGAGCTGGGTTTGCTGAAGTACAGAGGTTAATGCATGGACCCGTTAAGGGCTGCAGCTGGTTAGGCAGTGATGCTATCGATTAGCTGTTGGTCTGGGAACTGCGTTTGACCCTCCACAAGGAAACTTAATTATTTGGTTAGGCAGTGATGCTATCGATTAGCTGTTGGTCTGGGAACT	USA_Wyoming_2018	Brown
M00161_98_000000000-C9DW2_1_1108_24840_17663	GCTGGAGGCTTCGGCCAACAGCATGTCTGCCTCAGCGTCGGGTTAATTCTCGCCCATCATCTTCCCTGTGTTGATGATTTGGGCGGATCTGGCTTTCTCAGCTCTCACGAGCTGGGTTTGCTGAAGTACAGAGGTTAATGCATGGACCCGTTAAGGGCTGCAGCTGGTTAGGCAGTGATGCTATCGATTAGCTGTTGGTCTGGGAACTGCGTTTGACCCTCCACAAGGAAACTTAATTATTTGGTTAGGCAGTGATGCTATCGATTAGCTGTTGGTCTGGGAACT	USA_Wyoming_2018	Brown
M00161_98_000000000-C9DW2_1_1108_24853_19513	GCTGGAGGCTTCGGCCAACAGCATGTCTGCCTCAGCGTCGGGTTAATTCTCGCCCATCATCTTCCCTGTGTTGATGATTTGGGCGGATCTGGCTTTCTCAGCTCTCACGAGCTGGGTTTGCTGAAGTACAGAGGTTAATGCATGGACCCGTTAAGGGCTGCAGCTGGTTAGGCAGTGATGCTATCGATTAGCTGTTGGTCTGGGAACTGCGTTTGACCCTCCACAAGGAAACTTAATTATTTGGTTAGGCAGTGATGCTATCGATTAGCTGTTGGTCTGGGAACT	USA_Wyoming_2018	Brown
M00161_98_000000000-C9DW2_1_1108_24885_20234	GCTGGAGGCTTCGGCCAACAGCATGTCTGCCTCAGCGTCGGGTTAATTCTCGCCCATCATCTTCCCTGTGTTGATGATTTGGGCGGATCTGGCTTTCTCAGCTCTCACGAGCTGGGTTTGCTGAAGTACAGAGGTTAATGCATGGACCCGTTAAGGGCTGCAGCTGGTTAGGCAGTGATGCTATCGATTAGCTGTTGGTCTGGGAACTGCGTTTGACCCTCCACAAGGAAACTTAATTATTTGGTTAGGCAGTGATGCTATCGATTAGCTGTTGGTCTGGGAACT	USA_Wyoming_2018	Brown
M00161_98_000000000-C9DW2_1_1108_25133_15309	GCTGGAGGCTTCGGCCAACAGCATGTCTGCCTCAGCGTCGGGTTAATTCTCGCCCATCATCTTCCCTGTGTTGATGATTTGGGCGGATCTGGCTTTCTCAGCTCTCACGAGCTGGGTTTGCTGAAGTACAGAGGTTAATGCATGGACCCGTTAAGGGCTGCAGCTGGTTAGGCAGTGATGCTATCGATTAGCTGTTGGTCTGGGAACTGCGTTTGACCCTCCACAAGGAAACTTAATTATTTGGTTAGGCAGTGATGCTATCGATTAGCTGTTGGTCTGGGAACT	USA_Wyoming_2018	Brown
M00161_98_000000000-C9DW2_1_1108_25176_4974	GCTCGAGGCTTCGGCCAAGAGCATGTCTGCCTCAGCGTCGGGTTAACCCTCACCCTCTCTCCAGCACACTCACGTGTAATGGGGATGTGGGTGGATCTGACAGTCCCAGCTTCTGTGTGAGATGTGTCGGCCCCTTAAAAGGTCGGCATGTTGAGCACTGATGGAGGTGGGTCTGTTGAAGCACATAGGCGAACGTGGGTCCCGTTAAGGGCCGCATCCGGGTATGCATGCTTCGTGCTGCTACTTTGCTTGCCGGCCTGGGTTGCCTATTGTTCTCCTCAAACCAGGAAATTTTGCACTTGTACTCGTGATCACTCGTGGTCAAGTTTGCTTGTGCATCTAACTTCTATTCTCCTCAAACCAGGAAATTTTGCACTTGTACTCGTGATCAC	USA_Wyoming_2018	Brown
M00161_98_000000000-C9DW2_1_1108_25310_10446	GCTCGAGGCTTCGGCCAAGAGCATGTCTGCCTCAGCGTCGGGTTAATCCTCACCAAACTCACACACATTCACTTGTGTTGGGAGACCTTGGTGGACATGGCTTTCCCAGCGCCACTGCATACGTTCCCGTCAAACGGAATGTGTGCAATTCATGTGGAACTGGGTCTGCTGAAGTCGATAGGCGTCTGCGGAGTCCGTTAAGGGCCGCATCTGGGTATGCTAGCTTCGTGCTGCTATCTAAGTTGTTGGTCTGGACATCTTGTACGGCGCCTCTAACCAGGAACCCTTGTACATGTATCACTTCACTGTGGTGCGTGTGCACGACCTACTAACATCTTGTACGGCGCCTCTAACCAGGAACCCTTGTACATGTA	USA_Wyoming_2018	Brown
M00161_98_000000000-C9DW2_1_1108_25415_22512	GCTGGAGGCTTCGGCCAACAGCATGTCTGCCTCAGCGTCGGGTTAATTCTCGCCCATCATCTTCCCTGTGTTGATGATTTGGGCGGATCTGGCTTTCTCAGCTCTCACGAGCTGGGTTTGCTGAAGTACAGAGGTTAATGCATGGACCCGTTAAGGGCTGCAGCTGGTTAGGCAGTGATGCTATCGATTAGCTGTTGGTCTGGGAACTGCGTTTGACCCTCCACAAGGAAACTTAATTATTTGGTTAGGCAGTGATGCTATCGATTAGCTGTTGGTCTGGGAACT	USA_Wyoming_2018	Brown
M00161_98_000000000-C9DW2_1_1108_25550_4793	GCTGGAGGCTTCGGCCAACAGCATGTCTGCCTCAGCGTCGGGTTAATTCTCGCCCATCATCTTCCCTGTGTTGATGATTTGGGCGGATCTGGCTTTCTCAGCTCTCACGAGCTGGGTTTGCTGAAGTACAGAGGTTAATGCATGGACCCGTTAAGGGCTGCAGCTGGTTAGGCAGTGATGCTATCGATTAGCTGTTGGTCTGGGAACTGCGTTTGACCCTCCACAAGGAAACTTAATTATTTGGTTAGGCAGTGATGCTATCGATTAGCTGTTGGTCTGGGAACT	USA_Wyoming_2018	Brown
M00161_98_000000000-C9DW2_1_1108_26263_16440	GCTGGAGGCTTCGGCCAACAGCATGTCTGCCTCAGCGTCGGGTTAATTCTCGCCCATCATCTTCCCTGTGTTGATGATTTGGGCGGATCTGGCTTTCTCAGCTCTCACGAGCTGGGTTTGCTGAAGTACAGAGGTTAATGCATGGACCCGTTAAGGGCTGCAGCTGGTTAGGCAGTGATGCTATCGATTAGCTGTTGGTCTGGGAACTGCGTTTGACCCTCCACAAGGAAACTTAATTATTTGGTTAGGCAGTGATGCTATCGATTAGCTGTTGGTCTGGGAACT	USA_Wyoming_2018	Brown
M00161_98_000000000-C9DW2_1_1108_26620_11395	GCTCGAGGCTTCGGCCAAGAGCATGTCTGCCTCAGCGTCGGGTTAACCCTCACCCTCTCTCCAGCACACTCACGTGTAATGGGGATGTGGGTGGATCTGACAGTCCCAGCTTCTGTGTGAGATGTGTCGGCCCCTTAAAAGGTCGGCATGTTGAGCACTGATGGAGGTGGGTCTGTTGAAGCACATAGGCGAACGTGGGTCCCGTTAAGGGCCGCATCCGGGTATGCATGCTTCGTGCTGCTACTTTGCTTGCCGGCCTGGGTTGCCTATTGTTCTCCTCAAACCAGGAAATTTTGCACTTGTACTCGTGATCACTCGTGGTCAAGTTTGCTTGTGCATCTAACTTCTATTCTCCTCAAACCAGGAAATTTTGCACTTGTACTCGTGATCAC	USA_Wyoming_2018	Brown
M00161_98_000000000-C9DW2_1_1108_26790_14543	GCTCGAGGCTTCGGCCAAGAGCATGTCTGCCTCAGCGTCGGGTTAATCCTCACCAAACTCACACACATTCACTTGTGTTGGGAGACCTTGGTGGACATGGCTTTCCCAGCGCCACTGCATACGTTCCCGTCAAACGGAATGTGTGCAATTCATGTGGAACTGGGTCTGCTGAAGTCGATAGGCGTCTGCGGAGTCCGTTAAGGGCCGCATCTGGGTATGCTAGCTTCGTGCTGCTATCTAAGTTGTTGGTCTGGACATCTTGTACGGCGCCTCTAACCAGGAACCCTTGTACATGTATCACTTCACTGTGGTGCGTGTGCACGACCTACTAACATCTTGTACGGCGCCTCTAACCAGGAACCCTTGTACATGTA	USA_Wyoming_2018	Brown
M00161_98_000000000-C9DW2_1_1108_26889_12345	GCTGGAGGCTTCGGCCAACAGCATGTCTGCCTCAGCGTCGGGTTAATTCTCGCCCATCATCTTCCCTGTGTTGATGATTTGGGCGGATCTGGCTTTCTCAGCTCTCACGAGCTGGGTTTGCTGAAGTACAGAGGTTAATGCATGGACCCGTTAAGGGCTGCAGCTGGTTAGGCAGTGATGCTATCGATTAGCTGTTGGTCTGGGAACTGCGTTTGACCCTCCACAAGGAAACTTAATTATTTGGTTAGGCAGTGATGCTATCGATTAGCTGTTGGTCTGGGAACT	USA_Wyoming_2018	Brown
M00161_98_000000000-C9DW2_1_1108_27026_14266	GCTGGAGGCTTCGGCCAACAGCATGTCTGCCTCAGCGTCGGGTTAATTCTCGCCCATCATCTTCCCTGTGTTGATGATTTGGGCGGATCTGGCTTTCTCAGCTCTCACGAGCTGGGTTTGCTGAAGTACAGAGGTTAATGCATGGACCCGTTAAGGGCTGCAGCTGGTTAGGCAGTGATGCTATCGATTAGCTGTTGGTCTGGGAACTGCGTTTGACCCTCCACAAGGAAACTTAATTATTTGGTTAGGCAGTGATGCTATCGATTAGCTGTTGGTCTGGGAACT	USA_Wyoming_2018	Brown
M00161_98_000000000-C9DW2_1_1108_27158_6824	GCTGGAGGCTTCGGCCAACAGCATGTCTGCCTCAGCGTCGGGTTAATTCTCGCCCATCATCTTCCCTGTGTTGATGATTTGGGCGGATCTGGCTTTCTCAGCTCTCACGAGCTGGGTTTGCTGAAGTACAGAGGTTAATGCATGGACCCGTTAAGGGCTGCAGCTGGTTAGGCAGTGATGCTATCGATTAGCTGTTGGTCTGGGAACTGCGTTTGACCCTCCACAAGGAAACTTAATTATTTGGTTAGGCAGTGATGCTATCGATTAGCTGTTGGTCTGGGAACT	USA_Wyoming_2018	Brown
M00161_98_000000000-C9DW2_1_1108_27376_6503	GCTCGAGGCTTCGGCCAAGAGCATGTCTGCCTCAGCGTCGGGTTAACCCTCACCCTCTCTCCAGCACACTCACGTGTAATGGGGATGTGGGTGGATCTGACAGTCCCAGCTTCTGTGTGAGATGTGTCGGCCCCTTAAAAGGTCGGCATGTTGAGCACTGATGGAGGTGGGTCTGTTGAAGCACATAGGCGAACGTGGGTCCCGTTAAGGGCCGCATCCGGGTATGCATGCTTCGTGCTGCTACTTTGCTTGCCGGCCTGGGTTGCCTATTGTTCTCCTCAAACCAGGAAATTTTGCACTTGTACTCGTGATCACTCGTGGTCAAGTTTGCTTGTGCATCTAACTTCTATTCTCCTCAAACCAGGAAATTTTGCACTTGTACTCGTGATCAC	USA_Wyoming_2018	Brown
M00161_98_000000000-C9DW2_1_1108_27543_18403	GCTGGAGGCTTCGGCCAACAGCATGTCTGCCTCAGCGTCGGGTTAATTCTCGCCCATCATCTTCCCTGTGTTGATGATTTGGGCGGATCTGGCTTTCTCAGCTCTCACGAGCTGGGTTTGCTGAAGTACAGAGGTTAATGCATGGACCCGTTAAGGGCTGCAGCTGGTTAGGCAGTGATGCTATCGATTAGCTGTTGGTCTGGGAACTGCGTTTGACCCTCCACAAGGAAACTTAATTATTTGGTTAGGCAGTGATGCTATCGATTAGCTGTTGGTCTGGGAACT	USA_Wyoming_2018	Brown
M00161_98_000000000-C9DW2_1_1108_27681_11513	GCTCGAGGCTTCGGCCAAGAGCATGTCTGCCTCAGCGTCGGGTTAACCCTCACCCTCTCTCCAGCACACTCACGTGTAATGGGGATGTGGGTGGATCTGACAGTCCCAGCTTCTGTGTGAGATGTGTCGGCCCCTTAAAAGGTCGGCATGTTGAGCACTGATGGAGGTGGGTCTGTTGAAGCACATAGGCGAACGTGGGTCCCGTTAAGGGCCGCATCCGGGTATGCATGCTTCGTGCTGCTACTTTGCTTGCCGGCCTGGGTTGCCTATTGTTCTCCTCAAACCAGGAAATTTTGCACTTGTACTCGTGATCACTCGTGGTCAAGTTTGCTTGTGCATCTAACTTCTATTCTCCTCAAACCAGGAAATTTTGCACTTGTACTCGTGATCAC	USA_Wyoming_2018	Brown
M00161_98_000000000-C9DW2_1_1108_28282_10160	GCTGGAGGCTTCGGCCAACAGCATGTCTGCCTCAGCGTCGGGTTAATTCTCGCCCATCATCTTCCCTGTGTTGATGATTTGGGCGGATCTGGCTTTCTCAGCTCTCACGAGCTGGGTTTGCTGAAGTACAGAGGTTAATGCATGGACCCGTTAAGGGCTGCAGCTGGTTAGGCAGTGATGCTATCGATTAGCTGTTGGTCTGGGAACTGCGTTTGACCCTCCACAAGGAAACTTAATTATTTGGTTAGGCAGTGATGCTATCGATTAGCTGTTGGTCTGGGAACT	USA_Wyoming_2018	Brown
M00161_98_000000000-C9DW2_1_1108_2880_7652	GCTGGAGGCTTCGGCCAACAGCATGTCTGCCTCAGCGTCGGGTTAATTCTCGCCCATCATCTTCCCTGTGTTGATGATTTGGGCGGATCTGGCTTTCTCAGCTCTCACGAGCTGGGTTTGCTGAAGTACAGAGGTTAATGCATGGACCCGTTAAGGGCTGCAGCTGGTTAGGCAGTGATGCTATCGATTAGCTGTTGGTCTGGGAACTGCGTTTGACCCTCCACAAGGAAACTTAATTATTTGGTTAGGCAGTGATGCTATCGATTAGCTGTTGGTCTGGGAACT	USA_Wyoming_2018	Brown
M00161_98_000000000-C9DW2_1_1108_2916_16250	GCTCGAGGCTTCGGCCAAGAGCATGTCTGCCTCAGCGTCGGGTTAACCCTCACCCTCTCTCCAGCACACTCACGTGTAATGGGGATGTGGGTGGATCTGACAGTCCCAGCTTCTGTGTGAGATGTGTCGGCCCCTTAAAAGGTCGGCATGTTGAGCACTGATGGAGGTGGGTCTGTTGAAGCACATAGGCGAACGTGGGTCCCGTTAAGGGCCGCATCCGGGTATGCATGCTTCGTGCTGCTACTTTGCTTGCCGGCCTGGGTTGCCTATTGTTCTCCTCAAACCAGGAAATTTTGCACTTGTACTCGTGATCACTCGTGGTCAAGTTTGCTTGTGCATCTAACTTCTATTCTCCTCAAACCAGGAAATTTTGCACTTGTACTCGTGATCAC	USA_Wyoming_2018	Brown
M00161_98_000000000-C9DW2_1_1108_3579_10829	GCTGGAGGCTTCGGCCAACAGCATGTCTGCCTCAGCGTCGGGTTAATTCTCGCCCATCATCTTCCCTGTGTTGATGATTTGGGCGGATCTGGCTTTCTCAGCTCTCACGAGCTGGGTTTGCTGAAGTACAGAGGTTAATGCATGGACCCGTTAAGGGCTGCAGCTGGTTAGGCAGTGATGCTATCGATTAGCTGTTGGTCTGGGAACTGCGTTTGACCCTCCACAAGGAAACTTAATTATTTGGTTAGGCAGTGATGCTATCGATTAGCTGTTGGTCTGGGAACT	USA_Wyoming_2018	Brown
M00161_98_000000000-C9DW2_1_1108_3829_17766	GCTGGAGGCTTCGGCCAACAGCATGTCTGCCTCAGCGTCGGGTTAATTCTCGCCCATCATCTTCCCTGTGTTGATGATTTGGGCGGATCTGGCTTTCTCAGCTCTCACGAGCTGGGTTTGCTGAAGTACAGAGGTTAATGCATGGACCCGTTAAGGGCTGCAGCTGGTTAGGCAGTGATGCTATCGATTAGCTGTTGGTCTGGGAACTGCGTTTGACCCTCCACAAGGAAACTTAATTATTTGGTTAGGCAGTGATGCTATCGATTAGCTGTTGGTCTGGGAACT	USA_Wyoming_2018	Brown
M00161_98_000000000-C9DW2_1_1108_4146_7086	GCTGGAGGCTTCGGCCAACAGCATGTCTGCCTCAGCGTCGGGTTAATTCTCGCCCATCATCTTCCCTGTGTTGATGATTTGGGCGGATCTGGCTTTCTCAGCTCTCACGAGCTGGGTTTGCTGAAGTACAGAGGTTAATGCATGGACCCGTTAAGGGCTGCAGCTGGTTAGGCAGTGATGCTATCGATTAGCTGTTGGTCTGGGAACTGCGTTTGACCCTCCACAAGGAAACTTAATTATTTGGTTAGGCAGTGATGCTATCGATTAGCTGTTGGTCTGGGAACT	USA_Wyoming_2018	Brown
M00161_98_000000000-C9DW2_1_1108_4233_18357	GCTGGAGGCTTCGGCCAACAGCATGTCTGCCTCAGCGTCGGGTTAATTCTCGCCCATCATCTTCCCTGTGTTGATGATTTGGGCGGATCTGGCTTTCTCAGCTCTCACGAGCTGGGTTTGCTGAAGTACAGAGGTTAATGCATGGACCCGTTAAGGGCTGCAGCTGGTTAGGCAGTGATGCTATCGATTAGCTGTTGGTCTGGGAACTGCGTTTGACCCTCCACAAGGAAACTTAATTATTTGGTTAGGCAGTGATGCTATCGATTAGCTGTTGGTCTGGGAACT	USA_Wyoming_2018	Brown
M00161_98_000000000-C9DW2_1_1108_4485_13876	GCTGGAGGCTTCGGCCAACAGCATGTCTGCCTCAGCGTCGGGTTAATTCTCGCCCATCATCTTCCCTGTGTTGATGATTTGGGCGGATCTGGCTTTCTCAGCTCTCACGAGCTGGGTTTGCTGAAGTACAGAGGTTAATGCATGGACCCGTTAAGGGCTGCAGCTGGTTAGGCAGTGATGCTATCGATTAGCTGTTGGTCTGGGAACTGCGTTTGACCCTCCACAAGGAAACTTAATTATTTGGTTAGGCAGTGATGCTATCGATTAGCTGTTGGTCTGGGAACT	USA_Wyoming_2018	Brown
M00161_98_000000000-C9DW2_1_1108_4733_8994	GCTGGAGGCTTCGGCCAACAGCATGTCTGCCTCAGCGTCGGGTTAATTCTCGCCCATCATCTTCCCTGTGTTGATGATTTGGGCGGATCTGGCTTTCTCAGCTCTCACGAGCTGGGTTTGCTGAAGTACAGAGGTTAATGCATGGACCCGTTAAGGGCTGCAGCTGGTTAGGCAGTGATGCTATCGATTAGCTGTTGGTCTGGGAACTGCGTTTGACCCTCCACAAGGAAACTTAATTATTTGGTTAGGCAGTGATGCTATCGATTAGCTGTTGGTCTGGGAACT	USA_Wyoming_2018	Brown
M00161_98_000000000-C9DW2_1_1108_5249_9639	GCTGGAGGCTTCGGCCAACAGCATGTCTGCCTCAGCGTCGGGTTAATTCTCGCCCATCATCTTCCCTGTGTTGATGATTTGGGCGGATCTGGCTTTCTCAGCTCTCACGAGCTGGGTTTGCTGAAGTACAGAGGTTAATGCATGGACCCGTTAAGGGCTGCAGCTGGTTAGGCAGTGATGCTATCGATTAGCTGTTGGTCTGGGAACTGCGTTTGACCCTCCACAAGGAAACTTAATTATTTGGTTAGGCAGTGATGCTATCGATTAGCTGTTGGTCTGGGAACT	USA_Wyoming_2018	Brown
M00161_98_000000000-C9DW2_1_1108_5607_11556	GCTGGAGGCTTCGGCCAACAGCATGTCTGCCTCAGCGTCGGGTTAATTCTCGCCCATCATCTTCCCTGTGTTGATGATTTGGGCGGATCTGGCTTTCTCAGCTCTCACGAGCTGGGTTTGCTGAAGTACAGAGGTTAATGCATGGACCCGTTAAGGGCTGCAGCTGGTTAGGCAGTGATGCTATCGATTAGCTGTTGGTCTGGGAACTGCGTTTGACCCTCCACAAGGAAACTTAATTATTTGGTTAGGCAGTGATGCTATCGATTAGCTGTTGGTCTGGGAACT	USA_Wyoming_2018	Brown
M00161_98_000000000-C9DW2_1_1108_6612_13140	GCTCGAGGCTTCGGCCAAGAGCATGTCTGCCTCAGCGTCGGGTTAACCCTCACCCTCTCTCCAGCACACTCACGTGTAATGGGGATGTGGGTGGATCTGACAGTCCCAGCTTCTGTGTGAGATGTGTCGGCCCCTTAAAAGGTCGGCATGTTGAGCACTGATGGAGGTGGGTCTGTTGAAGCACATAGGCGAACGTGGGTCCCGTTAAGGGCCGCATCCGGGTATGCATGCTTCGTGCTGCTACTTTGCTTGCCGGCCTGGGTTGCCTATTGTTCTCCTCAAACCAGGAAATTTTGCACTTGTACTCGTGATCACTCGTGGTCAAGTTTGCTTGTGCATCTAACTTCTATTCTCCTCAAACCAGGAAATTTTGCACTTGTACTCGTGATCAC	USA_Wyoming_2018	Brown
M00161_98_000000000-C9DW2_1_1108_6850_16332	GCTGGAGGCTTCGGCCAACAGCATGTCTGCCTCAGCGTCGGGTTAATTCTCGCCCATCATCTTCCCTGTGTTGATGATTTGGGCGGATCTGGCTTTCTCAGCTCTCACGAGCTGGGTTTGCTGAAGTACAGAGGTTAATGCATGGACCCGTTAAGGGCTGCAGCTGGTTAGGCAGTGATGCTATCGATTAGCTGTTGGTCTGGGAACTGCGTTTGACCCTCCACAAGGAAACTTAATTATTTGGTTAGGCAGTGATGCTATCGATTAGCTGTTGGTCTGGGAACT	USA_Wyoming_2018	Brown
M00161_98_000000000-C9DW2_1_1108_7039_22320	GCTGGAGGCTTCGGCCAACAGCATGTCTGCCTCAGCGTCGGGTTAATTCTCGCCCATCATCTTCCCTGTGTTGATGATTTGGGCGGATCTGGCTTTCTCAGCTCTCACGAGCTGGGTTTGCTGAAGTACAGAGGTTAATGCATGGACCCGTTAAGGGCTGCAGCTGGTTAGGCAGTGATGCTATCGATTAGCTGTTGGTCTGGGAACTGCGTTTGACCCTCCACAAGGAAACTTAATTATTTGGTTAGGCAGTGATGCTATCGATTAGCTGTTGGTCTGGGAACT	USA_Wyoming_2018	Brown
M00161_98_000000000-C9DW2_1_1108_7504_18095	GCTCGAGGCTTCGGCCAAGAGCATGTCTGCCTCAGCGTCGGGTTAATCCTCACCAAACTCACACACATTCACTTGTGTTGGGAGACCTTGGTGGACATGGCTTTCCCAGCGCCACTGCATACGTTCCCGTCAAACGGAATGTGTGCAATTCATGTGGAACTGGGTCTGCTGAAGTCGATAGGCGTCTGCGGAGTCCGTTAAGGGCCGCATCTGGGTATGCTAGCTTCGTGCTGCTATCTAAGTTGTTGGTCTGGACATCTTGTACGGCGCCTCTAACCAGGAACCCTTGTACATGTATCACTTCACTGTGGTGCGTGTGCACGACCTACTAACATCTTGTACGGCGCCTCTAACCAGGAACCCTTGTACATGTA	USA_Wyoming_2018	Brown
M00161_98_000000000-C9DW2_1_1108_7852_6237	GCTCGAGGCTTCGGCCAAGAGCATGTCTGCCTCAGCGTCGGGTTAACCCTCACCCTCTCTCCAGCACACTCACGTGTAATGGGGATGTGGGTGGATCTGACAGTCCCAGCTTCTGTGTGAGATGTGTCGGCCCCTTAAAAGGTCGGCATGTTGAGCACTGATGGAGGTGGGTCTGTTGAAGCACATAGGCGAACGTGGGTCCCGTTAAGGGCCGCATCCGGGTATGCATGCTTCGTGCTGCTACTTTGCTTGCCGGCCTGGGTTGCCTATTGTTCTCCTCAAACCAGGAAATTTTGCACTTGTACTCGTGATCACTCGTGGTCAAGTTTGCTTGTGCATCTAACTTCTATTCTCCTCAAACCAGGAAATTTTGCACTTGTACTCGTGATCAC	USA_Wyoming_2018	Brown
M00161_98_000000000-C9DW2_1_1108_7881_11620	GCTCGAGGCTTCGGCCAAGAGCATGTCTGCCTCAGCGTCGGGTTAACCCTCACCCTCTCTCCAGCACACTCACGTGTAATGGGGATGTGGGTGGATCTGACAGTCCCAGCTTCTGTGTGAGATGTGTCGGCCCCTTAAAAGGTCGGCATGTTGAGCACTGATGGAGGTGGGTCTGTTGAAGCACATAGGCGAACGTGGGTCCCGTTAAGGGCCGCATCCGGGTATGCATGCTTCGTGCTGCTACTTTGCTTGCCGGCCTGGGTTGCCTATTGTTCTCCTCAAACCAGGAAATTTTGCACTTGTACTCGTGATCACTCGTGGTCAAGTTTGCTTGTGCATCTAACTTCTATTCTCCTCAAACCAGGAAATTTTGCACTTGTACTCGTGATCAC	USA_Wyoming_2018	Brown
M00161_98_000000000-C9DW2_1_1108_7903_22687	GCTGGAGGCTTCGGCCAACAGCATGTCTGCCTCAGCGTCGGGTTAATTCTCGCCCATCATCTTCCCTGTGTTGATGATTTGGGCGGATCTGGCTTTCTCAGCTCTCACGAGCTGGGTTTGCTGAAGTACAGAGGTTAATGCATGGACCCGTTAAGGGCTGCAGCTGGTTAGGCAGTGATGCTATCGATTAGCTGTTGGTCTGGGAACTGCGTTTGACCCTCCACAAGGAAACTTAATTATTTGGTTAGGCAGTGATGCTATCGATTAGCTGTTGGTCTGGGAACT	USA_Wyoming_2018	Brown
M00161_98_000000000-C9DW2_1_1108_8066_5081	GCTGGAGGCTTCGGCCAACAGCATGTCTGCCTCAGCGTCGGGTTAATTCTCGCCCATCATCTTCCCTGTGTTGATGATTTGGGCGGATCTGGCTTTCTCAGCTCTCACGAGCTGGGTTTGCTGAAGTACAGAGGTTAATGCATGGACCCGTTAAGGGCTGCAGCTGGTTAGGCAGTGATGCTATCGATTAGCTGTTGGTCTGGGAACTGCGTTTGACCCTCCACAAGGAAACTTAATTATTTGGTTAGGCAGTGATGCTATCGATTAGCTGTTGGTCTGGGAACT	USA_Wyoming_2018	Brown
M00161_98_000000000-C9DW2_1_1108_8512_14483	GCTGGAGGCTTCGGCCAACAGCATGTCTGCCTCAGCGTCGGGTTAATTCTCGCCCATCATCTTCCCTGTGTTGATGATTTGGGCGGATCTGGCTTTCTCAGCTCTCACGAGCTGGGTTTGCTGAAGTACAGAGGTTAATGCATGGACCCGTTAAGGGCTGCAGCTGGTTAGGCAGTGATGCTATCGATTAGCTGTTGGTCTGGGAACTGCGTTTGACCCTCCACAAGGAAACTTAATTATTTGGTTAGGCAGTGATGCTATCGATTAGCTGTTGGTCTGGGAACT	USA_Wyoming_2018	Brown
M00161_98_000000000-C9DW2_1_1108_8548_2082	GCTGGAGGCTTCGGCCAACAGCATGTCTGCCTCAGCGTCGGGTTAATTCTCGCCCATCATCTTCCCTGTGTTGATGATTTGGGCGGATCTGGCTTTCTCAGCTCTCACGAGCTGGGTTTGCTGAAGTACAGAGGTTAATGCATGGACCCGTTAAGGGCTGCAGCTGGTTAGGCAGTGATGCTATCGATTAGCTGTTGGTCTGGGAACTGCGTTTGACCCTCCACAAGGAAACTTAATTATTTGGTTAGGCAGTGATGCTATCGATTAGCTGTTGGTCTGGGAACT	USA_Wyoming_2018	Brown
M00161_98_000000000-C9DW2_1_1108_8557_9502	GCTGGAGGCTTCGGCCAACAGCATGTCTGCCTCAGCGTCGGGTTAATTCTCGCCCATCATCTTCCCTGTGTTGATGATTTGGGCGGATCTGGCTTTCTCAGCTCTCACGAGCTGGGTTTGCTGAAGTACAGAGGTTAATGCATGGACCCGTTAAGGGCTGCAGCTGGTTAGGCAGTGATGCTATCGATTAGCTGTTGGTCTGGGAACTGCGTTTGACCCTCCACAAGGAAACTTAATTATTTGGTTAGGCAGTGATGCTATCGATTAGCTGTTGGTCTGGGAACT	USA_Wyoming_2018	Brown
M00161_98_000000000-C9DW2_1_1108_8739_9314	GCTGGAGGCTTCGGCCAACAGCATGTCTGCCTCAGCGTCGGGTTAATTCTCGCCCATCATCTTCCCTGTGTTGATGATTTGGGCGGATCTGGCTTTCTCAGCTCTCACGAGCTGGGTTTGCTGAAGTACAGAGGTTAATGCATGGACCCGTTAAGGGCTGCAGCTGGTTAGGCAGTGATGCTATCGATTAGCTGTTGGTCTGGGAACTGCGTTTGACCCTCCACAAGGAAACTTAATTATTTGGTTAGGCAGTGATGCTATCGATTAGCTGTTGGTCTGGGAACT	USA_Wyoming_2018	Brown
M00161_98_000000000-C9DW2_1_1108_8911_7970	GCTGGAGGCTTCGGCCAACAGCATGTCTGCCTCAGCGTCGGGTTAATTCTCGCCCATCATCTTCCCTGTGTTGATGATTTGGGCGGATCTGGCTTTCTCAGCTCTCACGAGCTGGGTTTGCTGAAGTACAGAGGTTAATGCATGGACCCGTTAAGGGCTGCAGCTGGTTAGGCAGTGATGCTATCGATTAGCTGTTGGTCTGGGAACTGCGTTTGACCCTCCACAAGGAAACTTAATTATTTGGTTAGGCAGTGATGCTATCGATTAGCTGTTGGTCTGGGAACT	USA_Wyoming_2018	Brown
M00161_98_000000000-C9DW2_1_1108_9249_6685	GCTCGAGGCTTCGGCCAAGAGCATGTCTGCCTCAGCGTCGGGTTAATCCTCACCAAACTCACACACATTCACTTGTGTTGGGAGACCTTGGTGGACATGGCTTTCCCAGCGCCACTGCATACGTTCCCGTCAAACGGAATGTGTGCAATTCATGTGGAACTGGGTCTGCTGAAGTCGATAGGCGTCTGCGGAGTCCGTTAAGGGCCGCATCTGGGTATGCTAGCTTCGTGCTGCTATCTAAGTTGTTGGTCTGGACATCTTGTACGGCGCCTCTAACCAGGAACCCTTGTACATGTATCACTTCACTGTGGTGCGTGTGCACGACCTACTAACATCTTGTACGGCGCCTCTAACCAGGAACCCTTGTACATGTA	USA_Wyoming_2018	Brown
M00161_98_000000000-C9DW2_1_1108_9362_5089	GCTCGAGGCTTCGGCCAAGAGCATGTCTGCCTCAGCGTCGGGTTAACCCTCACCCTCTCTCCAGCACACTCACGTGTAATGGGGATGTGGGTGGATCTGACAGTCCCAGCTTCTGTGTGAGATGTGTCGGCCCCTTAAAAGGTCGGCATGTTGAGCACTGATGGAGGTGGGTCTGTTGAAGCACATAGGCGAACGTGGGTCCCGTTAAGGGCCGCATCCGGGTATGCATGCTTCGTGCTGCTACTTTGCTTGCCGGCCTGGGTTGCCTATTGTTCTCCTCAAACCAGGAAATTTTGCACTTGTACTCGTGATCACTCGTGGTCAAGTTTGCTTGTGCATCTAACTTCTATTCTCCTCAAACCAGGAAATTTTGCACTTGTACTCGTGATCAC	USA_Wyoming_2018	Brown
M00161_98_000000000-C9DW2_1_1108_9441_10589	GCTGGAGGCTTCGGCCAACAGCATGTCTGCCTCAGCGTCGGGTTAATTCTCGCCCATCATCTTCCCTGTGTTGATGATTTGGGCGGATCTGGCTTTCTCAGCTCTCACGAGCTGGGTTTGCTGAAGTACAGAGGTTAATGCATGGACCCGTTAAGGGCTGCAGCTGGTTAGGCAGTGATGCTATCGATTAGCTGTTGGTCTGGGAACTGCGTTTGACCCTCCACAAGGAAACTTAATTATTTGGTTAGGCAGTGATGCTATCGATTAGCTGTTGGTCTGGGAACT	USA_Wyoming_2018	Brown
M00161_98_000000000-C9DW2_1_1108_9479_24097	GCTCGAGGCTTCGGCCAAGAGCATGTCTGCCTCAGCGTCGGGTTAACCCTCACCCTCTCTCCAGCACACTCACGTGTAATGGGGATGTGGGTGGATCTGACAGTCCCAGCTTCTGTGTGAGATGTGTCGGCCCCTTAAAAGGTCGGCATGTTGAGCACTGATGGAGGTGGGTCTGTTGAAGCACATAGGCGAACGTGGGTCCCGTTAAGGGCCGCATCCGGGTATGCATGCTTCGTGCTGCTACTTTGCTTGCCGGCCTGGGTTGCCTATTGTTCTCCTCAAACCAGGAAATTTTGCACTTGTACTCGTGATCACTCGTGGTCAAGTTTGCTTGTGCATCTAACTTCTATTCTCCTCAAACCAGGAAATTTTGCACTTGTACTCGTGATCAC	USA_Wyoming_2018	Brown
M00161_98_000000000-C9DW2_1_1108_9574_14357	GCTGGAGGCTTCGGCCAACAGCATGTCTGCCTCAGCGTCGGGTTAATTCTCGCCCATCATCTTCCCTGTGTTGATGATTTGGGCGGATCTGGCTTTCTCAGCTCTCACGAGCTGGGTTTGCTGAAGTACAGAGGTTAATGCATGGACCCGTTAAGGGCTGCAGCTGGTTAGGCAGTGATGCTATCGATTAGCTGTTGGTCTGGGAACTGCGTTTGACCCTCCACAAGGAAACTTAATTATTTGGTTAGGCAGTGATGCTATCGATTAGCTGTTGGTCTGGGAACT	USA_Wyoming_2018	Brown
M00161_98_000000000-C9DW2_1_1108_9616_19813	GCTGGAGGCTTCGGCCAACAGCATGTCTGCCTCAGCGTCGGGTTAATTCTCGCCCATCATCTTCCCTGTGTTGATGATTTGGGCGGATCTGGCTTTCTCAGCTCTCACGAGCTGGGTTTGCTGAAGTACAGAGGTTAATGCATGGACCCGTTAAGGGCTGCAGCTGGTTAGGCAGTGATGCTATCGATTAGCTGTTGGTCTGGGAACTGCGTTTGACCCTCCACAAGGAAACTTAATTATTTGGTTAGGCAGTGATGCTATCGATTAGCTGTTGGTCTGGGAACT	USA_Wyoming_2018	Brown
M00161_98_000000000-C9DW2_1_1108_9630_17722	GCTCGAGGCTTCGGCCAAGAGCATGTCTGCCTCAGCGTCGGGTTAACCCTCACCCTCTCTCCAGCACACTCACGTGTAATGGGGATGTGGGTGGATCTGACAGTCCCAGCTTCTGTGTGAGATGTGTCGGCCCCTTAAAAGGTCGGCATGTTGAGCACTGATGGAGGTGGGTCTGTTGAAGCACATAGGCGAACGTGGGTCCCGTTAAGGGCCGCATCCGGGTATGCATGCTTCGTGCTGCTACTTTGCTTGCCGGCCTGGGTTGCCTATTGTTCTCCTCAAACCAGGAAATTTTGCACTTGTACTCGTGATCACTCGTGGTCAAGTTTGCTTGTGCATCTAACTTCTATTCTCCTCAAACCAGGAAATTTTGCACTTGTACTCGTGATCAC	USA_Wyoming_2018	Brown
M00161_98_000000000-C9DW2_1_1108_9868_5329	GCTGGAGGCTTCGGCCAACAGCATGTCTGCCTCAGCGTCGGGTTAATTCTCGCCCATCATCTTCCCTGTGTTGATGATTTGGGCGGATCTGGCTTTCTCAGCTCTCACGAGCTGGGTTTGCTGAAGTACAGAGGTTAATGCATGGACCCGTTAAGGGCTGCAGCTGGTTAGGCAGTGATGCTATCGATTAGCTGTTGGTCTGGGAACTGCGTTTGACCCTCCACAAGGAAACTTAATTATTTGGTTAGGCAGTGATGCTATCGATTAGCTGTTGGTCTGGGAACT	USA_Wyoming_2018	Brown
M00161_98_000000000-C9DW2_1_1109_10364_11506	GCTGGAGGCTTCGGCCAACAGCATGTCTGCCTCAGCGTCGGGTTAATTCTCGCCCATCATCTTCCCTGTGTTGATGATTTGGGCGGATCTGGCTTTCTCAGCTCTCACGAGCTGGGTTTGCTGAAGTACAGAGGTTAATGCATGGACCCGTTAAGGGCTGCAGCTGGTTAGGCAGTGATGCTATCGATTAGCTGTTGGTCTGGGAACTGCGTTTGACCCTCCACAAGGAAACTTAATTATTTGGTTAGGCAGTGATGCTATCGATTAGCTGTTGGTCTGGGAACT	USA_Wyoming_2018	Brown
M00161_98_000000000-C9DW2_1_1109_11267_20263	GCTGGAGGCTTCGGCCAACAGCATGTCTGCCTCAGCGTCGGGTTAATTCTCGCCCATCATCTTCCCTGTGTTGATGATTTGGGCGGATCTGGCTTTCTCAGCTCTCACGAGCTGGGTTTGCTGAAGTACAGAGGTTAATGCATGGACCCGTTAAGGGCTGCAGCTGGTTAGGCAGTGATGCTATCGATTAGCTGTTGGTCTGGGAACTGCGTTTGACCCTCCACAAGGAAACTTAATTATTTGGTTAGGCAGTGATGCTATCGATTAGCTGTTGGTCTGGGAACT	USA_Wyoming_2018	Brown
M00161_98_000000000-C9DW2_1_1109_11367_23185	GCTGGAGGCTTCGGCCAACAGCATGTCTGCCTCAGCGTCGGGTTAATTCTCGCCCATCATCTTCCCTGTGTTGATGATTTGGGCGGATCTGGCTTTCTCAGCTCTCACGAGCTGGGTTTGCTGAAGTACAGAGGTTAATGCATGGACCCGTTAAGGGCTGCAGCTGGTTAGGCAGTGATGCTATCGATTAGCTGTTGGTCTGGGAACTGCGTTTGACCCTCCACAAGGAAACTTAATTATTTGGTTAGGCAGTGATGCTATCGATTAGCTGTTGGTCTGGGAACT	USA_Wyoming_2018	Brown
M00161_98_000000000-C9DW2_1_1109_11412_22514	GCTGGAGGCTTCGGCCAACAGCATGTCTGCCTCAGCGTCGGGTTAATTCTCGCCCATCATCTTCCCTGTGTTGATGATTTGGGCGGATCTGGCTTTCTCAGCTCTCACGAGCTGGGTTTGCTGAAGTACAGAGGTTAATGCATGGACCCGTTAAGGGCTGCAGCTGGTTAGGCAGTGATGCTATCGATTAGCTGTTGGTCTGGGAACTGCGTTTGACCCTCCACAAGGAAACTTAATTATTTGGTTAGGCAGTGATGCTATCGATTAGCTGTTGGTCTGGGAACT	USA_Wyoming_2018	Brown
M00161_98_000000000-C9DW2_1_1109_11509_1354	GCTGGAGGCTTCGGCCAACAGCATGTCTGCCTCAGCGTCGGGTTAATTCTCGCCCATCATCTTCCCTGTGTTGATGATTTGGGCGGATCTGGCTTTCTCAGCTCTCACGAGCTGGGTTTGCTGAAGTACAGAGGTTAATGCATGGACCCGTTAAGGGCTGCAGCTGGTTAGGCAGTGATGCTATCGATTAGCTGTTGGTCTGGGAACTGCGTTTGACCCTCCACAAGGAAACTTAATTATTTGGTTAGGCAGTGATGCTATCGATTAGCTGTTGGTCTGGGAACT	USA_Wyoming_2018	Brown
M00161_98_000000000-C9DW2_1_1109_11631_10847	GCTGGAGGCTTCGGCCAACAGCATGTCTGCCTCAGCGTCGGGTTAATTCTCGCCCATCATCTTCCCTGTGTTGATGATTTGGGCGGATCTGGCTTTCTCAGCTCTCACGAGCTGGGTTTGCTGAAGTACAGAGGTTAATGCATGGACCCGTTAAGGGCTGCAGCTGGTTAGGCAGTGATGCTATCGATTAGCTGTTGGTCTGGGAACTGCGTTTGACCCTCCACAAGGAAACTTAATTATTTGGTTAGGCAGTGATGCTATCGATTAGCTGTTGGTCTGGGAACT	USA_Wyoming_2018	Brown
M00161_98_000000000-C9DW2_1_1109_12006_17674	GCTCGAGGCTTCGGCCAAGAGCATGTCTGCCTCAGCGTCGGGTTAACCCTCACCCTCTCTCCAGCACACTCACGTGTAATGGGGATGTGGGTGGATCTGACAGTCCCAGCTTCTGTGTGAGATGTGTCGGCCCCTTAAAAGGTCGGCATGTTGAGCACTGATGGAGGTGGGTCTGTTGAAGCACATAGGCGAACGTGGGTCCCGTTAAGGGCCGCATCCGGGTATGCATGCTTCGTGCTGCTACTTTGCTTGCCGGCCTGGGTTGCCTATTGTTCTCCTCAAACCAGGAAATTTTGCACTTGTACTCGTGATCACTCGTGGTCAAGTTTGCTTGTGCATCTAACTTCTATTCTCCTCAAACCAGGAAATTTTGCACTTGTACTCGTGATCAC	USA_Wyoming_2018	Brown
M00161_98_000000000-C9DW2_1_1109_12407_7416	GCTGGAGGCTTCGGCCAACAGCATGTCTGCCTCAGCGTCGGGTTAATTCTCGCCCATCATCTTCCCTGTGTTGATGATTTGGGCGGATCTGGCTTTCTCAGCTCTCACGAGCTGGGTTTGCTGAAGTACAGAGGTTAATGCATGGACCCGTTAAGGGCTGCAGCTGGTTAGGCAGTGATGCTATCGATTAGCTGTTGGTCTGGGAACTGCGTTTGACCCTCCACAAGGAAACTTAATTATTTGGTTAGGCAGTGATGCTATCGATTAGCTGTTGGTCTGGGAACT	USA_Wyoming_2018	Brown
M00161_98_000000000-C9DW2_1_1109_12501_8083	GCTGGAGGCTTCGGCCAACAGCATGTCTGCCTCAGCGTCGGGTTAATTCTCGCCCATCATCTTCCCTGTGTTGATGATTTGGGCGGATCTGGCTTTCTCAGCTCTCACGAGCTGGGTTTGCTGAAGTACAGAGGTTAATGCATGGACCCGTTAAGGGCTGCAGCTGGTTAGGCAGTGATGCTATCGATTAGCTGTTGGTCTGGGAACTGCGTTTGACCCTCCACAAGGAAACTTAATTATTTGGTTAGGCAGTGATGCTATCGATTAGCTGTTGGTCTGGGAACT	USA_Wyoming_2018	Brown
M00161_98_000000000-C9DW2_1_1109_12581_19382	GCTCGAGGCTTCGGCCAAGAGCATGTCTGCCTCAGCGTCGGGTTAACCCTCACCCTCTCTCCAGCACACTCACGTGTAATGGGGATGTGGGTGGATCTGACAGTCCCAGCTTCTGTGTGAGATGTGTCGGCCCCTTAAAAGGTCGGCATGTTGAGCACTGATGGAGGTGGGTCTGTTGAAGCACATAGGCGAACGTGGGTCCCGTTAAGGGCCGCATCCGGGTATGCATGCTTCGTGCTGCTACTTTGCTTGCCGGCCTGGGTTGCCTATTGTTCTCCTCAAACCAGGAAATTTTGCACTTGTACTCGTGATCACTCGTGGTCAAGTTTGCTTGTGCATCTAACTTCTATTCTCCTCAAACCAGGAAATTTTGCACTTGTACTCGTGATCAC	USA_Wyoming_2018	Brown
M00161_98_000000000-C9DW2_1_1109_12816_24193	GCTGGAGGCTTCGGCCAACAGCATGTCTGCCTCAGCGTCGGGTTAATTCTCGCCCATCATCTTCCCTGTGTTGATGATTTGGGCGGATCTGGCTTTCTCAGCTCTCACGAGCTGGGTTTGCTGAAGTACAGAGGTTAATGCATGGACCCGTTAAGGGCTGCAGCTGGTTAGGCAGTGATGCTATCGATTAGCTGTTGGTCTGGGAACTGCGTTTGACCCTCCACAAGGAAACTTAATTATTTGGTTAGGCAGTGATGCTATCGATTAGCTGTTGGTCTGGGAACT	USA_Wyoming_2018	Brown
M00161_98_000000000-C9DW2_1_1109_12980_21249	GCTGGAGGCTTCGGCCAACAGCATGTCTGCCTCAGCGTCGGGTTAATTCTCGCCCATCATCTTCCCTGTGTTGATGATTTGGGCGGATCTGGCTTTCTCAGCTCTCACGAGCTGGGTTTGCTGAAGTACAGAGGTTAATGCATGGACCCGTTAAGGGCTGCAGCTGGTTAGGCAGTGATGCTATCGATTAGCTGTTGGTCTGGGAACTGCGTTTGACCCTCCACAAGGAAACTTAATTATTTGGTTAGGCAGTGATGCTATCGATTAGCTGTTGGTCTGGGAACT	USA_Wyoming_2018	Brown
M00161_98_000000000-C9DW2_1_1109_12988_10063	GCTGGAGGCTTCGGCCAACAGCATGTCTGCCTCAGCGTCGGGTTAATTCTCGCCCATCATCTTCCCTGTGTTGATGATTTGGGCGGATCTGGCTTTCTCAGCTCTCACGAGCTGGGTTTGCTGAAGTACAGAGGTTAATGCATGGACCCGTTAAGGGCTGCAGCTGGTTAGGCAGTGATGCTATCGATTAGCTGTTGGTCTGGGAACTGCGTTTGACCCTCCACAAGGAAACTTAATTATTTGGTTAGGCAGTGATGCTATCGATTAGCTGTTGGTCTGGGAACT	USA_Wyoming_2018	Brown
M00161_98_000000000-C9DW2_1_1109_13642_12794	GCTGGAGGCTTCGGCCAACAGCATGTCTGCCTCAGCGTCGGGTTAATTCTCGCCCATCATCTTCCCTGTGTTGATGATTTGGGCGGATCTGGCTTTCTCAGCTCTCACGAGCTGGGTTTGCTGAAGTACAGAGGTTAATGCATGGACCCGTTAAGGGCTGCAGCTGGTTAGGCAGTGATGCTATCGATTAGCTGTTGGTCTGGGAACTGCGTTTGACCCTCCACAAGGAAACTTAATTATTTGGTTAGGCAGTGATGCTATCGATTAGCTGTTGGTCTGGGAACT	USA_Wyoming_2018	Brown
M00161_98_000000000-C9DW2_1_1109_13644_8754	GCTCGAGGCTTCGGCCAAGAGCATGTCTGCCTCAGCGTCGGGTTAACCCTCACCCTCTCTCCAGCACACTCACGTGTAATGGGGATGTGGGTGGATCTGACAGTCCCAGCTTCTGTGTGAGATGTGTCGGCCCCTTAAAAGGTCGGCATGTTGAGCACTGATGGAGGTGGGTCTGTTGAAGCACATAGGCGAACGTGGGTCCCGTTAAGGGCCGCATCCGGGTATGCATGCTTCGTGCTGCTACTTTGCTTGCCGGCCTGGGTTGCCTATTGTTCTCCTCAAACCAGGAAATTTTGCACTTGTACTCGTGATCACTCGTGGTCAAGTTTGCTTGTGCATCTAACTTCTATTCTCCTCAAACCAGGAAATTTTGCACTTGTACTCGTGATCAC	USA_Wyoming_2018	Brown
M00161_98_000000000-C9DW2_1_1109_13648_14670	GCTGGAGGCTTCGGCCAACAGCATGTCTGCCTCAGCGTCGGGTTAATTCTCGCCCATCATCTTCCCTGTGTTGATGATTTGGGCGGATCTGGCTTTCTCAGCTCTCACGAGCTGGGTTTGCTGAAGTACAGAGGTTAATGCATGGACCCGTTAAGGGCTGCAGCTGGTTAGGCAGTGATGCTATCGATTAGCTGTTGGTCTGGGAACTGCGTTTGACCCTCCACAAGGAAACTTAATTATTTGGTTAGGCAGTGATGCTATCGATTAGCTGTTGGTCTGGGAACT	USA_Wyoming_2018	Brown
M00161_98_000000000-C9DW2_1_1109_13732_2684	GCTGGAGGCTTCGGCCAACAGCATGTCTGCCTCAGCGTCGGGTTAATTCTCGCCCATCATCTTCCCTGTGTTGATGATTTGGGCGGATCTGGCTTTCTCAGCTCTCACGAGCTGGGTTTGCTGAAGTACAGAGGTTAATGCATGGACCCGTTAAGGGCTGCAGCTGGTTAGGCAGTGATGCTATCGATTAGCTGTTGGTCTGGGAACTGCGTTTGACCCTCCACAAGGAAACTTAATTATTTGGTTAGGCAGTGATGCTATCGATTAGCTGTTGGTCTGGGAACT	USA_Wyoming_2018	Brown
M00161_98_000000000-C9DW2_1_1109_13776_3039	GCTGGAGGCTTCGGCCAACAGCATGTCTGCCTCAGCGTCGGGTTAATTCTCGCCCATCATCTTCCCTGTGTTGATGATTTGGGCGGATCTGGCTTTCTCAGCTCTCACGAGCTGGGTTTGCTGAAGTACAGAGGTTAATGCATGGACCCGTTAAGGGCTGCAGCTGGTTAGGCAGTGATGCTATCGATTAGCTGTTGGTCTGGGAACTGCGTTTGACCCTCCACAAGGAAACTTAATTATTTGGTTAGGCAGTGATGCTATCGATTAGCTGTTGGTCTGGGAACT	USA_Wyoming_2018	Brown
M00161_98_000000000-C9DW2_1_1109_13814_23046	GCTGGAGGCTTCGGCCAACAGCATGTCTGCCTCAGCGTCGGGTTAATTCTCGCCCATCATCTTCCCTGTGTTGATGATTTGGGCGGATCTGGCTTTCTCAGCTCTCACGAGCTGGGTTTGCTGAAGTACAGAGGTTAATGCATGGACCCGTTAAGGGCTGCAGCTGGTTAGGCAGTGATGCTATCGATTAGCTGTTGGTCTGGGAACTGCGTTTGACCCTCCACAAGGAAACTTAATTATTTGGTTAGGCAGTGATGCTATCGATTAGCTGTTGGTCTGGGAACT	USA_Wyoming_2018	Brown
M00161_98_000000000-C9DW2_1_1109_14178_21186	GCTGGAGGCTTCGGCCAACAGCATGTCTGCCTCAGCGTCGGGTTAATTCTCGCCCATCATCTTCCCTGTGTTGATGATTTGGGCGGATCTGGCTTTCTCAGCTCTCACGAGCTGGGTTTGCTGAAGTACAGAGGTTAATGCATGGACCCGTTAAGGGCTGCAGCTGGTTAGGCAGTGATGCTATCGATTAGCTGTTGGTCTGGGAACTGCGTTTGACCCTCCACAAGGAAACTTAATTATTTGGTTAGGCAGTGATGCTATCGATTAGCTGTTGGTCTGGGAACT	USA_Wyoming_2018	Brown
M00161_98_000000000-C9DW2_1_1109_14806_10140	GCTGGAGGCTTCGGCCAACAGCATGTCTGCCTCAGCGTCGGGTTAATTCTCGCCCATCATCTTCCCTGTGTTGATGATTTGGGCGGATCTGGCTTTCTCAGCTCTCACGAGCTGGGTTTGCTGAAGTACAGAGGTTAATGCATGGACCCGTTAAGGGCTGCAGCTGGTTAGGCAGTGATGCTATCGATTAGCTGTTGGTCTGGGAACTGCGTTTGACCCTCCACAAGGAAACTTAATTATTTGGTTAGGCAGTGATGCTATCGATTAGCTGTTGGTCTGGGAACT	USA_Wyoming_2018	Brown
M00161_98_000000000-C9DW2_1_1109_14880_8676	GCTCGAGGCTTCGGCCAAGAGCATGTCTGCCTCAGCGTCGGGTTAACCCTCACCCTCTCTCCAGCACACTCACGTGTAATGGGGATGTGGGTGGATCTGACAGTCCCAGCTTCTGTGTGAGATGTGTCGGCCCCTTAAAAGGTCGGCATGTTGAGCACTGATGGAGGTGGGTCTGTTGAAGCACATAGGCGAACGTGGGTCCCGTTAAGGGCCGCATCCGGGTATGCATGCTTCGTGCTGCTACTTTGCTTGCCGGCCTGGGTTGCCTATTGTTCTCCTCAAACCAGGAAATTTTGCACTTGTACTCGTGATCACTCGTGGTCAAGTTTGCTTGTGCATCTAACTTCTATTCTCCTCAAACCAGGAAATTTTGCACTTGTACTCGTGATCAC	USA_Wyoming_2018	Brown
M00161_98_000000000-C9DW2_1_1109_15207_10822	GCTGGAGGCTTCGGCCAACAGCATGTCTGCCTCAGCGTCGGGTTAATTCTCGCCCATCATCTTCCCTGTGTTGATGATTTGGGCGGATCTGGCTTTCTCAGCTCTCACGAGCTGGGTTTGCTGAAGTACAGAGGTTAATGCATGGACCCGTTAAGGGCTGCAGCTGGTTAGGCAGTGATGCTATCGATTAGCTGTTGGTCTGGGAACTGCGTTTGACCCTCCACAAGGAAACTTAATTATTTGGTTAGGCAGTGATGCTATCGATTAGCTGTTGGTCTGGGAACT	USA_Wyoming_2018	Brown
M00161_98_000000000-C9DW2_1_1109_15471_17536	GCTGGAGGCTTCGGCCAACAGCATGTCTGCCTCAGCGTCGGGTTAATTCTCGCCCATCATCTTCCCTGTGTTGATGATTTGGGCGGATCTGGCTTTCTCAGCTCTCACGAGCTGGGTTTGCTGAAGTACAGAGGTTAATGCATGGACCCGTTAAGGGCTGCAGCTGGTTAGGCAGTGATGCTATCGATTAGCTGTTGGTCTGGGAACTGCGTTTGACCCTCCACAAGGAAACTTAATTATTTGGTTAGGCAGTGATGCTATCGATTAGCTGTTGGTCTGGGAACT	USA_Wyoming_2018	Brown
M00161_98_000000000-C9DW2_1_1109_15503_2058	GCTGGAGGCTTCGGCCAACAGCATGTCTGCCTCAGCGTCGGGTTAATTCTCGCCCATCATCTTCCCTGTGTTGATGATTTGGGCGGATCTGGCTTTCTCAGCTCTCACGAGCTGGGTTTGCTGAAGTACAGAGGTTAATGCATGGACCCGTTAAGGGCTGCAGCTGGTTAGGCAGTGATGCTATCGATTAGCTGTTGGTCTGGGAACTGCGTTTGACCCTCCACAAGGAAACTTAATTATTTGGTTAGGCAGTGATGCTATCGATTAGCTGTTGGTCTGGGAACT	USA_Wyoming_2018	Brown
M00161_98_000000000-C9DW2_1_1109_15640_8155	GCTGGAGGCTTCGGCCAACAGCATGTCTGCCTCAGCGTCGGGTTAATTCTCGCCCATCATCTTCCCTGTGTTGATGATTTGGGCGGATCTGGCTTTCTCAGCTCTCACGAGCTGGGTTTGCTGAAGTACAGAGGTTAATGCATGGACCCGTTAAGGGCTGCAGCTGGTTAGGCAGTGATGCTATCGATTAGCTGTTGGTCTGGGAACTGCGTTTGACCCTCCACAAGGAAACTTAATTATTTGTTAGGCAGTGATGCTATCGATTAGCTGTTGGTCTGGGAACTG	USA_Wyoming_2018	Brown
M00161_98_000000000-C9DW2_1_1109_15829_17613	GCTGGAGGCTTCGGCCAACAGCATGTCTGCCTCAGCGTCGGGTTAATTCTCGCCCATCATCTTCCCTGTGTTGATGATTTGGGCGGATCTGGCTTTCTCAGCTCTCACGAGCTGGGTTTGCTGAAGTACAGAGGTTAATGCATGGACCCGTTAAGGGCTGCAGCTGGTTAGGCAGTGATGCTATCGATTAGCTGTTGGTCTGGGAACTGCGTTTGACCCTCCACAAGGAAACTTAATTATTTGGTTAGGCAGTGATGCTATCGATTAGCTGTTGGTCTGGGAACT	USA_Wyoming_2018	Brown
M00161_98_000000000-C9DW2_1_1109_16012_2615	GCTGGAGGCTTCGGCCAACAGCATGTCTGCCTCAGCGTCGGGTTAATTCTCGCCCATCATCTTCCCTGTGTTGATGATTTGGGCGGATCTGGCTTTCTCAGCTCTCACGAGCTGGGTTTGCTGAAGTACAGAGGTTAATGCATGGACCCGTTAAGGGCTGCAGCTGGTTAGGCAGTGATGCTATCGATTAGCTGTTGGTCTGGGAACTGCGTTTGACCCTCCACAAGGAAACTTAATTATTTGGTTAGGCAGTGATGCTATCGATTAGCTGTTGGTCTGGGAACT	USA_Wyoming_2018	Brown
[truncated: 59,075 more rows]
