# Supplementary material for: Distribution and biogeography of Sanguina snow algae: Fine‐scale sequence analyses reveal previously unknown population structure
Source: Ecol Evol. 2020 Sep 14;10(20):11352–61. doi: 10.1002/ece3.6772 (PMC7593155; doi:10.1002/ece3.6772)
Supplement: Supplementary file 2 — Table S1 [file ECE3-10-11352-s002.xlsx]

## Sheet: Sheet1
Sanguina aurantia
Locations	Node33	Node3	Node36	Node86	Node88	Node41	Node34	Node66	Node26	Node84	Node35	Node32	Node12	Node39	Node62	Node49	Node43	Node95	Node65	Node8	Node11	Node45	Node78	Node96	Node85	Node69	Node92	Node7	Node64	Node90	Node10	Node27	Node9	Node79	Node54	Node51
Alaska	0	1	0	0	0	0	0	0	0	0	0	0	0	0	0	0	0	0	0	0	0	0	2	0	0	0	0	1	0	0	0	0	0	0	0	0
Rocky Mountains	270	15	38	54	7	11	4	2	2	0	1	1	1	2	1	1	1	1	2	1	1	0	0	0	0	1	0	0	0	0	1	0	0	0	0	0
Fennoscandia	21375	1196	3171	3114	638	483	400	101	99	98	94	90	89	83	74	55	43	39	38	39	36	35	32	29	29	24	24	21	19	16	15	14	13	10	10	10
Cascade Mountains	0	5490	0	0	0	0	0	0	0	0	0	0	0	0	0	0	0	0	0	0	0	0	0	0	0	0	0	0	0	0	0	0	0	0	0	0
Sanguina nivaloides
Locations	Node8	Node17	Node62	Node33	Node64	Node26	Node59	Node27	Node35	Node53	Node11	Node21	Node13	Node22	Node20	Node54	Node63	Node46	Node65	Node47	Node14	Node66	Node36	Node45	Node61
Antarctica	1	0	0	0	0	0	0	0	0	0	0	0	0	0	0	0	0	0	0	0	0	0	0	0	0
Argentina	1	0	0	0	0	0	0	0	0	0	0	0	0	0	0	0	0	0	0	0	0	0	0	0	0
Europe	0	14	1	0	0	0	0	0	0	0	0	0	0	0	0	0	0	0	0	0	0	0	0	0	0
Rocky Mountains	15359	73	37	55	5	7	1	1	2	81	0	0	0	1	0	13	0	1	0	1	0	1	1	0	0
Fennoscandia	7	2871	1435	6	304	163	196	122	91	5	0	30	24	22	21	1	19	17	12	11	10	7	7	6	5
Cascade Mountains	302	1	81	342	0	98	0	0	0	3	71	0	1	0	0	6	0	0	0	0	0	0	0	0	0
